# Supplementary material for: Investigation of the Potential Mechanism Governing the Effect of the Shen Zhu San on COVID-19 by Network Pharmacology
Source: Evid Based Complement Alternat Med. 2020 Nov 7;2020:8468303. doi: 10.1155/2020/8468303 (PMC7669347; doi:10.1155/2020/8468303)
Supplement: Supplementary Materials — Table S1: a database of component targets . Table S2: the statistics of GO functional enrichment of 627 targets. Table S3: the statistics of KEGG enrichment of 627 targets. Table S4: the statistics of GO functional enrichment of 40 cotargets in the immune system process. Table S5: the statistics of KEGG enrichment of 40 cotargets. [file 8468303.f1.zip]

Archive with 5 entries (5 files):
- 8468303.f1/Table S1. Component-targets database.xlsx
- 8468303.f1/Table S2. The statistics of GO functional enrichment of 627 targets.xlsx
- 8468303.f1/Table S3. The statistics of KEGG enrichment of 627 targets.xlsx
- 8468303.f1/Table S4. The statistics of GO functional enrichment of 40 co-targets in immune system process.xls
- 8468303.f1/Table S5. The statistics of KEGG enrichment of 40 co-targets.xls
