# Supplementary material for: Investigation of the Potential Mechanism Governing the Effect of the Shen Zhu San on COVID-19 by Network Pharmacology
Source: Evid Based Complement Alternat Med. 2020 Nov 7;2020:8468303. doi: 10.1155/2020/8468303 (PMC7669347; doi:10.1155/2020/8468303)
Supplement: Supplementary Materials — Table S1: a database of component targets . Table S2: the statistics of GO functional enrichment of 627 targets. Table S3: the statistics of KEGG enrichment of 627 targets. Table S4: the statistics of GO functional enrichment of 40 cotargets in the immune system process. Table S5: the statistics of KEGG enrichment of 40 cotargets. [file 8468303.f1.zip › 8468303.f1/Table S1. Component-targets database.xlsx]

## Sheet: Sheet1
Num	Compound	Target	Gene symbol	Gene stable ID	Uniprot	Species	Score
1	wogonin	Estrogen receptor beta	ESR2	ENSG00000140009	Q92731	Homo sapiens	1
2	wogonin	Hemoglobin subunit alpha	HBA1	ENSG00000206172	P69905	Homo sapiens	0.314
3	wogonin	Nuclear receptor coactivator 1	NCOA1	ENSG00000084676	Q15788	Homo sapiens	0.291
4	wogonin	Muscarinic acetylcholine receptor M2	CHRM2	ENSG00000181072	P08172	Homo sapiens	0.287
5	wogonin	Sterol O-acyltransferase 2	SOAT2	ENSG00000167780	O75908	Homo sapiens	0.142
6	wogonin	Sterol O-acyltransferase 1	SOAT1	ENSG00000057252	P35610	Homo sapiens	0.142
7	wogonin	Glycogen phosphorylase, muscle form	PYGM	ENSG00000068976	P11217	Homo sapiens	0.115
8	wogonin	Cell division protein kinase 2	CDK2	ENSG00000123374	P24941	Homo sapiens	0.115
9	wogonin	D-HSCDK2	CDK2	ENSG00000123374	O75100	Homo sapiens	0.113
10	wogonin	Cell division protein kinase 5	CDK5	ENSG00000164885	Q00535	Homo sapiens	0.113
11	wogonin	Cell division control protein 2 homolog	CDK1	ENSG00000170312	P06493	Homo sapiens	0.113
12	wogonin	Peroxisome proliferator-activated receptor gamma	PPARG	ENSG00000132170	P37231	Homo sapiens	0.111
13	wogonin	Nuclear receptor coactivator 2	NCOA2	ENSG00000140396	Q15596	Homo sapiens	0.111
14	wogonin	ATP synthase subunit alpha, mitochondrial	SOAT2	ENSG00000167780	P25705	Homo sapiens	0.06
15	wogonin	ATP synthase subunit beta, mitochondrial	ATP5F1B	ENSG00000110955	P06576	Homo sapiens	0.06
16	wogonin	Epidermal growth factor receptor	EGFR	ENSG00000146648	P00533	Homo sapiens	0.027
17	wogonin	Cell division protein kinase 6	CDK6	ENSG00000105810	Q00534	Homo sapiens	0.027
18	wogonin	Cell division protein kinase 4	CDK4	ENSG00000135446	P11802	Homo sapiens	0.027
19	wogonin	Cell division protein kinase 7	CDK7	ENSG00000277273	P50613	Homo sapiens	0.027
20	wogonin	Cell division protein kinase 9	CDK9	ENSG00000136807	P50750	Homo sapiens	0.027
21	wogonin	Cyclin-dependent kinase 5 activator 1	CDK5R1	ENSG00000176749	Q15078	Homo sapiens	0.026
22	wogonin	Nitric oxide synthase, inducible	NOS2	ENSG00000007171	P35228	Homo sapiens	validated
23	wogonin	Prostaglandin G/H synthase 1	PTGS1	ENSG00000095303	P23219	Homo sapiens	validated
24	wogonin	Prostaglandin G/H synthase 2	PTGS2	ENSG00000073756	P35354	Homo sapiens	validated
25	wogonin	Glycogen synthase kinase-3 beta	GSK3B	ENSG00000082701	P49841	Homo sapiens	validated
26	wogonin	Transcription factor p65	RELA	ENSG00000173039	Q04206	Homo sapiens	validated
27	wogonin	RAC-alpha serine/threonine-protein kinase	AKT1	ENSG00000142208	P31749	Homo sapiens	validated
28	wogonin	G1/S-specific cyclin-D1	CCND1	ENSG00000110092	P24385	Homo sapiens	validated
29	wogonin	Apoptosis regulator Bcl-2	BCL2L1	ENSG00000171552	Q07817	Homo sapiens	validated
30	wogonin	Cyclin-dependent kinase inhibitor 1	CDKN1B	ENSG00000111276	P46527	Homo sapiens	validated
31	wogonin	Eukaryotic translation initiation factor 6	EIF3L	ENSG00000100129	Q9Y262	Homo sapiens	validated
32	wogonin	Apoptosis regulator BAX	BAX	ENSG00000087088	Q07812	Homo sapiens	validated
33	wogonin	Caspase-9	CASP9	ENSG00000132906	P55211	Homo sapiens	validated
34	wogonin	Vascular endothelial growth factor receptor 2	FLT1	ENSG00000102755	P17948	Homo sapiens	validated
35	wogonin	Tumor necrosis factor	TNF	ENSG00000206439	P01375	Homo sapiens	validated
36	wogonin	Transcription factor AP-1	JUN	ENSG00000177606	P05412	Homo sapiens	validated
37	wogonin	Interleukin-6	IL6	ENSG00000136244	P05231	Homo sapiens	validated
38	wogonin	Activator of 90 kDa heat shock protein ATPase homolog 1	AHSA1	ENSG00000100591	O95433	Homo sapiens	validated
39	wogonin	Caspase-3	CASP3	ENSG00000164305	P42574	Homo sapiens	validated
40	wogonin	Cellular tumor antigen p53	TP53	ENSG00000141510	P04637	Homo sapiens	validated
41	wogonin	Bcl-2-binding component 3	BBC3	ENSG00000105327	Q9BXH1	Homo sapiens	validated
42	wogonin	Telomerase protein component 1	TEP1	ENSG00000129566	Q99973	Homo sapiens	validated
43	wogonin	Interstitial collagenase	MMP1	ENSG00000196611	P03956	Homo sapiens	validated
44	wogonin	C-C motif chemokine 2	CCL2	ENSG00000108691	P13500	Homo sapiens	validated
45	wogonin	Protein kinase C delta type	PRKCD	ENSG00000163932	Q05655	Homo sapiens	validated
46	wogonin	Prostaglandin E2 receptor EP3 subtype	PTGER3	ENSG00000050628	P43115	Homo sapiens	validated
47	wogonin	Fibronectin	FN1	ENSG00000115414	P02751	Homo sapiens	validated
48	wogonin	Interleukin-8	CXCL8	ENSG00000169429	P10145	Homo sapiens	validated
49	wogonin	Induced myeloid leukemia cell differentiation protein Mcl-1	MCL1	ENSG00000143384	Q07820	Homo sapiens	validated
50	2-Hydroxyisoxypropyl-3-hydroxy-7-isopentene-2,3-dihydrobenzofuran-5-carboxylic	cAMP-specific 3',5'-cyclic phosphodiesterase 4B	PDE4B	ENSG00000184588	Q07343	Homo sapiens	0.947
51	2-Hydroxyisoxypropyl-3-hydroxy-7-isopentene-2,3-dihydrobenzofuran-5-carboxylic	Rho-associated protein kinase 1	ROCK1	ENSG00000067900	Q13464	Homo sapiens	0.21
52	2-Hydroxyisoxypropyl-3-hydroxy-7-isopentene-2,3-dihydrobenzofuran-5-carboxylic	cAMP-dependent protein kinase catalytic subunit alpha	PRKACA	ENSG00000072062	P17612	Homo sapiens	0.21
53	NSC63551	Progesterone receptor	PGR	ENSG00000082175	P06401	Homo sapiens	1
54	NSC63551	Mineralocorticoid receptor	NR3C2	ENSG00000151623	P08235	Homo sapiens	0.362
55	NSC63551	Estrogen receptor	ESR1	ENSG00000091831	P03372	Homo sapiens	0.35
56	NSC63551	Androgen receptor	AR	ENSG00000169083	P10275	Homo sapiens	0.191
57	NSC63551	Estradiol 17-beta-dehydrogenase 1	HSD17B1	ENSG00000108786	P14061	Homo sapiens	0.121
58	NSC63551	Gonadotropin-releasing hormone receptor	GNRHR	ENSG00000109163	P30968	Homo sapiens	0.036
59	NSC63551	Prolactin receptor	PRLR	ENSG00000113494	P16471	Homo sapiens	0.034
60	NSC63551	3-oxo-5-alpha-steroid 4-dehydrogenase 2	SRD5A2	ENSG00000277893	P31213	Homo sapiens	0.032
61	NSC63551	3-oxo-5-alpha-steroid 4-dehydrogenase 1	SRD5A1	ENSG00000145545	P18405	Homo sapiens	0.032
62	NSC63551	Nuclear receptor subfamily 1 group I member 3	NR1I3	ENSG00000143257	Q14994	Homo sapiens	0.004
63	NSC63551	Retinoic acid receptor RXR-alpha	RXRA	ENSG00000186350	P19793	Homo sapiens	0.004
64	NSC63551	Nuclear receptor coactivator 1	NCOA1	ENSG00000084676	Q15788	Homo sapiens	0.004
65	Stigmasterol 3-O-beta-D-glucopyranoside_qt	Vitamin K-dependent protein C	PROC	ENSG00000115718	P04070	Homo sapiens	0.996
66	Stigmasterol 3-O-beta-D-glucopyranoside_qt	Ganglioside GM2 activator	GM2A	ENSG00000196743	P17900	Homo sapiens	0.992
67	Stigmasterol 3-O-beta-D-glucopyranoside_qt	Lysozyme C	LYZ	ENSG00000090382	P61626	Homo sapiens	0.917
68	Stigmasterol 3-O-beta-D-glucopyranoside_qt	Rhodopsin	RHO	ENSG00000163914	P08100	Homo sapiens	0.286
69	Stigmasterol 3-O-beta-D-glucopyranoside_qt	Trafficking protein particle complex subunit 3	TRAPPC3	ENSG00000054116	O43617	Homo sapiens	0.276
70	Stigmasterol 3-O-beta-D-glucopyranoside_qt	Glycolipid transfer protein	GLTP	ENSG00000139433	Q9NZD2	Homo sapiens	0.103
71	Stigmasterol 3-O-beta-D-glucopyranoside_qt	Myelin P2 protein	PMP2	ENSG00000147588	P02689	Homo sapiens	0.098
72	Stigmasterol 3-O-beta-D-glucopyranoside_qt	Cytochrome P450 2C8	CYP2C8	ENSG00000138115	P10632	Homo sapiens	0.098
73	Stigmasterol 3-O-beta-D-glucopyranoside_qt	Alpha-lactalbumin	LALBA	ENSG00000167531	P00709	Homo sapiens	0.098
74	Stigmasterol 3-O-beta-D-glucopyranoside_qt	Glycodelin	PAEP	ENSG00000122133	P09466	Homo sapiens	0.098
75	Stigmasterol 3-O-beta-D-glucopyranoside_qt	Hepatocyte nuclear factor 4-gamma	HNF4G	ENSG00000164749	Q14541	Homo sapiens	0.098
76	Stigmasterol 3-O-beta-D-glucopyranoside_qt	SEC14-like protein 2	SEC14L2	ENSG00000100003	O76054	Homo sapiens	0.098
77	Stigmasterol 3-O-beta-D-glucopyranoside_qt	Trafficking protein particle complex subunit 6A	TRAPPC6A	ENSG00000007255	O75865	Homo sapiens	0.089
78	Stigmasterol 3-O-beta-D-glucopyranoside_qt	Trafficking protein particle complex subunit 6B	TRAPPC6B	ENSG00000182400	Q86SZ2	Homo sapiens	0.089
79	Stigmasterol 3-O-beta-D-glucopyranoside_qt	Trafficking protein particle complex subunit 5	TRAPPC5	ENSG00000181029	Q8IUR0	Homo sapiens	0.089
80	Stigmasterol 3-O-beta-D-glucopyranoside_qt	Trafficking protein particle complex subunit 4	TRAPPC4	ENSG00000196655	Q9Y296	Homo sapiens	0.089
81	Stigmasterol 3-O-beta-D-glucopyranoside_qt	Trafficking protein particle complex subunit 1	TRAPPC1	ENSG00000170043	Q9Y5R8	Homo sapiens	0.089
82	3β-acetoxyatractylone	Ganglioside GM2 activator	GM2A	ENSG00000196743	P17900	Homo sapiens	1
83	3β-acetoxyatractylone	Vitamin K-dependent protein C	PROC	ENSG00000115718	P04070	Homo sapiens	0.955
84	3β-acetoxyatractylone	Lysozyme C	LYZ	ENSG00000090382	P61626	Homo sapiens	0.87
85	3β-acetoxyatractylone	Rhodopsin	RHO	ENSG00000163914	P08100	Homo sapiens	0.204
86	3β-acetoxyatractylone	Trafficking protein particle complex subunit 3	TRAPPC3	ENSG00000054116	O43617	Homo sapiens	0.196
87	3β-acetoxyatractylone	Beta-1 adrenergic receptor	ADRB1	ENSG00000043591	P08588	Homo sapiens	0.181
88	3β-acetoxyatractylone	Cytochrome P450 2C8	CYP2C8	ENSG00000138115	P10632	Homo sapiens	0.008
89	3β-acetoxyatractylone	Alpha-lactalbumin	LALBA	ENSG00000167531	P00709	Homo sapiens	0.008
90	3β-acetoxyatractylone	Glycodelin	PAEP	ENSG00000122133	P09466	Homo sapiens	0.008
91	3β-acetoxyatractylone	Hepatocyte nuclear factor 4-gamma	HNF4G	ENSG00000164749	Q14541	Homo sapiens	0.008
92	3β-acetoxyatractylone	SEC14-like protein 2	SEC14L2	ENSG00000100003	O76054	Homo sapiens	0.008
93	3β-acetoxyatractylone	Myelin P2 protein	PMP2	ENSG00000147588	P02689	Homo sapiens	0.008
94	beta-daucosterol_qt	Cytochrome b-c1 complex subunit 9	UQCR10	ENSG00000184076	Q9UDW1	Homo sapiens	0.009
95	beta-daucosterol_qt	Succinate dehydrogenase [ubiquinone] flavoprotein subunit, mitochondrial	SDHA	ENSG00000073578	P31040	Homo sapiens	0.009
96	beta-daucosterol_qt	Succinate dehydrogenase [ubiquinone] iron-sulfur subunit, mitochondrial	SDHB	ENSG00000117118	P21912	Homo sapiens	0.009
97	beta-daucosterol_qt	Succinate dehydrogenase [ubiquinone] cytochrome b small subunit, mitochondrial	SDHD	ENSG00000204370	O14521	Homo sapiens	0.009
98	beta-daucosterol_qt	Electron transfer flavoprotein-ubiquinone oxidoreductase, mitochondrial	ETFDH	ENSG00000171503	Q16134	Homo sapiens	0.009
99	beta-daucosterol_qt	Succinate dehydrogenase cytochrome b560 subunit, mitochondrial	SDHC	ENSG00000143252	Q99643	Homo sapiens	0.009
100	beta-daucosterol_qt	Histo-blood group ABO system transferase	ABO	ENSG00000175164	P16442	Homo sapiens	0.009
101	beta-daucosterol_qt	Cytochrome c1, heme protein, mitochondrial	CYC1	ENSG00000179091	P08574	Homo sapiens	0.009
102	beta-daucosterol_qt	Ubiquinol-cytochrome-c reductase complex core protein 1, mitochondrial	UQCRC1	ENSG00000010256	P31930	Homo sapiens	0.009
103	beta-daucosterol_qt	Cytochrome b-c1 complex subunit 2, mitochondrial	UQCRC2	ENSG00000140740	P22695	Homo sapiens	0.009
104	beta-daucosterol_qt	Cytochrome b-c1 complex subunit 6, mitochondrial	UQCRH	ENSG00000173660	P07919	Homo sapiens	0.009
105	beta-daucosterol_qt	Cytochrome b-c1 complex subunit 8	UQCRQ	ENSG00000164405	O14949	Homo sapiens	0.009
106	beta-daucosterol_qt	Cytochrome b-c1 complex subunit Rieske, mitochondrial	UQCRFS1	ENSG00000169021	P47985	Homo sapiens	0.009
107	beta-sitosterol 3-O-glucoside_qt	Lactase-phlorizin hydrolase	LCT	ENSG00000115850	P09848	Homo sapiens	0.136
108	beta-sitosterol 3-O-glucoside_qt	Ig gamma-1 chain C region	IGHG1	ENSG00000277633	P01857	Homo sapiens	0.107
109	beta-sitosterol 3-O-glucoside_qt	Rhodopsin	RHO	ENSG00000163914	P08100	Homo sapiens	0.088
110	beta-sitosterol 3-O-glucoside_qt	Prostaglandin G/H synthase 1	PTGS1	ENSG00000095303	P23219	Homo sapiens	0.088
111	beta-sitosterol 3-O-glucoside_qt	Interferon beta	IFNB1	ENSG00000171855	P01574	Homo sapiens	0.086
112	beta-sitosterol 3-O-glucoside_qt	Glycogen phosphorylase, muscle form	PYGM	ENSG00000068976	P11217	Homo sapiens	0.07
113	beta-sitosterol 3-O-glucoside_qt	Lactotransferrin	LTF	ENSG00000012223	P02788	Homo sapiens	0.069
114	beta-sitosterol 3-O-glucoside_qt	Mannose-binding protein C	MBL2	ENSG00000165471	P11226	Homo sapiens	0.069
115	beta-sitosterol 3-O-glucoside_qt	Pancreatic alpha-amylase	AMY2A	ENSG00000243480	P04746	Homo sapiens	0.068
116	beta-sitosterol 3-O-glucoside_qt	Alpha-amylase 2B	AMY2B	ENSG00000240038	P19961	Homo sapiens	0.052
117	beta-sitosterol 3-O-glucoside_qt	Sialic acid-binding Ig-like lectin 7	SIGLEC7	ENSG00000168995	Q9Y286	Homo sapiens	0.037
118	beta-sitosterol 3-O-glucoside_qt	Chitinase-3-like protein 1	CHI3L1	ENSG00000133048	P36222	Homo sapiens	0.037
119	beta-sitosterol 3-O-glucoside_qt	Ig gamma-2 chain C region	IGHG2	ENSG00000274497	P01859	Homo sapiens	0.035
120	beta-sitosterol 3-O-glucoside_qt	Insulin-like growth factor 1 receptor	IGF1R	ENSG00000140443	P08069	Homo sapiens	0.035
121	beta-sitosterol 3-O-glucoside_qt	Dipeptidyl peptidase 4	DPP4	ENSG00000197635	P27487	Homo sapiens	0.035
122	beta-sitosterol 3-O-glucoside_qt	Alpha-galactosidase A	GLA	ENSG00000102393	P06280	Homo sapiens	0.035
123	beta-sitosterol 3-O-glucoside_qt	Cholinesterase	BCHE	ENSG00000114200	P06276	Homo sapiens	0.035
124	beta-sitosterol 3-O-glucoside_qt	Cytokine receptor common beta chain	CSF2RB	ENSG00000100368	P32927	Homo sapiens	0.035
125	beta-sitosterol 3-O-glucoside_qt	Prostatic acid phosphatase	ACPP	ENSG00000014257	P15309	Homo sapiens	0.035
126	beta-sitosterol 3-O-glucoside_qt	CD209 antigen	CD209	ENSG00000090659	Q9NNX6	Homo sapiens	0.035
127	beta-sitosterol 3-O-glucoside_qt	High affinity immunoglobulin epsilon receptor subunit alpha	FCER1A	ENSG00000179639	P12319	Homo sapiens	0.035
128	beta-sitosterol 3-O-glucoside_qt	Atrial natriuretic peptide clearance receptor	NPR3	ENSG00000113389	P17342	Homo sapiens	0.035
129	beta-sitosterol 3-O-glucoside_qt	Complement C1r subcomponent	C1R	ENSG00000159403	P00736	Homo sapiens	0.035
130	beta-sitosterol 3-O-glucoside_qt	Glucosamine-6-phosphate isomerase	GNPDA1	ENSG00000113552	P46926	Homo sapiens	0.017
131	beta-sitosterol 3-O-glucoside_qt	Galectin-7	LGALS7	ENSG00000205076	P47929	Homo sapiens	0.017
132	beta-sitosterol 3-O-glucoside_qt	Keratin-associated protein 5-3	KRTAP5-3	ENSG00000275920	Q6L8H2	Homo sapiens	0.017
133	beta-sitosterol 3-O-glucoside_qt	Sialoadhesin	SIGLEC1	ENSG00000088827	Q9BZZ2	Homo sapiens	0.017
134	beta-sitosterol 3-O-glucoside_qt	ADP-ribose pyrophosphatase, mitochondrial	NUDT9	ENSG00000170502	Q9BW91	Homo sapiens	0.017
135	beta-sitosterol 3-O-glucoside_qt	SWI/SNF-related matrix-associated actin-dependent regulator of chromatin subfamily A member 5	SMARCA5	ENSG00000153147	O60264	Homo sapiens	0.017
136	beta-sitosterol 3-O-glucoside_qt	Galectin-2	LGALS2	ENSG00000100079	P05162	Homo sapiens	0.017
137	beta-sitosterol 3-O-glucoside_qt	Glycosyltransferase 6 domain-containing protein 1	GLT6D1	ENSG00000204007	Q7Z4J2	Homo sapiens	0.017
138	beta-sitosterol 3-O-glucoside_qt	Lactase-like protein	LCTL	ENSG00000188501	Q6UWM7	Homo sapiens	0.017
139	beta-sitosterol 3-O-glucoside_qt	Keratin-associated protein 5-2	KRTAP5-2	ENSG00000278489	Q701N4	Homo sapiens	0.017
140	beta-sitosterol 3-O-glucoside_qt	Pulmonary surfactant-associated protein D	SFTPD	ENSG00000133661	P35247	Homo sapiens	0.017
141	beta-sitosterol 3-O-glucoside_qt	Glycogen phosphorylase, liver form	PYGL	ENSG00000100504	P06737	Homo sapiens	0.017
142	beta-sitosterol 3-O-glucoside_qt	Myoglobin	MB	ENSG00000198125	P02144	Homo sapiens	0.017
143	beta-sitosterol 3-O-glucoside_qt	Hexokinase-1	HK1	ENSG00000156515	P19367	Homo sapiens	0.017
144	beta-sitosterol 3-O-glucoside_qt	Neurocan core protein	NCAN	ENSG00000130287	O14594	Homo sapiens	0.017
145	beta-sitosterol 3-O-glucoside_qt	Glucokinase	GCK	ENSG00000106633	P35557	Homo sapiens	0.017
146	beta-sitosterol 3-O-glucoside_qt	Soluble calcium-activated nucleotidase 1	CANT1	ENSG00000171302	Q8WVQ1	Homo sapiens	0.008
147	beta-sitosterol 3-O-glucoside_qt	Decorin	DCN	ENSG00000011465	P07585	Homo sapiens	0.008
148	beta-sitosterol 3-O-glucoside_qt	Vascular endothelial growth factor A	VEGFA	ENSG00000112715	P15692	Homo sapiens	0.008
149	beta-sitosterol 3-O-glucoside_qt	Endonuclease VIII-like 1	NEIL1	ENSG00000140398	Q96FI4	Homo sapiens	0.008
150	beta-sitosterol 3-O-glucoside_qt	Carbonic anhydrase 14	CA14	ENSG00000118298	Q9ULX7	Homo sapiens	0.002
151	beta-sitosterol 3-O-glucoside_qt	Eosinophil lysophospholipase	CLC	ENSG00000105205	Q05315	Homo sapiens	0.002
152	beta-sitosterol 3-O-glucoside_qt	T-cell surface antigen CD2	CD2	ENSG00000116824	P06729	Homo sapiens	0.001
153	beta-sitosterol 3-O-glucoside_qt	Endoplasmic reticulum mannosyl-oligosaccharide 1,2-alpha-mannosidase	MAN1B1	ENSG00000177239	Q9UKM7	Homo sapiens	0.001
154	beta-sitosterol 3-O-glucoside_qt	Lysozyme C	LYZ	ENSG00000090382	P61626	Homo sapiens	0.001
155	beta-sitosterol 3-O-glucoside_qt	Interleukin-12 subunit beta	IL12B	ENSG00000113302	P29460	Homo sapiens	0.001
156	beta-sitosterol 3-O-glucoside_qt	Liver carboxylesterase 1	CES1	ENSG00000198848	P23141	Homo sapiens	0.001
157	beta-sitosterol 3-O-glucoside_qt	Neutrophil gelatinase-associated lipocalin	LCN2	ENSG00000148346	P80188	Homo sapiens	0.001
158	beta-sitosterol 3-O-glucoside_qt	Membrane cofactor protein	CD46	ENSG00000117335	P15529	Homo sapiens	0.001
159	beta-sitosterol 3-O-glucoside_qt	Cathepsin D	CTSD	ENSG00000117984	P07339	Homo sapiens	0.001
160	beta-sitosterol 3-O-glucoside_qt	Antithrombin-III	SERPINC1	ENSG00000117601	P01008	Homo sapiens	0.001
161	beta-sitosterol 3-O-glucoside_qt	Low-density lipoprotein receptor	LDLR	ENSG00000130164	P01130	Homo sapiens	0.001
162	beta-sitosterol 3-O-glucoside_qt	Phospholipase A2	PLA2G1B	ENSG00000170890	P04054	Homo sapiens	0.001
163	beta-sitosterol 3-O-glucoside_qt	Fibrinogen alpha chain	FGA	ENSG00000171560	P02671	Homo sapiens	0.001
164	beta-sitosterol 3-O-glucoside_qt	Dipeptidyl aminopeptidase-like protein 6	DPP6	ENSG00000130226	P42658	Homo sapiens	0.001
165	beta-sitosterol 3-O-glucoside_qt	Ig epsilon chain C region	IGHE	ENSG00000276192	P01854	Homo sapiens	0.001
166	beta-sitosterol 3-O-glucoside_qt	Beta-glucuronidase	GUSB	ENSG00000169919	P08236	Homo sapiens	0.001
167	beta-sitosterol 3-O-glucoside_qt	Galectin-1	LGALS1	ENSG00000100097	P09382	Homo sapiens	0.001
168	beta-sitosterol 3-O-glucoside_qt	Cation-independent mannose-6-phosphate receptor	IGF2R	ENSG00000197081	P11717	Homo sapiens	0.001
169	beta-sitosterol 3-O-glucoside_qt	Carboxypeptidase D	CPD	ENSG00000108582	O75976	Homo sapiens	0.001
170	beta-sitosterol 3-O-glucoside_qt	Carcinoembryonic antigen-related cell adhesion molecule 1	CEACAM1	ENSG00000079385	P13688	Homo sapiens	0.001
171	beta-sitosterol 4-O-glucoside_qt	Inactive carboxylesterase 4	CES1P1	ENSG00000228695	Q9UKY3	Homo sapiens	0.001
172	beta-sitosterol 3-O-glucoside_qt	Deoxyribonuclease-1	DNASE1	ENSG00000213918	P24855	Homo sapiens	0.001
173	beta-sitosterol 3-O-glucoside_qt	Beta-2-glycoprotein 1	APOH	ENSG00000091583	P02749	Homo sapiens	0.001
174	beta-sitosterol 3-O-glucoside_qt	Reticulon-4 receptor	RTN4R	ENSG00000040608	Q9BZR6	Homo sapiens	0.001
175	beta-sitosterol 3-O-glucoside_qt	Granzyme B	GZMB	ENSG00000100453	P10144	Homo sapiens	0.001
176	beta-sitosterol 3-O-glucoside_qt	Cytotoxic T-lymphocyte protein 4	CTLA4	ENSG00000163599	P16410	Homo sapiens	0.001
177	beta-sitosterol 3-O-glucoside_qt	Zinc-alpha-2-glycoprotein	AZGP1	ENSG00000160862	P25311	Homo sapiens	0.001
178	beta-sitosterol 3-O-glucoside_qt	Platelet glycoprotein Ib alpha chain	GP1BA	ENSG00000185245	P07359	Homo sapiens	0.001
179	beta-sitosterol 3-O-glucoside_qt	Mannosyl-oligosaccharide 1,2-alpha-mannosidase IA	MAN1A1	ENSG00000111885	P33908	Homo sapiens	0.001
180	beta-sitosterol 3-O-glucoside_qt	Interleukin-6 receptor alpha chain	IL6R	ENSG00000160712	P08887	Homo sapiens	0.001
181	beta-sitosterol 3-O-glucoside_qt	Ephrin-B2	EFNB2	ENSG00000125266	P52799	Homo sapiens	0.001
182	beta-sitosterol 3-O-glucoside_qt	Polypeptide N-acetylgalactosaminyltransferase 1	GALNT1	ENSG00000141429	Q10472	Homo sapiens	0.001
183	beta-sitosterol 3-O-glucoside_qt	Heparin cofactor 2	SERPIND1	ENSG00000099937	P05546	Homo sapiens	0.001
184	beta-sitosterol 3-O-glucoside_qt	Nitric-oxide synthase, brain	NOS1	ENSG00000089250	P29475	Homo sapiens	0.001
185	beta-sitosterol 3-O-glucoside_qt	ADAM 33	ADAM33	ENSG00000149451	Q9BZ11	Homo sapiens	0.001
186	beta-sitosterol 3-O-glucoside_qt	Glycoprotein hormones alpha chain	CGA	ENSG00000135346	P01215	Homo sapiens	0.001
187	daucosterin_qt	Cytochrome b-c1 complex subunit 9	UQCR10	ENSG00000184076	Q9UDW1	Homo sapiens	0.009
188	daucosterin_qt	Succinate dehydrogenase [ubiquinone] flavoprotein subunit, mitochondrial	SDHA	ENSG00000073578	P31040	Homo sapiens	0.009
189	daucosterin_qt	Succinate dehydrogenase [ubiquinone] iron-sulfur subunit, mitochondrial	SDHB	ENSG00000117118	P21912	Homo sapiens	0.009
190	daucosterin_qt	Succinate dehydrogenase [ubiquinone] cytochrome b small subunit, mitochondrial	SDHD	ENSG00000204370	O14521	Homo sapiens	0.009
191	daucosterin_qt	Electron transfer flavoprotein-ubiquinone oxidoreductase, mitochondrial	ETFDH	ENSG00000171503	Q16134	Homo sapiens	0.009
192	daucosterin_qt	Succinate dehydrogenase cytochrome b560 subunit, mitochondrial	SDHC	ENSG00000143252	Q99643	Homo sapiens	0.009
193	daucosterin_qt	Histo-blood group ABO system transferase	ABO	ENSG00000175164	P16442	Homo sapiens	0.009
194	daucosterin_qt	Cytochrome c1, heme protein, mitochondrial	CYC1	ENSG00000179091	P08574	Homo sapiens	0.009
195	daucosterin_qt	Ubiquinol-cytochrome-c reductase complex core protein 1, mitochondrial	UQCRC1	ENSG00000010256	P31930	Homo sapiens	0.009
196	daucosterin_qt	Cytochrome b-c1 complex subunit 2, mitochondrial	UQCRC2	ENSG00000140740	P22695	Homo sapiens	0.009
197	daucosterin_qt	Cytochrome b-c1 complex subunit 6, mitochondrial	UQCRH	ENSG00000173660	P07919	Homo sapiens	0.009
198	daucosterin_qt	Cytochrome b-c1 complex subunit 8	UQCRQ	ENSG00000164405	O14949	Homo sapiens	0.009
199	daucosterin_qt	Cytochrome b-c1 complex subunit Rieske, mitochondrial	UQCRFS1	ENSG00000169021	P47985	Homo sapiens	0.009
200	daucosterol_qt	Cytochrome b-c1 complex subunit 9	UQCR10	ENSG00000184076	Q9UDW1	Homo sapiens	0.009
201	daucosterol_qt	Succinate dehydrogenase [ubiquinone] flavoprotein subunit, mitochondrial	SDHA	ENSG00000073578	P31040	Homo sapiens	0.009
202	daucosterol_qt	Succinate dehydrogenase [ubiquinone] iron-sulfur subunit, mitochondrial	SDHB	ENSG00000117118	P21912	Homo sapiens	0.009
203	daucosterol_qt	Succinate dehydrogenase [ubiquinone] cytochrome b small subunit, mitochondrial	SDHD	ENSG00000204370	O14521	Homo sapiens	0.009
204	daucosterol_qt	Electron transfer flavoprotein-ubiquinone oxidoreductase, mitochondrial	ETFDH	ENSG00000171503	Q16134	Homo sapiens	0.009
205	daucosterol_qt	Succinate dehydrogenase cytochrome b560 subunit, mitochondrial	SDHC	ENSG00000143252	Q99643	Homo sapiens	0.009
206	daucosterol_qt	Histo-blood group ABO system transferase	ABO	ENSG00000175164	P16442	Homo sapiens	0.009
207	daucosterol_qt	Cytochrome c1, heme protein, mitochondrial	CYC1	ENSG00000179091	P08574	Homo sapiens	0.009
208	daucosterol_qt	Ubiquinol-cytochrome-c reductase complex core protein 1, mitochondrial	UQCRC1	ENSG00000010256	P31930	Homo sapiens	0.009
209	daucosterol_qt	Cytochrome b-c1 complex subunit 2, mitochondrial	UQCRC2	ENSG00000140740	P22695	Homo sapiens	0.009
210	daucosterol_qt	Cytochrome b-c1 complex subunit 6, mitochondrial	UQCRH	ENSG00000173660	P07919	Homo sapiens	0.009
211	daucosterol_qt	Cytochrome b-c1 complex subunit 8	UQCRQ	ENSG00000164405	O14949	Homo sapiens	0.009
212	daucosterol_qt	Cytochrome b-c1 complex subunit Rieske, mitochondrial	UQCRFS1	ENSG00000169021	P47985	Homo sapiens	0.009
213	sitosterol	Progesterone receptor	PGR	ENSG00000082175	P06401	Homo sapiens	1
214	sitosterol	Mineralocorticoid receptor	NR3C2	ENSG00000151623	P08235	Homo sapiens	0.371
215	sitosterol	Estradiol 17-beta-dehydrogenase 1	HSD17B1	ENSG00000108786	P14061	Homo sapiens	0.157
216	sitosterol	Gonadotropin-releasing hormone receptor	GNRHR	ENSG00000109163	P30968	Homo sapiens	0.054
217	sitosterol	Gonadotropin-releasing hormone II receptor	GNRHR2	ENSG00000211451	Q96P88	Homo sapiens	0.054
218	sitosterol	Androgen receptor	AR	ENSG00000169083	P10275	Homo sapiens	0.054
219	sitosterol	3-oxo-5-alpha-steroid 4-dehydrogenase 2	SRD5A2	ENSG00000277893	P31213	Homo sapiens	0.028
220	sitosterol	3-oxo-5-alpha-steroid 4-dehydrogenase 1	SRD5A1	ENSG00000145545	P18405	Homo sapiens	0.028
221	sitosterol	3 beta-hydroxysteroid dehydrogenase/Delta 5-->4-isomerase type I	HSD3B1	ENSG00000203857	P14060	Homo sapiens	0.027
222	sitosterol	Progesterone receptor	PGR	ENSG00000082175	P06401	Homo sapiens	1
223	sitosterol	Estrogen receptor	ESR1	ENSG00000091831	P03372	Homo sapiens	0.524
224	sitosterol	Mineralocorticoid receptor	NR3C2	ENSG00000151623	P08235	Homo sapiens	0.371
225	sitosterol	Estradiol 17-beta-dehydrogenase 1	HSD17B1	ENSG00000108786	P14061	Homo sapiens	0.157
226	sitosterol	Gonadotropin-releasing hormone receptor	GNRHR	ENSG00000109163	P30968	Homo sapiens	0.054
227	sitosterol	Gonadotropin-releasing hormone II receptor	GNRHR2	ENSG00000211451	Q96P88	Homo sapiens	0.054
228	sitosterol	Androgen receptor	AR	ENSG00000169083	P10275	Homo sapiens	0.054
229	sitosterol	3 beta-hydroxysteroid dehydrogenase/Delta 5-->4-isomerase type I	HSD3B1	ENSG00000203857	P14060	Homo sapiens	0.027
230	Mandenol	Colipase	CLPS	ENSG00000137392	P04118	Homo sapiens	1
231	Mandenol	Neutrophil gelatinase-associated lipocalin	LCN2	ENSG00000148346	P80188	Homo sapiens	0.9
232	Mandenol	Prostaglandin G/H synthase 1	PTGS1	ENSG00000095303	P23219	Homo sapiens	0.861
233	Alloisoimperatorin	Acetyl-CoA carboxylase 2	ACACB	ENSG00000076555	O00763	Homo sapiens	0.111502
234	Alloisoimperatorin	Histamine H3 receptor	HRH3	ENSG00000101180	Q9Y5N1	Homo sapiens	0.111502
235	Alloisoimperatorin	Fatty acid binding protein epidermal	FABP5	ENSG00000164687	Q01469	Homo sapiens	0.111502
236	Alloisoimperatorin	Fatty acid-binding protein, liver	FABP1	ENSG00000163586	P07148	Homo sapiens	0.111502
237	Alloisoimperatorin	Retinoic acid receptor gamma	RARG	ENSG00000172819	P13631	Homo sapiens	0.111502
238	Alloisoimperatorin	Retinoic acid receptor beta	RARB	ENSG00000077092	P10826	Homo sapiens	0.111502
239	Alloisoimperatorin	Retinoic acid receptor alpha	RARA	ENSG00000131759	P10276	Homo sapiens	0.111502
240	Alloisoimperatorin	Retinoid X receptor alpha (by homology)	RXRA	ENSG00000186350	P19793	Homo sapiens	0.111502
241	Alloisoimperatorin	Retinoid X receptor gamma (by homology)	RXRG	ENSG00000143171	P48443	Homo sapiens	0.111502
242	Alloisoimperatorin	Mineralocorticoid receptor	NR3C2	ENSG00000151623	P08235	Homo sapiens	0.111502
243	Alloisoimperatorin	Protein farnesyltransferase	FNTA	ENSG00000168522	P49354	Homo sapiens	0.111502
244	Alloisoimperatorin	Protein kinase C delta	PRKCD	ENSG00000163932	Q05655	Homo sapiens	0.111502
245	Alloisoimperatorin	Phosphodiesterase 6D	PDE6D	ENSG00000156973	O43924	Homo sapiens	0.111502
246	Alloisoimperatorin	Peroxisome proliferator-activated receptor delta	PPARD	ENSG00000112033	Q03181	Homo sapiens	0.111502
247	Alloisoimperatorin	Cyclin-dependent kinase 1	CDK1	ENSG00000170312	P06493	Homo sapiens	0.111502
248	Alloisoimperatorin	Neuropeptide Y receptor type 2	NPY2R	ENSG00000185149	P49146	Homo sapiens	0.111502
249	Alloisoimperatorin	Glutamate [NMDA] receptor subunit epsilon 2	GRIN2B	ENSG00000273079	Q13224	Homo sapiens	0.111502
250	Alloisoimperatorin	Alpha-1,6-mannosyl-glycoprotein 2-beta-N-acetylglucosaminyltransferase	MGAT2	ENSG00000168282	Q10469	Homo sapiens	0.111502
251	Alloisoimperatorin	Cathepsin K	CTSK	ENSG00000143387	P43235	Homo sapiens	0.111502
252	Alloisoimperatorin	Tyrosine-protein kinase JAK1	JAK1	ENSG00000162434	P23458	Homo sapiens	0.111502
253	Alloisoimperatorin	Protein kinase C alpha	PRKCA	ENSG00000154229	P17252	Homo sapiens	0.111502
254	Alloisoimperatorin	Glycine transporter 1 (by homology)	SLC6A9	ENSG00000196517	P48067	Homo sapiens	0.111502
255	Alloisoimperatorin	Hexokinase type IV	GCK	ENSG00000106633	P35557	Homo sapiens	0.111502
256	Alloisoimperatorin	Neuropeptide Y receptor type 5	NPY5R	ENSG00000164129	Q15761	Homo sapiens	0.111502
257	Alloisoimperatorin	Acid ceramidase	ASAH1	ENSG00000104763	Q13510	Homo sapiens	0.111502
258	Alloisoimperatorin	Glutaminyl-peptide cyclotransferase	QPCT	ENSG00000115828	Q16769	Homo sapiens	0.111502
259	Alloisoimperatorin	Neurokinin 1 receptor	TACR1	ENSG00000115353	P25103	Homo sapiens	0.111502
260	Alloisoimperatorin	Prostanoid IP receptor	PTGIR	ENSG00000160013	P43119	Homo sapiens	0.111502
261	Alloisoimperatorin	Tyrosine-protein kinase ABL	ABL1	ENSG00000097007	P00519	Homo sapiens	0.111502
262	Alloisoimperatorin	Melatonin receptor 1A	MTNR1A	ENSG00000168412	P48039	Homo sapiens	0.111502
263	Alloisoimperatorin	Melatonin receptor 1B	MTNR1B	ENSG00000134640	P49286	Homo sapiens	0.111502
264	Alloisoimperatorin	Potassium channel subfamily K member 3	KCNK3	ENSG00000171303	O14649	Homo sapiens	0.111502
265	Alloisoimperatorin	Tyrosine-protein kinase SRC	SRC	ENSG00000197122	P12931	Homo sapiens	0.111502
266	Alloisoimperatorin	Arachidonate 5-lipoxygenase	ALOX5	ENSG00000012779	P09917	Homo sapiens	0.111502
267	Alloisoimperatorin	Mitogen-activated protein kinase kinase kinase 5	MAP3K5	ENSG00000197442	Q99683	Homo sapiens	0.111502
268	Alloisoimperatorin	Voltage-gated potassium channel, KQT; KCNQ2(Kv7.2)/KCNQ3(Kv7.3)	KCNQ3	ENSG00000184156	O43525	Homo sapiens	0.111502
269	Alloisoimperatorin	Tyrosine-protein kinase JAK2	JAK2	ENSG00000096968	O60674	Homo sapiens	0.111502
270	Alloisoimperatorin	Plasma retinol-binding protein	RBP4	ENSG00000138207	P02753	Homo sapiens	0.111502
271	Alloisoimperatorin	Thromboxane A2 receptor	TBXA2R	ENSG00000006638	P21731	Homo sapiens	0.111502
272	Alloisoimperatorin	DNA polymerase beta (by homology)	POLB	ENSG00000070501	P06746	Homo sapiens	0.111502
273	Alloisoimperatorin	Platelet activating factor receptor	PTAFR	ENSG00000169403	P25105	Homo sapiens	0.111502
274	Alloisoimperatorin	Phosphodiesterase 10A (by homology)	PDE10A	ENSG00000112541	Q9Y233	Homo sapiens	0.111502
275	Alloisoimperatorin	11-beta-hydroxysteroid dehydrogenase 2	HSD11B2	ENSG00000176387	P80365	Homo sapiens	0.111502
276	Alloisoimperatorin	Cholesteryl ester transfer protein	CETP	ENSG00000087237	P11597	Homo sapiens	0.111502
277	Alloisoimperatorin	Hormone sensitive lipase	LIPE	ENSG00000079435	Q05469	Homo sapiens	0.111502
278	Alloisoimperatorin	Poly [ADP-ribose] polymerase 2	PARP2	ENSG00000129484	Q9UGN5	Homo sapiens	0.111502
279	Alloisoimperatorin	Cytochrome P450 2C19	CYP2C19	ENSG00000165841	P33261	Homo sapiens	0.111502
280	Alloisoimperatorin	Inosine-5'-monophosphate dehydrogenase 2	IMPDH2	ENSG00000178035	P12268	Homo sapiens	0.111502
281	Alloisoimperatorin	Gamma-secretase	PSEN2	ENSG00000143801	P49810	Homo sapiens	0.111502
282	Alloisoimperatorin	Acyl coenzyme A:cholesterol acyltransferase 1	SOAT1	ENSG00000057252	P35610	Homo sapiens	0.111502
283	Alloisoimperatorin	Tyrosine-protein kinase ITK/TSK	ITK	ENSG00000113263	Q08881	Homo sapiens	0.111502
284	Alloisoimperatorin	Amine oxidase, copper containing	AOC3	ENSG00000131471	Q16853	Homo sapiens	0.111502
285	Alloisoimperatorin	Acyl coenzyme A:cholesterol acyltransferase 2	SOAT2	ENSG00000167780	O75908	Homo sapiens	0.111502
286	Alloisoimperatorin	Kinesin-like protein 1	KIF11	ENSG00000138160	P52732	Homo sapiens	0.111502
287	Alloisoimperatorin	Calcium sensing receptor	CASR	ENSG00000036828	P41180	Homo sapiens	0.111502
288	Alloisoimperatorin	Metabotropic glutamate receptor 5 (by homology)	GRM5	ENSG00000168959	P41594	Homo sapiens	0.111502
289	Alloisoimperatorin	Rho-associated protein kinase 1	ROCK1	ENSG00000067900	Q13464	Homo sapiens	0.111502
290	Alloisoimperatorin	Mitogen-activated protein kinase kinase kinase 8	MAP3K8	ENSG00000107968	P41279	Homo sapiens	0.111502
291	Ammidin	Nitric-oxide synthase, endothelial	NOS3	ENSG00000164867	P29474	Homo sapiens	1
292	Ammidin	Hemoglobin subunit alpha	HBA1	ENSG00000206172	P69905	Homo sapiens	0.836
293	Ammidin	Cell division protein kinase 2	CDK2	ENSG00000123374	P24941	Homo sapiens	0.755
294	Ammidin	Nitric oxide synthase, inducible	NOS2	ENSG00000007171	P35228	Homo sapiens	0.747
295	Ammidin	Sodium channel protein type 5 subunit alpha	SCN5A	ENSG00000183873	Q14524	Homo sapiens	0.738
296	Ammidin	Trypsin-1	PRSS1	ENSG00000274247	P07477	Homo sapiens	0.718
297	Ammidin	Cyclin-A2	CCNA2	ENSG00000145386	P20248	Homo sapiens	0.697
298	Ammidin	Prostaglandin G/H synthase 2	PTGS2	ENSG00000073756	P35354	Homo sapiens	0.68
299	Ammidin	Estrogen receptor	ESR1	ENSG00000091831	P03372	Homo sapiens	0.663
300	Ammidin	Toll-like receptor 7	TLR7	ENSG00000196664	Q9NYK1	Homo sapiens	0.653
301	Ammidin	Nitric-oxide synthase, brain	NOS1	ENSG00000089250	P29475	Homo sapiens	0.34
302	Ammidin	Keratin, type II cytoskeletal 7	KRT7	ENSG00000135480	P08729	Homo sapiens	0.239
303	Ammidin	Peptidyl-prolyl cis-trans isomerase, mitochondrial	PPIF	ENSG00000108179	P30405	Homo sapiens	0.213
304	Ammidin	Methionine aminopeptidase 1	METAP1	ENSG00000164024	P53582	Homo sapiens	0.167
305	Ammidin	Muscarinic acetylcholine receptor M1	CHRM1	ENSG00000168539	P11229	Homo sapiens	0.159
306	Ammidin	Muscarinic acetylcholine receptor M3	CHRM3	ENSG00000133019	P20309	Homo sapiens	0.159
307	Ammidin	Neuronal acetylcholine receptor subunit alpha-7	CHRNA7	ENSG00000175344	P36544	Homo sapiens	0.051
308	Ammidin	Neuronal acetylcholine receptor subunit alpha-4	CHRNA4	ENSG00000101204	P43681	Homo sapiens	0.051
309	Ammidin	Neuronal acetylcholine receptor subunit alpha-3	CHRNA3	ENSG00000080644	P32297	Homo sapiens	0.051
310	Ammidin	Alpha-2A adrenergic receptor	ADRA2A	ENSG00000150594	P08913	Homo sapiens	0.004
311	Ammidin	Alpha-2B adrenergic receptor	ADRA2B	ENSG00000274286	P18089	Homo sapiens	0.004
312	Ammidin	Alpha-2C adrenergic receptor	ADRA2C	ENSG00000184160	P18825	Homo sapiens	0.004
313	isoimperatorin	Sodium channel protein type 5 subunit alpha	SCN5A	ENSG00000183873	Q14524	Homo sapiens	1
314	isoimperatorin	Melatonin receptor type 1A	MTNR1A	ENSG00000168412	P48039	Homo sapiens	0.967
315	isoimperatorin	Nitric oxide synthase, inducible	NOS2	ENSG00000007171	P35228	Homo sapiens	0.944
316	isoimperatorin	Cyclin-A2	CCNA2	ENSG00000145386	P20248	Homo sapiens	0.944
317	isoimperatorin	Trypsin-1	PRSS1	ENSG00000274247	P07477	Homo sapiens	0.933
318	isoimperatorin	Toll-like receptor 7	TLR7	ENSG00000196664	Q9NYK1	Homo sapiens	0.921
319	isoimperatorin	Cell division protein kinase 2	CDK2	ENSG00000123374	P24941	Homo sapiens	0.918
320	isoimperatorin	RAC-alpha serine/threonine-protein kinase	AKT1	ENSG00000142208	P31749	Homo sapiens	0.915
321	isoimperatorin	Estrogen receptor	ESR1	ENSG00000091831	P03372	Homo sapiens	0.892
322	isoimperatorin	Ig kappa chain V-II region RPMI 6410	IGKV2-30	ENSG00000243238	P06310	Homo sapiens	0.889
323	isoimperatorin	5-hydroxytryptamine 1D receptor	HTR1D	ENSG00000179546	P28221	Homo sapiens	0.878
324	isoimperatorin	Adenosine A1 receptor	ADORA1	ENSG00000163485	P30542	Homo sapiens	0.741
325	isoimperatorin	Adenosine A2a receptor	ADORA2A	ENSG00000128271	P29274	Homo sapiens	0.741
326	isoimperatorin	cGMP-inhibited 3',5'-cyclic phosphodiesterase A	PDE3A	ENSG00000172572	Q14432	Homo sapiens	0.459
327	isoimperatorin	cAMP-specific 3',5'-cyclic phosphodiesterase 4B	PDE4B	ENSG00000184588	Q07343	Homo sapiens	0.459
328	isoimperatorin	cAMP-specific 3',5'-cyclic phosphodiesterase 4A	PDE4A	ENSG00000065989	P27815	Homo sapiens	0.459
329	isoimperatorin	Peptidyl-prolyl cis-trans isomerase, mitochondrial	PPIF	ENSG00000108179	P30405	Homo sapiens	0.437
330	isoimperatorin	Methionine aminopeptidase 1	METAP1	ENSG00000164024	P53582	Homo sapiens	0.423
331	isoimperatorin	Nitric-oxide synthase, endothelial	NOS3	ENSG00000164867	P29474	Homo sapiens	0.382
332	isoimperatorin	Nitric-oxide synthase, brain	NOS1	ENSG00000089250	P29475	Homo sapiens	0.382
333	isoimperatorin	Gamma-aminobutyric-acid receptor subunit alpha-5	GABRA5	ENSG00000186297	P31644	Homo sapiens	0.241
334	isoimperatorin	Gamma-aminobutyric acid receptor subunit epsilon	GABRE	ENSG00000102287	P78334	Homo sapiens	0.241
335	isoimperatorin	Gamma-aminobutyric acid receptor subunit delta	GABRD	ENSG00000187730	O14764	Homo sapiens	0.241
336	isoimperatorin	Gamma-aminobutyric acid receptor subunit gamma-3	GABRG3	ENSG00000182256	Q99928	Homo sapiens	0.241
337	isoimperatorin	Gamma-aminobutyric acid receptor subunit gamma-1	GABRG1	ENSG00000163285	Q8N1C3	Homo sapiens	0.241
338	isoimperatorin	Gamma-aminobutyric acid receptor subunit pi	GABRP	ENSG00000094755	O00591	Homo sapiens	0.241
339	isoimperatorin	Gamma-aminobutyric-acid receptor subunit rho-1	GABRR1	ENSG00000146276	P24046	Homo sapiens	0.241
340	isoimperatorin	Gamma-aminobutyric acid receptor subunit rho-2	GABRR2	ENSG00000111886	P28476	Homo sapiens	0.241
341	isoimperatorin	Gamma-aminobutyric acid receptor subunit rho-3	GABRR3	ENSG00000183185	A8MPY1	Homo sapiens	0.241
342	isoimperatorin	Gamma-aminobutyric-acid receptor subunit alpha-1	GABRA1	ENSG00000022355	P14867	Homo sapiens	0.241
343	isoimperatorin	Gamma-aminobutyric-acid receptor subunit alpha-2	GABRA2	ENSG00000151834	P47869	Homo sapiens	0.241
344	isoimperatorin	Gamma-aminobutyric-acid receptor subunit alpha-3	GABRA3	ENSG00000011677	P34903	Homo sapiens	0.241
345	isoimperatorin	Gamma-aminobutyric-acid receptor subunit beta-1	GABRB1	ENSG00000163288	P18505	Homo sapiens	0.241
346	isoimperatorin	Carbonic anhydrase 4	CA4	ENSG00000167434	P22748	Homo sapiens	0.231
347	isoimperatorin	Carbonic anhydrase 2	CA2	ENSG00000104267	P00918	Homo sapiens	0.231
348	isoimperatorin	Carbonic anhydrase 1	CA1	ENSG00000133742	P00915	Homo sapiens	0.231
349	isoimperatorin	Alpha-2A adrenergic receptor	ADRA2A	ENSG00000150594	P08913	Homo sapiens	0.225
350	isoimperatorin	Alpha-2B adrenergic receptor	ADRA2B	ENSG00000274286	P18089	Homo sapiens	0.225
351	isoimperatorin	Alpha-2C adrenergic receptor	ADRA2C	ENSG00000184160	P18825	Homo sapiens	0.225
352	isoimperatorin	Gamma-aminobutyric acid receptor subunit theta	GABRQ	ENSG00000268089	Q9UN88	Homo sapiens	0.184
353	isoimperatorin	Gamma-aminobutyric acid receptor subunit gamma-2	GABRG2	ENSG00000113327	P18507	Homo sapiens	0.184
354	isoimperatorin	Gamma-aminobutyric-acid receptor subunit beta-2	GABRB2	ENSG00000145864	P47870	Homo sapiens	0.184
355	isoimperatorin	cGMP-specific 3',5'-cyclic phosphodiesterase	PDE5A	ENSG00000138735	O76074	Homo sapiens	0.177
356	isoimperatorin	Adenosine A2b receptor	ADORA2B	ENSG00000170425	P29275	Homo sapiens	0.177
357	isoimperatorin	Gamma-aminobutyric-acid receptor subunit alpha-6	GABRA6	ENSG00000145863	Q16445	Homo sapiens	0.126
358	isoimperatorin	Gamma-aminobutyric-acid receptor subunit alpha-4	GABRA4	ENSG00000109158	P48169	Homo sapiens	0.126
359	isoimperatorin	Neuronal acetylcholine receptor subunit alpha-7	CHRNA7	ENSG00000175344	P36544	Homo sapiens	0.107
360	isoimperatorin	Neuronal acetylcholine receptor subunit alpha-3	CHRNA3	ENSG00000080644	P32297	Homo sapiens	0.107
361	isoimperatorin	Translocator protein	TSPO	ENSG00000100300	P30536	Homo sapiens	0.068
362	isoimperatorin	Gamma-aminobutyric-acid receptor subunit beta-3	GABRB3	ENSG00000166206	P28472	Homo sapiens	0.01
363	isoimperatorin	Neuronal acetylcholine receptor subunit alpha-4	CHRNA4	ENSG00000101204	P43681	Homo sapiens	0.002
364	isoimperatorin	Sodium channel protein type 5 subunit alpha	SCN5A	ENSG00000183873	Q14524	Homo sapiens	1
365	isoimperatorin	Melatonin receptor type 1A	MTNR1A	ENSG00000168412	P48039	Homo sapiens	0.967
366	isoimperatorin	Nitric oxide synthase, inducible	NOS2	ENSG00000007171	P35228	Homo sapiens	0.944
367	isoimperatorin	Cyclin-A2	CCNA2	ENSG00000145386	P20248	Homo sapiens	0.944
368	isoimperatorin	Trypsin-1	PRSS1	ENSG00000274247	P07477	Homo sapiens	0.933
369	isoimperatorin	Toll-like receptor 7	TLR7	ENSG00000196664	Q9NYK1	Homo sapiens	0.921
370	isoimperatorin	Cell division protein kinase 2	CDK2	ENSG00000123374	P24941	Homo sapiens	0.918
371	isoimperatorin	RAC-alpha serine/threonine-protein kinase	AKT1	ENSG00000142208	P31749	Homo sapiens	0.915
372	isoimperatorin	Estrogen receptor	ESR1	ENSG00000091831	P03372	Homo sapiens	0.892
373	isoimperatorin	Ig kappa chain V-II region RPMI 6410	IGKV2-30	ENSG00000243238	P06310	Homo sapiens	0.889
374	isoimperatorin	5-hydroxytryptamine 1D receptor	HTR1D	ENSG00000179546	P28221	Homo sapiens	0.878
375	isoimperatorin	Adenosine A1 receptor	ADORA1	ENSG00000163485	P30542	Homo sapiens	0.741
376	isoimperatorin	Adenosine A2a receptor	ADORA2A	ENSG00000128271	P29274	Homo sapiens	0.741
377	isoimperatorin	cGMP-inhibited 3',5'-cyclic phosphodiesterase A	PDE3A	ENSG00000172572	Q14432	Homo sapiens	0.459
378	isoimperatorin	cAMP-specific 3',5'-cyclic phosphodiesterase 4B	PDE4B	ENSG00000184588	Q07343	Homo sapiens	0.459
379	isoimperatorin	cAMP-specific 3',5'-cyclic phosphodiesterase 4A	PDE4A	ENSG00000065989	P27815	Homo sapiens	0.459
380	isoimperatorin	Peptidyl-prolyl cis-trans isomerase, mitochondrial	PPIF	ENSG00000108179	P30405	Homo sapiens	0.437
381	isoimperatorin	Methionine aminopeptidase 1	METAP1	ENSG00000164024	P53582	Homo sapiens	0.423
382	isoimperatorin	Nitric-oxide synthase, endothelial	PPIF	ENSG00000108179	P29474	Homo sapiens	0.382
383	isoimperatorin	Nitric-oxide synthase, brain	NOS1	ENSG00000089250	P29475	Homo sapiens	0.382
384	isoimperatorin	Gamma-aminobutyric-acid receptor subunit alpha-5	GABRA5	ENSG00000186297	P31644	Homo sapiens	0.241
385	isoimperatorin	Gamma-aminobutyric acid receptor subunit epsilon	GABRE	ENSG00000102287	P78334	Homo sapiens	0.241
386	isoimperatorin	Gamma-aminobutyric acid receptor subunit delta	GABRD	ENSG00000187730	O14764	Homo sapiens	0.241
387	isoimperatorin	Gamma-aminobutyric acid receptor subunit gamma-3	GABRG3	ENSG00000182256	Q99928	Homo sapiens	0.241
388	isoimperatorin	Gamma-aminobutyric acid receptor subunit gamma-1	GABRG1	ENSG00000163285	Q8N1C3	Homo sapiens	0.241
389	isoimperatorin	Gamma-aminobutyric acid receptor subunit pi	GABRP	ENSG00000094755	O00591	Homo sapiens	0.241
390	isoimperatorin	Gamma-aminobutyric-acid receptor subunit rho-1	GABRR1	ENSG00000146276	P24046	Homo sapiens	0.241
391	isoimperatorin	Gamma-aminobutyric acid receptor subunit rho-2	GABRR2	ENSG00000111886	P28476	Homo sapiens	0.241
392	isoimperatorin	Gamma-aminobutyric acid receptor subunit rho-3	GABRR3	ENSG00000183185	A8MPY1	Homo sapiens	0.241
393	isoimperatorin	Gamma-aminobutyric-acid receptor subunit alpha-1	GABRA1	ENSG00000022355	P14867	Homo sapiens	0.241
394	isoimperatorin	Gamma-aminobutyric-acid receptor subunit alpha-2	GABRA2	ENSG00000151834	P47869	Homo sapiens	0.241
395	isoimperatorin	Gamma-aminobutyric-acid receptor subunit alpha-3	GABRA3	ENSG00000011677	P34903	Homo sapiens	0.241
396	isoimperatorin	Gamma-aminobutyric-acid receptor subunit beta-1	GABRB1	ENSG00000163288	P18505	Homo sapiens	0.241
397	isoimperatorin	Carbonic anhydrase 4	CA4	ENSG00000167434	P22748	Homo sapiens	0.231
398	isoimperatorin	Carbonic anhydrase 2	CA2	ENSG00000104267	P00918	Homo sapiens	0.231
399	isoimperatorin	Carbonic anhydrase 1	CA1	ENSG00000133742	P00915	Homo sapiens	0.231
400	isoimperatorin	Alpha-2A adrenergic receptor	ADRA2A	ENSG00000150594	P08913	Homo sapiens	0.225
401	isoimperatorin	Alpha-2B adrenergic receptor	ADRA2B	ENSG00000274286	P18089	Homo sapiens	0.225
402	isoimperatorin	Alpha-2C adrenergic receptor	ADRA2C	ENSG00000184160	P18825	Homo sapiens	0.225
403	isoimperatorin	Gamma-aminobutyric acid receptor subunit theta	GABRQ	ENSG00000268089	Q9UN88	Homo sapiens	0.184
404	isoimperatorin	Gamma-aminobutyric acid receptor subunit gamma-2	GABRG2	ENSG00000113327	P18507	Homo sapiens	0.184
405	isoimperatorin	Gamma-aminobutyric-acid receptor subunit beta-2	GABRB2	ENSG00000145864	P47870	Homo sapiens	0.184
406	isoimperatorin	cGMP-specific 3',5'-cyclic phosphodiesterase	PDE5A	ENSG00000138735	O76074	Homo sapiens	0.177
407	isoimperatorin	Adenosine A2b receptor	ADORA2B	ENSG00000170425	P29275	Homo sapiens	0.177
408	isoimperatorin	Gamma-aminobutyric-acid receptor subunit alpha-6	GABRA6	ENSG00000145863	Q16445	Homo sapiens	0.126
409	isoimperatorin	Gamma-aminobutyric-acid receptor subunit alpha-4	GABRA4	ENSG00000109158	P48169	Homo sapiens	0.126
410	isoimperatorin	Neuronal acetylcholine receptor subunit alpha-7	CHRNA7	ENSG00000175344	P36544	Homo sapiens	0.107
411	isoimperatorin	Neuronal acetylcholine receptor subunit alpha-3	CHRNA3	ENSG00000080644	P32297	Homo sapiens	0.107
412	isoimperatorin	Translocator protein	TSPO	ENSG00000100300	P30536	Homo sapiens	0.068
413	isoimperatorin	Gamma-aminobutyric-acid receptor subunit beta-3	GABRB3	ENSG00000166206	P28472	Homo sapiens	0.01
414	isoimperatorin	Neuronal acetylcholine receptor subunit alpha-4	CHRNA4	ENSG00000101204	P43681	Homo sapiens	0.002
415	isoimperatorin	Prostaglandin G/H synthase 2	PTGS2	ENSG00000073756	P35354	Homo sapiens	validated
416	Cnidilin	Nitric oxide synthase, inducible	NOS2	ENSG00000007171	P35228	Homo sapiens	0.991
417	Cnidilin	Sodium channel protein type 5 subunit alpha	SCN5A	ENSG00000183873	Q14524	Homo sapiens	0.986
418	Cnidilin	Melatonin receptor type 1A	MTNR1A	ENSG00000168412	P48039	Homo sapiens	0.985
419	Cnidilin	Cell division protein kinase 2	CDK2	ENSG00000123374	P24941	Homo sapiens	0.971
420	Cnidilin	Thymidylate synthase	TYMS	ENSG00000176890	P04818	Homo sapiens	0.97
421	Cnidilin	Trypsin-1	PRSS1	ENSG00000274247	P07477	Homo sapiens	0.95
422	Cnidilin	Cyclin-A2	CCNA2	ENSG00000145386	P20248	Homo sapiens	0.929
423	Cnidilin	Prostaglandin G/H synthase 2	PTGS2	ENSG00000073756	P35354	Homo sapiens	0.923
424	Cnidilin	Nitric-oxide synthase, endothelial	NOS3	ENSG00000164867	P29474	Homo sapiens	0.915
425	Cnidilin	Tyrosine-protein kinase HCK	HCK	ENSG00000101336	P08631	Homo sapiens	0.91
426	Cnidilin	Adenosine A1 receptor	ADORA1	ENSG00000163485	P30542	Homo sapiens	0.595
427	Cnidilin	Adenosine A2a receptor	ADORA2A	ENSG00000128271	P29274	Homo sapiens	0.592
428	Cnidilin	cAMP-specific 3',5'-cyclic phosphodiesterase 4A	PDE4A	ENSG00000065989	P27815	Homo sapiens	0.58
429	Cnidilin	cAMP-specific 3',5'-cyclic phosphodiesterase 4B	PDE4B	ENSG00000184588	Q07343	Homo sapiens	0.579
430	Cnidilin	Peptidyl-prolyl cis-trans isomerase, mitochondrial	PPIF	ENSG00000108179	P30405	Homo sapiens	0.463
431	Cnidilin	Methionine aminopeptidase 1	METAP1	ENSG00000164024	P53582	Homo sapiens	0.457
432	Cnidilin	Mu-type opioid receptor	OPRM1	ENSG00000112038	P35372	Homo sapiens	0.442
433	Cnidilin	Kappa-type opioid receptor	OPRK1	ENSG00000082556	P41145	Homo sapiens	0.442
434	Cnidilin	cGMP-inhibited 3',5'-cyclic phosphodiesterase A	PDE3A	ENSG00000172572	Q14432	Homo sapiens	0.378
435	Cnidilin	Mitogen-activated protein kinase 10	MAPK10	ENSG00000109339	P53779	Homo sapiens	0.282
436	Cnidilin	C-jun-amino-terminal kinase-interacting protein 1	MAPK8IP1	ENSG00000121653	Q9UQF2	Homo sapiens	0.282
437	Cnidilin	Mitogen-activated protein kinase 8	MAPK8	ENSG00000107643	P45983	Homo sapiens	0.282
438	Cnidilin	cGMP-specific 3',5'-cyclic phosphodiesterase	PDE5A	ENSG00000138735	O76074	Homo sapiens	0.156
439	Cnidilin	Adenosine A2b receptor	ADORA2B	ENSG00000170425	P29275	Homo sapiens	0.156
440	Cnidilin	Neuronal acetylcholine receptor subunit alpha-7	CHRNA7	ENSG00000175344	P36544	Homo sapiens	0.148
441	Cnidilin	Neuronal acetylcholine receptor subunit alpha-3	CHRNA3	ENSG00000080644	P32297	Homo sapiens	0.148
442	Cnidilin	6-phosphogluconate dehydrogenase, decarboxylating	PGD	ENSG00000142657	P52209	Homo sapiens	0.144
443	Cnidilin	High-affinity cAMP-specific 3',5'-cyclic phosphodiesterase 7A	PDE7A	ENSG00000205268	Q13946	Homo sapiens	0.144
444	Cnidilin	High affinity cAMP-specific and IBMX-insensitive 3',5'-cyclic phosphodiesterase 8A	PDE8A	ENSG00000073417	O60658	Homo sapiens	0.144
445	Cnidilin	cAMP-specific 3',5'-cyclic phosphodiesterase 4C	PDE4C	ENSG00000105650	Q08493	Homo sapiens	0.144
446	Cnidilin	cAMP-specific 3',5'-cyclic phosphodiesterase 4D	PDE4D	ENSG00000113448	Q08499	Homo sapiens	0.144
447	Cnidilin	cAMP-specific 3',5'-cyclic phosphodiesterase 7B	PDE7B	ENSG00000171408	Q9NP56	Homo sapiens	0.144
448	Cnidilin	Histamine H1 receptor	HRH1	ENSG00000196639	P35367	Homo sapiens	0.144
449	Cnidilin	Gamma-aminobutyric-acid receptor subunit alpha-5	GABRA5	ENSG00000186297	P31644	Homo sapiens	0.061
450	Cnidilin	Gamma-aminobutyric acid receptor subunit epsilon	GABRE	ENSG00000102287	P78334	Homo sapiens	0.061
451	Cnidilin	Gamma-aminobutyric acid receptor subunit delta	GABRD	ENSG00000187730	O14764	Homo sapiens	0.061
452	Cnidilin	Gamma-aminobutyric acid receptor subunit gamma-3	GABRG3	ENSG00000182256	Q99928	Homo sapiens	0.061
453	Cnidilin	Gamma-aminobutyric acid receptor subunit gamma-1	GABRG1	ENSG00000163285	Q8N1C3	Homo sapiens	0.061
454	Cnidilin	Gamma-aminobutyric acid receptor subunit pi	GABRP	ENSG00000094755	O00591	Homo sapiens	0.061
455	Cnidilin	Gamma-aminobutyric-acid receptor subunit rho-1	GABRR1	ENSG00000146276	P24046	Homo sapiens	0.061
456	Cnidilin	Gamma-aminobutyric acid receptor subunit rho-2	GABRR2	ENSG00000111886	P28476	Homo sapiens	0.061
457	Cnidilin	Gamma-aminobutyric acid receptor subunit rho-3	GABRR3	ENSG00000183185	A8MPY1	Homo sapiens	0.061
458	Cnidilin	Gamma-aminobutyric-acid receptor subunit alpha-1	GABRA1	ENSG00000022355	P14867	Homo sapiens	0.061
459	Cnidilin	Gamma-aminobutyric-acid receptor subunit alpha-2	GABRA2	ENSG00000151834	P47869	Homo sapiens	0.061
460	Cnidilin	Gamma-aminobutyric-acid receptor subunit alpha-3	GABRA3	ENSG00000011677	P34903	Homo sapiens	0.061
461	Cnidilin	Gamma-aminobutyric-acid receptor subunit beta-1	GABRB1	ENSG00000163288	P18505	Homo sapiens	0.061
462	Cnidilin	Gamma-aminobutyric acid receptor subunit gamma-2	GABRG2	ENSG00000113327	P18507	Homo sapiens	0.061
463	Cnidilin	Neuronal acetylcholine receptor subunit alpha-4	CHRNA4	ENSG00000101204	P43681	Homo sapiens	0.045
464	Cnidilin	Neuronal acetylcholine receptor subunit alpha-10	CHRNA10	ENSG00000129749	Q9GZZ6	Homo sapiens	0.042
465	Cnidilin	Neuronal acetylcholine receptor subunit alpha-2	CHRNA2	ENSG00000120903	Q15822	Homo sapiens	0.042
466	Cnidilin	Cholinesterase	BCHE	ENSG00000114200	P06276	Homo sapiens	0.042
467	Cnidilin	Neuronal acetylcholine receptor subunit beta-3	CHRNB3	ENSG00000147432	Q05901	Homo sapiens	0.042
468	Cnidilin	Acetylcholinesterase	ACHE	ENSG00000087085	P22303	Homo sapiens	0.042
469	Cnidilin	Neuronal acetylcholine receptor subunit alpha-6	CHRNA6	ENSG00000147434	Q15825	Homo sapiens	0.042
470	Cnidilin	Acetylcholine receptor subunit gamma	CHRNG	ENSG00000196811	P07510	Homo sapiens	0.042
471	Cnidilin	Neuronal acetylcholine receptor subunit beta-4	CHRNB4	ENSG00000117971	P30926	Homo sapiens	0.042
472	Cnidilin	Neuronal acetylcholine receptor subunit alpha-5	CHRNA5	ENSG00000169684	P30532	Homo sapiens	0.042
473	Cnidilin	Neuronal acetylcholine receptor subunit alpha-9	CHRNA9	ENSG00000174343	Q9UGM1	Homo sapiens	0.042
474	Cnidilin	Acetylcholine receptor subunit alpha	CHRNA1	ENSG00000138435	P02708	Homo sapiens	0.042
475	Cnidilin	Acetylcholine receptor subunit delta	CHRND	ENSG00000135902	Q07001	Homo sapiens	0.042
476	Cnidilin	Acetylcholine receptor subunit epsilon	CHRNE	ENSG00000108556	Q04844	Homo sapiens	0.042
477	Cnidilin	Neuronal acetylcholine receptor subunit beta-2	CHRNB2	ENSG00000160716	P17787	Homo sapiens	0.042
478	Cnidilin	Acetylcholine receptor subunit beta	CHRNB1	ENSG00000170175	P11230	Homo sapiens	0.042
479	Ethyl oleate (NF)	Colipase	CLPS	ENSG00000137392	P04118	Homo sapiens	0.885
480	Ethyl oleate (NF)	Neutrophil gelatinase-associated lipocalin	LCN2	ENSG00000148346	P80188	Homo sapiens	0.763
481	neobyakangelico l	Sodium channel protein type 5 subunit alpha	SCN5A	ENSG00000183873	Q14524	Homo sapiens	1
482	neobyakangelico l	Nitric oxide synthase, inducible	NOS2	ENSG00000007171	P35228	Homo sapiens	0.393
483	neobyakangelico l	Trypsin-1	PRSS1	ENSG00000274247	P07477	Homo sapiens	0.39
484	neobyakangelico l	RAC-alpha serine/threonine-protein kinase	AKT1	ENSG00000142208	P31749	Homo sapiens	0.384
485	neobyakangelico l	Keratin, type II cytoskeletal 7	KRT7	ENSG00000135480	P08729	Homo sapiens	0.119
486	neobyakangelico l	Peptidyl-prolyl cis-trans isomerase, mitochondrial	PPIF	ENSG00000108179	P30405	Homo sapiens	0.108
487	neobyakangelico l	Neuronal acetylcholine receptor subunit alpha-3	CHRNA3	ENSG00000080644	P32297	Homo sapiens	0.02
488	neobyakangelico l	Neuronal acetylcholine receptor subunit alpha-7	CHRNA7	ENSG00000175344	P36544	Homo sapiens	0.02
489	neobyakangelico l	Neuronal acetylcholine receptor subunit alpha-4	CHRNA4	ENSG00000101204	P43681	Homo sapiens	0.02
490	{5-[2'(R)-Hydroxy-3'-methyl-3'-butenyl-oxy]furocoumarin}	Sodium channel protein type 5 subunit alpha	SCN5A	ENSG00000183873	Q14524	Homo sapiens	1
491	{5-[2'(R)-Hydroxy-3'-methyl-3'-butenyl-oxy]furocoumarin}	Nitric oxide synthase, inducible	NOS2	ENSG00000007171	P35228	Homo sapiens	0.423
492	{5-[2'(R)-Hydroxy-3'-methyl-3'-butenyl-oxy]furocoumarin}	Trypsin-1	PRSS1	ENSG00000274247	P07477	Homo sapiens	0.423
493	{5-[2'(R)-Hydroxy-3'-methyl-3'-butenyl-oxy]furocoumarin}	Prostaglandin G/H synthase 2	PTGS2	ENSG00000073756	P35354	Homo sapiens	0.41
494	{5-[2'(R)-Hydroxy-3'-methyl-3'-butenyl-oxy]furocoumarin}	Potassium channel subfamily K member 1	KCNK1	ENSG00000135750	O00180	Homo sapiens	0.2
495	{5-[2'(R)-Hydroxy-3'-methyl-3'-butenyl-oxy]furocoumarin}	Potassium channel subfamily K member 6	KCNK6	ENSG00000099337	Q9Y257	Homo sapiens	0.2
496	{5-[2'(R)-Hydroxy-3'-methyl-3'-butenyl-oxy]furocoumarin}	Platelet glycoprotein IX	GP9	ENSG00000169704	P14770	Homo sapiens	0.139
497	{5-[2'(R)-Hydroxy-3'-methyl-3'-butenyl-oxy]furocoumarin}	Methionine aminopeptidase 1	METAP1	ENSG00000164024	P53582	Homo sapiens	0.117
498	{5-[2'(R)-Hydroxy-3'-methyl-3'-butenyl-oxy]furocoumarin}	Peptidyl-prolyl cis-trans isomerase, mitochondrial	PPIF	ENSG00000108179	P30405	Homo sapiens	0.098
499	{5-[2'(R)-Hydroxy-3'-methyl-3'-butenyl-oxy]furocoumarin}	Neuronal acetylcholine receptor subunit alpha-4	CHRNA4	ENSG00000101204	P43681	Homo sapiens	0.002
500	{5-[2'(R)-Hydroxy-3'-methyl-3'-butenyl-oxy]furocoumarin}	Neuronal acetylcholine receptor subunit alpha-7	CHRNA7	ENSG00000175344	P36544	Homo sapiens	0.002
501	{5-[2'(R)-Hydroxy-3'-methyl-3'-butenyl-oxy]furocoumarin}	Carbonic anhydrase 4	CA4	ENSG00000167434	P22748	Homo sapiens	0.002
502	{5-[2'(R)-Hydroxy-3'-methyl-3'-butenyl-oxy]furocoumarin}	Neuronal acetylcholine receptor subunit alpha-3	CHRNA3	ENSG00000080644	P32297	Homo sapiens	0.002
503	{5-[2'(R)-Hydroxy-3'-methyl-3'-butenyl-oxy]furocoumarin}	Carbonic anhydrase 1	CA1	ENSG00000133742	P00915	Homo sapiens	0.002
504	{5-[2'(R)-Hydroxy-3'-methyl-3'-butenyl-oxy]furocoumarin}	Carbonic anhydrase 2	CA2	ENSG00000104267	P00918	Homo sapiens	0.002
505	Byakangelicol	Hemoglobin subunit alpha	HBA1	ENSG00000206172	P69905	Homo sapiens	1
506	Byakangelicol	Sodium channel protein type 5 subunit alpha	SCN5A	ENSG00000183873	Q14524	Homo sapiens	0.898
507	Byakangelicol	Nitric oxide synthase, inducible	NOS2	ENSG00000007171	P35228	Homo sapiens	0.854
508	Byakangelicol	Trypsin-1	PRSS1	ENSG00000274247	P07477	Homo sapiens	0.846
509	Byakangelicol	Keratin, type II cytoskeletal 7	KRT7	ENSG00000135480	P08729	Homo sapiens	0.243
510	Byakangelicol	Platelet glycoprotein IX	GP9	ENSG00000169704	P14770	Homo sapiens	0.243
511	Byakangelicol	Potassium channel subfamily K member 1	KCNK1	ENSG00000135750	O00180	Homo sapiens	0.24
512	Byakangelicol	Potassium channel subfamily K member 6	KCNK6	ENSG00000099337	Q9Y257	Homo sapiens	0.24
513	Byakangelicol	Peptidyl-prolyl cis-trans isomerase, mitochondrial	PPIF	ENSG00000108179	P30405	Homo sapiens	0.235
514	Byakangelicol	Neuronal acetylcholine receptor subunit alpha-4	CHRNA4	ENSG00000101204	P43681	Homo sapiens	0.042
515	Byakangelicol	Neuronal acetylcholine receptor subunit alpha-7	CHRNA7	ENSG00000175344	P36544	Homo sapiens	0.042
516	Byakangelicol	Neuronal acetylcholine receptor subunit alpha-3	CHRNA3	ENSG00000080644	P32297	Homo sapiens	0.042
517	4-[(2S)-2,3-dihydroxy-3-methylbutoxy]furo[3,2-g]chromen-7-one	Sodium channel protein type 5 subunit alpha	SCN5A	ENSG00000183873	Q14524	Homo sapiens	1
518	4-[(2S)-2,3-dihydroxy-3-methylbutoxy]furo[3,2-g]chromen-7-one	Cell division protein kinase 2	CDK2	ENSG00000123374	P24941	Homo sapiens	0.378
519	4-[(2S)-2,3-dihydroxy-3-methylbutoxy]furo[3,2-g]chromen-7-one	Nitric oxide synthase, inducible	NOS2	ENSG00000007171	P35228	Homo sapiens	0.358
520	4-[(2S)-2,3-dihydroxy-3-methylbutoxy]furo[3,2-g]chromen-7-one	Trypsin-1	PRSS1	ENSG00000274247	P07477	Homo sapiens	0.353
521	beta-sitosterol	Progesterone receptor	PGR	ENSG00000082175	P06401	Homo sapiens	1
522	beta-sitosterol	Estrogen receptor	ESR1	ENSG00000091831	P03372	Homo sapiens	0.524
523	beta-sitosterol	Mineralocorticoid receptor	NR3C2	ENSG00000151623	P08235	Homo sapiens	0.371
524	beta-sitosterol	Estradiol 17-beta-dehydrogenase 1	HSD17B1	ENSG00000108786	P14061	Homo sapiens	0.157
525	beta-sitosterol	Gonadotropin-releasing hormone receptor	GNRHR	ENSG00000109163	P30968	Homo sapiens	0.054
526	beta-sitosterol	Gonadotropin-releasing hormone II receptor	GNRHR2	ENSG00000211451	Q96P88	Homo sapiens	0.054
527	beta-sitosterol	Androgen receptor	AR	ENSG00000169083	P10275	Homo sapiens	0.054
528	beta-sitosterol	3-oxo-5-alpha-steroid 4-dehydrogenase 2	SRD5A2	ENSG00000277893	P31213	Homo sapiens	0.028
529	beta-sitosterol	3-oxo-5-alpha-steroid 4-dehydrogenase 1	SRD5A1	ENSG00000145545	P18405	Homo sapiens	0.028
530	beta-sitosterol	3 beta-hydroxysteroid dehydrogenase/Delta 5-->4-isomerase type I	HSD3B1	ENSG00000203857	P14060	Homo sapiens	0.027
531	beta-sitosterol	Apoptosis regulator Bcl-2	BCL2	ENSG00000171791	P10415	Homo sapiens	validated
532	beta-sitosterol	Apoptosis regulator BAX	BAX	ENSG00000087088	Q07812	Homo sapiens	validated
533	beta-sitosterol	Caspase-9	CASP9	ENSG00000132906	P55211	Homo sapiens	validated
534	beta-sitosterol	Transcription factor AP-1	JUN	ENSG00000177606	P05412	Homo sapiens	validated
535	beta-sitosterol	Caspase-3	CASP3	ENSG00000164305	P42574	Homo sapiens	validated
536	beta-sitosterol	Caspase-8	CASP8	ENSG00000064012	Q14790	Homo sapiens	validated
537	beta-sitosterol	Protein kinase C alpha type	PRKCA	ENSG00000154229	P17252	Homo sapiens	validated
538	beta-sitosterol	Transforming growth factor beta-1	TGFB1	ENSG00000105329	P01137	Homo sapiens	validated
539	beta-sitosterol	Serum paraoxonase/arylesterase 1	PON1	ENSG00000005421	P27169	Homo sapiens	validated
540	beta-sitosterol	Microtubule-associated protein 2	MAP2	ENSG00000078018	P11137	Homo sapiens	validated
541	Stigmasterol	Progesterone receptor	PGR	ENSG00000082175	P06401	Homo sapiens	1
542	Stigmasterol	Estrogen receptor	ESR1	ENSG00000091831	P03372	Homo sapiens	0.607
543	Stigmasterol	Mineralocorticoid receptor	NR3C2	ENSG00000151623	P08235	Homo sapiens	0.432
544	Stigmasterol	Androgen receptor	AR	ENSG00000169083	P10275	Homo sapiens	0.23
545	Stigmasterol	Estradiol 17-beta-dehydrogenase 1	HSD17B1	ENSG00000108786	P14061	Homo sapiens	0.218
546	Stigmasterol	Gonadotropin-releasing hormone receptor	GNRHR	ENSG00000109163	P30968	Homo sapiens	0.045
547	Stigmasterol	Gonadotropin-releasing hormone II receptor	GNRHR2	ENSG00000211451	Q96P88	Homo sapiens	0.045
548	Stigmasterol	Prolactin receptor	PRLR	ENSG00000113494	P16471	Homo sapiens	0.043
549	Stigmasterol	3-oxo-5-alpha-steroid 4-dehydrogenase 2	SRD5A2	ENSG00000277893	P31213	Homo sapiens	0.039
550	Stigmasterol	3-oxo-5-alpha-steroid 4-dehydrogenase 1	SRD5A1	ENSG00000145545	P18405	Homo sapiens	0.039
551	Stigmasterol	3 beta-hydroxysteroid dehydrogenase/Delta 5-->4-isomerase type I	HSD3B1	ENSG00000203857	P14060	Homo sapiens	0.038
552	Supraene	Protein farnesyltransferase/geranylgeranyltransferase type I alpha subunit	FNTA	ENSG00000168522	P49354	Homo sapiens	1
553	Supraene	GTPase KRas	KRAS	ENSG00000133703	P01116	Homo sapiens	0.667
554	Supraene	Protein farnesyltransferase subunit beta	FNTB	ENSG00000257365	P49356	Homo sapiens	0.667
555	Supraene	Geranylgeranyl transferase type-2 subunit alpha	RABGGTA	ENSG00000100949	Q92696	Homo sapiens	0.667
556	Supraene	Farnesyl pyrophosphate synthetase	FDPS	ENSG00000160752	P14324	Homo sapiens	0.333
557	Supraene	Geranylgeranyl pyrophosphate synthetase	GGPS1	ENSG00000152904	O95749	Homo sapiens	0.333
558	Supraene	Geranylgeranyl transferase type-2 subunit beta	RABGGTB	ENSG00000137955	P53611	Homo sapiens	0.333
559	Phellopterin	Estrogen receptor	ESR1	ENSG00000091831	P03372	Homo sapiens	1
560	Phellopterin	cAMP-specific 3',5'-cyclic phosphodiesterase 4A	PDE4A	ENSG00000065989	P27815	Homo sapiens	0.316
561	Phellopterin	cAMP-specific 3',5'-cyclic phosphodiesterase 4B	PDE4B	ENSG00000184588	Q07343	Homo sapiens	0.316
562	Prangenidin	Nitric oxide synthase, inducible	NOS2	ENSG00000007171	P35228	Homo sapiens	1
563	Prangenidin	Nitric-oxide synthase, endothelial	NOS3	ENSG00000164867	P29474	Homo sapiens	0.645
564	Prangenidin	Trypsin-1	PRSS1	ENSG00000274247	P07477	Homo sapiens	0.642
565	Prangenidin	Thymidylate synthase	TYMS	ENSG00000176890	P04818	Homo sapiens	0.532
566	Prangenidin	Mu-type opioid receptor	OPRM1	ENSG00000112038	P35372	Homo sapiens	0.528
567	Prangenidin	Cell division protein kinase 2	CDK2	ENSG00000123374	P24941	Homo sapiens	0.513
568	Prangenidin	Melatonin receptor type 1A	MTNR1A	ENSG00000168412	P48039	Homo sapiens	0.506
569	Prangenidin	Sodium channel protein type 5 subunit alpha	SCN5A	ENSG00000183873	Q14524	Homo sapiens	0.502
570	Prangenidin	Toll-like receptor 7	TLR7	ENSG00000196664	Q9NYK1	Homo sapiens	0.497
571	Prangenidin	Egl nine homolog 1	EGLN1	ENSG00000135766	Q9GZT9	Homo sapiens	0.475
572	Prangenidin	Prostaglandin G/H synthase 2	PTGS2	ENSG00000073756	P35354	Homo sapiens	0.469
573	Prangenidin	Estrogen receptor	ESR1	ENSG00000091831	P03372	Homo sapiens	0.459
574	Prangenidin	Heat shock protein HSP 90-beta	HSP90AB1	ENSG00000096384	P08238	Homo sapiens	0.457
575	Prangenidin	Kappa-type opioid receptor	OPRK1	ENSG00000082556	P41145	Homo sapiens	0.341
576	Prangenidin	Delta-type opioid receptor	OPRD1	ENSG00000116329	P41143	Homo sapiens	0.341
577	Prangenidin	Nitric-oxide synthase, brain	NOS1	ENSG00000089250	P29475	Homo sapiens	0.306
578	Prangenidin	Prothrombin	F2	ENSG00000180210	P00734	Homo sapiens	0.305
579	Prangenidin	Peptidyl-prolyl cis-trans isomerase, mitochondrial	PPIF	ENSG00000108179	P30405	Homo sapiens	0.235
580	Prangenidin	Methionine aminopeptidase 1	METAP1	ENSG00000164024	P53582	Homo sapiens	0.222
581	Prangenidin	Alcohol dehydrogenase [NADP+]	AKR1A1	ENSG00000117448	P14550	Homo sapiens	0.221
582	Prangenidin	Aldose reductase	AKR1B1	ENSG00000085662	P15121	Homo sapiens	0.221
583	Prangenidin	D(3) dopamine receptor	DRD3	ENSG00000151577	P35462	Homo sapiens	0.208
584	Prangenidin	D(1A) dopamine receptor	DRD1	ENSG00000184845	P21728	Homo sapiens	0.208
585	Prangenidin	D(2) dopamine receptor	DRD2	ENSG00000149295	P14416	Homo sapiens	0.208
586	Prangenidin	Tripartite motif-containing protein 13	TRIM13	ENSG00000204977	O60858	Homo sapiens	0.154
587	Prangenidin	D(1B) dopamine receptor	DRD5	ENSG00000169676	P21918	Homo sapiens	0.148
588	Prangenidin	Bile salt sulfotransferase	SULT2A1	ENSG00000105398	Q06520	Homo sapiens	0.133
589	Prangenidin	Dehydrogenase/reductase SDR family member 8	HSD17B11	ENSG00000198189	Q8NBQ5	Homo sapiens	0.133
590	Prangenidin	Carbonic anhydrase 4	CA4	ENSG00000167434	P22748	Homo sapiens	0.13
591	Prangenidin	Carbonic anhydrase 1	CA1	ENSG00000133742	P00915	Homo sapiens	0.13
592	Prangenidin	Carbonic anhydrase 2	CA2	ENSG00000104267	P00918	Homo sapiens	0.13
593	Prangenidin	Muscarinic acetylcholine receptor M1	CHRM1	ENSG00000168539	P11229	Homo sapiens	0.088
594	Prangenidin	Muscarinic acetylcholine receptor M5	CHRM5	ENSG00000184984	P08912	Homo sapiens	0.088
595	Prangenidin	Histamine H1 receptor	HRH1	ENSG00000196639	P35367	Homo sapiens	0.088
596	Prangenidin	Muscarinic acetylcholine receptor M3	CHRM3	ENSG00000133019	P20309	Homo sapiens	0.088
597	Prangenidin	Muscarinic acetylcholine receptor M4	CHRM4	ENSG00000180720	P08173	Homo sapiens	0.088
598	Prangenidin	5-hydroxytryptamine 2B receptor	HTR2B	ENSG00000135914	P41595	Homo sapiens	0.087
599	Prangenidin	5-hydroxytryptamine 2C receptor	HTR2C	ENSG00000147246	P28335	Homo sapiens	0.087
600	Prangenidin	D(4) dopamine receptor	DRD4	ENSG00000069696	P21917	Homo sapiens	0.087
601	Prangenidin	Neuronal acetylcholine receptor subunit alpha-7	CHRNA7	ENSG00000175344	P36544	Homo sapiens	0.075
602	Prangenidin	Neuronal acetylcholine receptor subunit alpha-3	CHRNA3	ENSG00000080644	P32297	Homo sapiens	0.075
603	Prangenidin	Muscarinic acetylcholine receptor M2	CHRM2	ENSG00000181072	P08172	Homo sapiens	0.027
604	Prangenidin	5-hydroxytryptamine 1B receptor	HTR1B	ENSG00000135312	P28222	Homo sapiens	0.027
605	Prangenidin	Alpha-2B adrenergic receptor	ADRA2B	ENSG00000274286	P18089	Homo sapiens	0.027
606	Prangenidin	D1 dopamine receptor-interacting protein calcyon	CALY	ENSG00000130643	Q9NYX4	Homo sapiens	0.027
607	Prangenidin	Alpha-2C adrenergic receptor	ADRA2C	ENSG00000184160	P18825	Homo sapiens	0.027
608	Prangenidin	5-hydroxytryptamine 1A receptor	HTR1A	ENSG00000178394	P08908	Homo sapiens	0.027
609	Prangenidin	5-hydroxytryptamine 1D receptor	HTR1D	ENSG00000179546	P28221	Homo sapiens	0.027
610	Prangenidin	5-hydroxytryptamine 2A receptor	HTR2A	ENSG00000102468	P28223	Homo sapiens	0.027
611	Prangenidin	Alpha-2A adrenergic receptor	ADRA2A	ENSG00000150594	P08913	Homo sapiens	0.027
612	Prangenidin	Sodium-dependent noradrenaline transporter	SLC6A2	ENSG00000103546	P23975	Homo sapiens	0.027
613	Prangenidin	Sodium-dependent dopamine transporter	SLC6A3	ENSG00000142319	Q01959	Homo sapiens	0.027
614	Prangenidin	Neuronal acetylcholine receptor subunit alpha-4	CHRNA4	ENSG00000101204	P43681	Homo sapiens	0.021
615	Prangenidin	Acetylcholinesterase	ACHE	ENSG00000087085	P22303	Homo sapiens	0.02
616	Prangenidin	Neuronal acetylcholine receptor subunit alpha-5	CHRNA5	ENSG00000169684	P30532	Homo sapiens	0.02
617	Prangenidin	Neuronal acetylcholine receptor subunit alpha-6	CHRNA6	ENSG00000147434	Q15825	Homo sapiens	0.02
618	Prangenidin	Neuronal acetylcholine receptor subunit alpha-9	CHRNA9	ENSG00000174343	Q9UGM1	Homo sapiens	0.02
619	Prangenidin	Acetylcholine receptor subunit alpha	CHRNA1	ENSG00000138435	P02708	Homo sapiens	0.02
620	Prangenidin	Acetylcholine receptor subunit gamma	CHRNG	ENSG00000196811	P07510	Homo sapiens	0.02
621	Prangenidin	Acetylcholine receptor subunit epsilon	CHRNE	ENSG00000108556	Q04844	Homo sapiens	0.02
622	Prangenidin	Cholinesterase	BCHE	ENSG00000114200	P06276	Homo sapiens	0.02
623	Prangenidin	Neuronal acetylcholine receptor subunit alpha-10	CHRNA10	ENSG00000129749	Q9GZZ6	Homo sapiens	0.02
624	Prangenidin	Neuronal acetylcholine receptor subunit beta-4	CHRNB4	ENSG00000117971	P30926	Homo sapiens	0.02
625	Prangenidin	Neuronal acetylcholine receptor subunit beta-2	CHRNB2	ENSG00000160716	P17787	Homo sapiens	0.02
626	Prangenidin	Neuronal acetylcholine receptor subunit beta-3	CHRNB3	ENSG00000147432	Q05901	Homo sapiens	0.02
627	Prangenidin	Acetylcholine receptor subunit beta	CHRNB1	ENSG00000170175	P11230	Homo sapiens	0.02
628	Prangenidin	Neuronal acetylcholine receptor subunit alpha-2	CHRNA2	ENSG00000120903	Q15822	Homo sapiens	0.02
629	Prangenidin	Acetylcholine receptor subunit delta	CHRND	ENSG00000135902	Q07001	Homo sapiens	0.02
630	Linolein, 2-mono-	BC269730_2	FADS1	ENSG00000149485	O60427	Homo sapiens	0.067
631	Linolein, 2-mono-	Transient receptor potential cation channel subfamily V member 1	TRPV1	ENSG00000196689	Q8NER1	Homo sapiens	0.067
632	Linolein, 2-mono-	Delta-6 fatty acid desaturase	FADS2	ENSG00000134824	O95864	Homo sapiens	0.067
633	Linolein, 2-mono-	Sodium/calcium exchanger 1	SLC8A1	ENSG00000183023	P32418	Homo sapiens	0.067
634	methyl icosa-11,14-dienoate	Vitamin K-dependent protein C	PROC	ENSG00000115718	P04070	Homo sapiens	1
635	methyl icosa-11,14-dienoate	Colipase	CLPS	ENSG00000137392	P04118	Homo sapiens	0.935
636	methyl icosa-11,14-dienoate	Lysozyme C	LYZ	ENSG00000090382	P61626	Homo sapiens	0.905
637	methyl icosa-11,14-dienoate	Neutrophil gelatinase-associated lipocalin	LCN2	ENSG00000148346	P80188	Homo sapiens	0.819
638	methyl icosa-11,14-dienoate	Delta-6 fatty acid desaturase	FADS2	ENSG00000134824	O95864	Homo sapiens	0.213
639	methyl icosa-11,14-dienoate	Sodium/calcium exchanger 1	SLC8A1	ENSG00000183023	P32418	Homo sapiens	0.213
640	methyl icosa-11,14-dienoate	Transient receptor potential cation channel subfamily V member 1	TRPV1	ENSG00000196689	Q8NER1	Homo sapiens	0.213
641	methyl icosa-11,14-dienoate	BC269730_2	FADS1	ENSG00000149485	O60427	Homo sapiens	0.213
642	methyl icosa-11,14-dienoate	Trafficking protein particle complex subunit 3	TRAPPC3	ENSG00000054116	O43617	Homo sapiens	0.087
643	methyl icosa-11,14-dienoate	Lymphocyte antigen 96	LY96	ENSG00000154589	Q9Y6Y9	Homo sapiens	0.045
644	methyl icosa-11,14-dienoate	Rhodopsin	RHO	ENSG00000163914	P08100	Homo sapiens	0.043
645	methyl icosa-11,14-dienoate	Trafficking protein particle complex subunit 6B	TRAPPC6B	ENSG00000182400	Q86SZ2	Homo sapiens	0.043
646	methyl icosa-11,14-dienoate	Trafficking protein particle complex subunit 5	TRAPPC5	ENSG00000181029	Q8IUR0	Homo sapiens	0.043
647	methyl icosa-11,14-dienoate	Trafficking protein particle complex subunit 4	TRAPPC4	ENSG00000196655	Q9Y296	Homo sapiens	0.043
648	methyl icosa-11,14-dienoate	Trafficking protein particle complex subunit 1	TRAPPC1	ENSG00000170043	Q9Y5R8	Homo sapiens	0.043
649	methyl icosa-11,14-dienoate	Trafficking protein particle complex subunit 6A	TRAPPC6A	ENSG00000007255	O75865	Homo sapiens	0.043
650	methyl icosa-11,14-dienoate	Calmodulin	CALM1	ENSG00000198668	P0DP23	Homo sapiens	0.002
651	methyl icosa-11,14-dienoate	Peroxisomal 3,2-trans-enoyl-CoA isomerase	ECI2	ENSG00000198721	O75521	Homo sapiens	0.002
652	methyl icosa-11,14-dienoate	Recoverin	RCVRN	ENSG00000109047	P35243	Homo sapiens	0.002
653	methyl icosa-11,14-dienoate	Hepatocyte nuclear factor 4-alpha	HNF4A	ENSG00000101076	P41235	Homo sapiens	0.002
654	methyl icosa-11,14-dienoate	Insulin	INS	ENSG00000254647	P01308	Homo sapiens	0.002
655	methyl icosa-11,14-dienoate	Nuclear receptor coactivator 1	NCOA1	ENSG00000084676	Q15788	Homo sapiens	0.002
656	methyl icosa-11,14-dienoate	ADP-ribosylation factor 6	ARF6	ENSG00000165527	P62330	Homo sapiens	0.002
657	methyl icosa-11,14-dienoate	Ganglioside GM2 activator	GM2A	ENSG00000196743	P17900	Homo sapiens	0.002
658	methyl icosa-11,14-dienoate	FK506-binding protein 1A	FKBP1A	ENSG00000088832	P62942	Homo sapiens	0.002
659	methyl icosa-11,14-dienoate	Calcineurin subunit B isoform 1	PPP3R1	ENSG00000221823	P63098	Homo sapiens	0.002
660	methyl icosa-11,14-dienoate	Proto-oncogene tyrosine-protein kinase ABL1	ABL1	ENSG00000097007	P00519	Homo sapiens	0.002
661	methyl icosa-11,14-dienoate	ADP-ribosylation factor 1	ARF1	ENSG00000143761	P84077	Homo sapiens	0.002
662	methyl icosa-11,14-dienoate	Serine/threonine-protein phosphatase 2B catalytic subunit alpha isoform	PPP3CA	ENSG00000138814	Q08209	Homo sapiens	0.002
663	methyl icosa-11,14-dienoate	Guanylyl cyclase-activating protein 1	GUCA1A	ENSG00000287363	P43080	Homo sapiens	0.002
664	methyl icosa-11,14-dienoate	Poliovirus receptor	PVR	ENSG00000073008	P15151	Homo sapiens	0.002
665	methyl icosa-11,14-dienoate	Toll-like receptor 4	TLR4	ENSG00000136869	O00206	Homo sapiens	0.002
666	methyl icosa-11,14-dienoate	cAMP-dependent protein kinase catalytic subunit alpha	PRKACA	ENSG00000072062	P17612	Homo sapiens	0.002
667	methyl icosa-11,14-dienoate	cAMP-dependent protein kinase inhibitor alpha	PKIA	ENSG00000171033	P61925	Homo sapiens	0.002
668	Prangenin	Nitric oxide synthase, inducible	NOS2	ENSG00000007171	P35228	Homo sapiens	1
669	Prangenin	Nitric-oxide synthase, endothelial	NOS3	ENSG00000164867	P29474	Homo sapiens	0.645
670	Prangenin	Trypsin-1	PRSS1	ENSG00000274247	P07477	Homo sapiens	0.642
671	Prangenin	Thymidylate synthase	TYMS	ENSG00000176890	P04818	Homo sapiens	0.532
672	Prangenin	Mu-type opioid receptor	OPRM1	ENSG00000112038	P35372	Homo sapiens	0.528
673	Prangenin	Cell division protein kinase 2	CDK2	ENSG00000123374	P24941	Homo sapiens	0.513
674	Prangenin	Melatonin receptor type 1A	MTNR1A	ENSG00000168412	P48039	Homo sapiens	0.506
675	Prangenin	Sodium channel protein type 5 subunit alpha	SCN5A	ENSG00000183873	Q14524	Homo sapiens	0.502
676	Prangenin	Toll-like receptor 7	TLR7	ENSG00000196664	Q9NYK1	Homo sapiens	0.497
677	Prangenin	Egl nine homolog 1	EGLN1	ENSG00000135766	Q9GZT9	Homo sapiens	0.475
678	Prangenin	Prostaglandin G/H synthase 2	PTGS2	ENSG00000073756	P35354	Homo sapiens	0.469
679	Prangenin	Estrogen receptor	ESR1	ENSG00000091831	P03372	Homo sapiens	0.459
680	Prangenin	Heat shock protein HSP 90-beta	HSP90AB1	ENSG00000096384	P08238	Homo sapiens	0.457
681	Prangenin	Kappa-type opioid receptor	OPRK1	ENSG00000082556	P41145	Homo sapiens	0.341
682	Prangenin	Delta-type opioid receptor	OPRD1	ENSG00000116329	P41143	Homo sapiens	0.341
683	Prangenin	Nitric-oxide synthase, brain	NOS1	ENSG00000089250	P29475	Homo sapiens	0.306
684	Prangenin	Prothrombin	F2	ENSG00000180210	P00734	Homo sapiens	0.305
685	Prangenin	Peptidyl-prolyl cis-trans isomerase, mitochondrial	PPIF	ENSG00000108179	P30405	Homo sapiens	0.235
686	Prangenin	Methionine aminopeptidase 1	METAP1	ENSG00000164024	P53582	Homo sapiens	0.222
687	Prangenin	Alcohol dehydrogenase [NADP+]	AKR1A1	ENSG00000117448	P14550	Homo sapiens	0.221
688	Prangenin	Aldose reductase	AKR1B1	ENSG00000085662	P15121	Homo sapiens	0.221
689	Prangenin	D(3) dopamine receptor	DRD3	ENSG00000151577	P35462	Homo sapiens	0.208
690	Prangenin	D(1A) dopamine receptor	DRD1	ENSG00000184845	P21728	Homo sapiens	0.208
691	Prangenin	D(2) dopamine receptor	DRD2	ENSG00000149295	P14416	Homo sapiens	0.208
692	Prangenin	Tripartite motif-containing protein 13	TRIM13	ENSG00000204977	O60858	Homo sapiens	0.154
693	Prangenin	D(1B) dopamine receptor	DRD5	ENSG00000169676	P21918	Homo sapiens	0.148
694	Prangenin	Bile salt sulfotransferase	SULT2A1	ENSG00000105398	Q06520	Homo sapiens	0.133
695	Prangenin	Dehydrogenase/reductase SDR family member 8	HSD17B11	ENSG00000198189	Q8NBQ5	Homo sapiens	0.133
696	Prangenin	Carbonic anhydrase 4	CA4	ENSG00000167434	P22748	Homo sapiens	0.13
697	Prangenin	Carbonic anhydrase 1	CA1	ENSG00000133742	P00915	Homo sapiens	0.13
698	Prangenin	Carbonic anhydrase 2	CA2	ENSG00000104267	P00918	Homo sapiens	0.13
699	Prangenin	Muscarinic acetylcholine receptor M1	CHRM1	ENSG00000168539	P11229	Homo sapiens	0.088
700	Prangenin	Muscarinic acetylcholine receptor M5	CHRM5	ENSG00000184984	P08912	Homo sapiens	0.088
701	Prangenin	Histamine H1 receptor	HRH1	ENSG00000196639	P35367	Homo sapiens	0.088
702	Prangenin	Muscarinic acetylcholine receptor M3	CHRM3	ENSG00000133019	P20309	Homo sapiens	0.088
703	Prangenin	Muscarinic acetylcholine receptor M4	CHRM4	ENSG00000180720	P08173	Homo sapiens	0.088
704	Prangenin	5-hydroxytryptamine 2B receptor	HTR2B	ENSG00000135914	P41595	Homo sapiens	0.087
705	Prangenin	5-hydroxytryptamine 2C receptor	HTR2C	ENSG00000147246	P28335	Homo sapiens	0.087
706	Prangenin	D(4) dopamine receptor	DRD4	ENSG00000069696	P21917	Homo sapiens	0.087
707	Prangenin	Neuronal acetylcholine receptor subunit alpha-7	CHRNA7	ENSG00000175344	P36544	Homo sapiens	0.075
708	Prangenin	Neuronal acetylcholine receptor subunit alpha-3	CHRNA3	ENSG00000080644	P32297	Homo sapiens	0.075
709	Prangenin	Muscarinic acetylcholine receptor M2	CHRM2	ENSG00000181072	P08172	Homo sapiens	0.027
710	Prangenin	5-hydroxytryptamine 1B receptor	HTR1B	ENSG00000135312	P28222	Homo sapiens	0.027
711	Prangenin	Alpha-2B adrenergic receptor	ADRA2B	ENSG00000274286	P18089	Homo sapiens	0.027
712	Prangenin	D1 dopamine receptor-interacting protein calcyon	CALY	ENSG00000130643	Q9NYX4	Homo sapiens	0.027
713	Prangenin	Alpha-2C adrenergic receptor	ADRA2C	ENSG00000184160	P18825	Homo sapiens	0.027
714	Prangenin	5-hydroxytryptamine 1A receptor	HTR1A	ENSG00000178394	P08908	Homo sapiens	0.027
715	Prangenin	5-hydroxytryptamine 1D receptor	HTR1D	ENSG00000179546	P28221	Homo sapiens	0.027
716	Prangenin	5-hydroxytryptamine 2A receptor	HTR2A	ENSG00000102468	P28223	Homo sapiens	0.027
717	Prangenin	Alpha-2A adrenergic receptor	ADRA2A	ENSG00000150594	P08913	Homo sapiens	0.027
718	Prangenin	Sodium-dependent noradrenaline transporter	SLC6A2	ENSG00000103546	P23975	Homo sapiens	0.027
719	Prangenin	Sodium-dependent dopamine transporter	SLC6A3	ENSG00000142319	Q01959	Homo sapiens	0.027
720	Prangenin	Neuronal acetylcholine receptor subunit alpha-4	CHRNA4	ENSG00000101204	P43681	Homo sapiens	0.021
721	Prangenin	Acetylcholinesterase	ACHE	ENSG00000087085	P22303	Homo sapiens	0.02
722	Prangenin	Neuronal acetylcholine receptor subunit alpha-5	CHRNA5	ENSG00000169684	P30532	Homo sapiens	0.02
723	Prangenin	Neuronal acetylcholine receptor subunit alpha-6	CHRNA6	ENSG00000147434	Q15825	Homo sapiens	0.02
724	Prangenin	Neuronal acetylcholine receptor subunit alpha-9	CHRNA9	ENSG00000174343	Q9UGM1	Homo sapiens	0.02
725	Prangenin	Acetylcholine receptor subunit alpha	CHRNA1	ENSG00000138435	P02708	Homo sapiens	0.02
726	Prangenin	Acetylcholine receptor subunit gamma	CHRNG	ENSG00000196811	P07510	Homo sapiens	0.02
727	Prangenin	Acetylcholine receptor subunit epsilon	CHRNE	ENSG00000108556	Q04844	Homo sapiens	0.02
728	Prangenin	Cholinesterase	BCHE	ENSG00000114200	P06276	Homo sapiens	0.02
729	Prangenin	Neuronal acetylcholine receptor subunit alpha-10	CHRNA10	ENSG00000129749	Q9GZZ6	Homo sapiens	0.02
730	Prangenin	Neuronal acetylcholine receptor subunit beta-4	CHRNB4	ENSG00000117971	P30926	Homo sapiens	0.02
731	Prangenin	Neuronal acetylcholine receptor subunit beta-2	CHRNB2	ENSG00000160716	P17787	Homo sapiens	0.02
732	Prangenin	Neuronal acetylcholine receptor subunit beta-3	CHRNB3	ENSG00000147432	Q05901	Homo sapiens	0.02
733	Prangenin	Acetylcholine receptor subunit beta	CHRNB1	ENSG00000170175	P11230	Homo sapiens	0.02
734	Prangenin	Neuronal acetylcholine receptor subunit alpha-2	CHRNA2	ENSG00000120903	Q15822	Homo sapiens	0.02
735	Prangenin	Acetylcholine receptor subunit delta	CHRND	ENSG00000135902	Q07001	Homo sapiens	0.02
736	4,9-dimethoxy-1-vinyl-$b-carboline	Acetylcholinesterase	ACHE	ENSG00000087085	P22303	Homo sapiens	0.647
737	4,9-dimethoxy-1-vinyl-$b-carboline	Prostaglandin G/H synthase 2	PTGS2	ENSG00000073756	P35354	Homo sapiens	0.597
738	4,9-dimethoxy-1-vinyl-$b-carboline	Prostaglandin G/H synthase 1	PTGS1	ENSG00000095303	P23219	Homo sapiens	0.416
739	4,9-dimethoxy-1-vinyl-$b-carboline	Muscarinic acetylcholine receptor M3	CHRM3	ENSG00000133019	P20309	Homo sapiens	0.371
740	4,9-dimethoxy-1-vinyl-$b-carboline	Carbonic anhydrase 1	CA1	ENSG00000133742	P00915	Homo sapiens	0.303
741	4,9-dimethoxy-1-vinyl-$b-carboline	Cholinesterase	BCHE	ENSG00000114200	P06276	Homo sapiens	0.282
742	4,9-dimethoxy-1-vinyl-$b-carboline	Glycine amidinotransferase, mitochondrial	GATM	ENSG00000171766	P50440	Homo sapiens	0.256
743	4,9-dimethoxy-1-vinyl-$b-carboline	L-amino-acid oxidase	IL4I1	ENSG00000104951	Q96RQ9	Homo sapiens	0.249
744	4,9-dimethoxy-1-vinyl-$b-carboline	Glutamate receptor 2	GRIA2	ENSG00000120251	P42262	Homo sapiens	0.238
745	4,9-dimethoxy-1-vinyl-$b-carboline	Endothelin-1 receptor	EDNRA	ENSG00000151617	P25101	Homo sapiens	0.236
746	4,9-dimethoxy-1-vinyl-$b-carboline	Corticoliberin	CRH	ENSG00000147571	P06850	Homo sapiens	0.221
747	4,9-dimethoxy-1-vinyl-$b-carboline	Muscarinic acetylcholine receptor M1	CHRM1	ENSG00000168539	P11229	Homo sapiens	0.123
748	4,9-dimethoxy-1-vinyl-$b-carboline	Peptidyl-prolyl cis-trans isomerase, mitochondrial	PPIF	ENSG00000108179	P30405	Homo sapiens	0.082
749	4,9-dimethoxy-1-vinyl-$b-carboline	DNA (cytosine-5)-methyltransferase 1	DNMT1	ENSG00000130816	P26358	Homo sapiens	0.078
750	4,9-dimethoxy-1-vinyl-$b-carboline	Trypsin-1	PRSS1	ENSG00000274247	P07477	Homo sapiens	0.064
751	4,9-dimethoxy-1-vinyl-$b-carboline	Trypsin-2	PRSS2	ENSG00000282049	P07478	Homo sapiens	0.064
752	4,9-dimethoxy-1-vinyl-$b-carboline	ATP synthase subunit alpha, mitochondrial	ATP5F1A	ENSG00000152234	P25705	Homo sapiens	0.057
753	4,9-dimethoxy-1-vinyl-$b-carboline	ATP synthase subunit beta, mitochondrial	ATP5F1B	ENSG00000110955	P06576	Homo sapiens	0.057
754	4,9-dimethoxy-1-vinyl-$b-carboline	Arachidonate 5-lipoxygenase	ALOX5	ENSG00000012779	P09917	Homo sapiens	0.055
755	4,9-dimethoxy-1-vinyl-$b-carboline	Peroxisome proliferator-activated receptor gamma	PPARG	ENSG00000132170	P37231	Homo sapiens	0.055
756	4,9-dimethoxy-1-vinyl-$b-carboline	Inhibitor of nuclear factor kappa-B kinase subunit alpha	CHUK	ENSG00000213341	O15111	Homo sapiens	0.055
757	4,9-dimethoxy-1-vinyl-$b-carboline	Plasminogen	PLG	ENSG00000122194	P00747	Homo sapiens	0.053
758	4,9-dimethoxy-1-vinyl-$b-carboline	Tissue-type plasminogen activator	PLAT	ENSG00000104368	P00750	Homo sapiens	0.053
759	4,9-dimethoxy-1-vinyl-$b-carboline	Dipeptidyl peptidase 4	DPP4	ENSG00000197635	P27487	Homo sapiens	0.01
760	4,9-dimethoxy-1-vinyl-$b-carboline	Complement factor B	CFB	ENSG00000204359	P00751	Homo sapiens	0.01
761	Caribine	Sodium-dependent noradrenaline transporter	SLC6A2	ENSG00000103546	P23975	Homo sapiens	1
762	Caribine	Mu-type opioid receptor	OPRM1	ENSG00000112038	P35372	Homo sapiens	0.989
763	Caribine	Sodium-dependent serotonin transporter	SLC6A4	ENSG00000108576	P31645	Homo sapiens	0.969
764	Caribine	Prostaglandin G/H synthase 2	PTGS2	ENSG00000073756	P35354	Homo sapiens	0.959
765	Caribine	Delta-type opioid receptor	OPRD1	ENSG00000116329	P41143	Homo sapiens	0.443
766	Caribine	Kappa-type opioid receptor	OPRK1	ENSG00000082556	P41145	Homo sapiens	0.443
767	Caribine	Alpha-2A adrenergic receptor	ADRA2A	ENSG00000150594	P08913	Homo sapiens	0.136
768	Caribine	Neuronal acetylcholine receptor subunit alpha-7	CHRNA7	ENSG00000175344	P36544	Homo sapiens	0.118
769	Caribine	Neuronal acetylcholine receptor subunit alpha-3	CHRNA3	ENSG00000080644	P32297	Homo sapiens	0.118
770	Caribine	Alpha-1A adrenergic receptor	ADRA1A	ENSG00000120907	P35348	Homo sapiens	0.033
771	Caribine	5-hydroxytryptamine 2A receptor	HTR2A	ENSG00000102468	P28223	Homo sapiens	0.033
772	Caribine	Histamine H1 receptor	HRH1	ENSG00000196639	P35367	Homo sapiens	0.033
773	Caribine	Histamine H2 receptor	HRH2	ENSG00000113749	P25021	Homo sapiens	0.033
774	Caribine	Neuronal acetylcholine receptor subunit alpha-4	CHRNA4	ENSG00000101204	P43681	Homo sapiens	0.009
775	Caribine	Neuronal acetylcholine receptor subunit alpha-10	CHRNA10	ENSG00000129749	Q9GZZ6	Homo sapiens	0.006
776	Caribine	Cholinesterase	BCHE	ENSG00000114200	P06276	Homo sapiens	0.006
777	Caribine	Acetylcholinesterase	ACHE	ENSG00000087085	P22303	Homo sapiens	0.006
778	Caribine	Neuronal acetylcholine receptor subunit alpha-5	CHRNA5	ENSG00000169684	P30532	Homo sapiens	0.006
779	Caribine	Neuronal acetylcholine receptor subunit alpha-6	CHRNA6	ENSG00000147434	Q15825	Homo sapiens	0.006
780	Caribine	Neuronal acetylcholine receptor subunit alpha-9	CHRNA9	ENSG00000174343	Q9UGM1	Homo sapiens	0.006
781	Caribine	Acetylcholine receptor subunit alpha	CHRNA1	ENSG00000138435	P02708	Homo sapiens	0.006
782	Caribine	Acetylcholine receptor subunit gamma	CHRNG	ENSG00000196811	P07510	Homo sapiens	0.006
783	Caribine	Acetylcholine receptor subunit epsilon	CHRNE	ENSG00000108556	Q04844	Homo sapiens	0.006
784	Caribine	Neuronal acetylcholine receptor subunit beta-4	CHRNB4	ENSG00000117971	P30926	Homo sapiens	0.006
785	Caribine	Neuronal acetylcholine receptor subunit beta-2	CHRNB2	ENSG00000160716	P17787	Homo sapiens	0.006
786	Caribine	Neuronal acetylcholine receptor subunit beta-3	CHRNB3	ENSG00000147432	Q05901	Homo sapiens	0.006
787	Caribine	Acetylcholine receptor subunit beta	CHRNB1	ENSG00000170175	P11230	Homo sapiens	0.006
788	Caribine	Neuronal acetylcholine receptor subunit alpha-2	CHRNA2	ENSG00000120903	Q15822	Homo sapiens	0.006
789	Caribine	Acetylcholine receptor subunit delta	CHRND	ENSG00000135902	Q07001	Homo sapiens	0.006
790	Cryptopin	Estrogen receptor	ESR1	ENSG00000091831	P03372	Homo sapiens	1
791	Cryptopin	Estrogen receptor beta	ESR2	ENSG00000140009	Q92731	Homo sapiens	0.559
792	Cryptopin	cAMP-specific 3',5'-cyclic phosphodiesterase 4A	PDE4A	ENSG00000065989	P27815	Homo sapiens	0.275
793	Cryptopin	Nuclear receptor coactivator 1	NCOA1	ENSG00000084676	Q15788	Homo sapiens	0.241
794	Cryptopin	Estrogen-related receptor gamma	ESRRG	ENSG00000196482	P62508	Homo sapiens	0.164
795	sesamin	cAMP-dependent protein kinase catalytic subunit alpha	PRKACA	ENSG00000072062	P17612	Homo sapiens	1
796	sesamin	Tyrosine-protein kinase HCK	HCK	ENSG00000101336	P08631	Homo sapiens	0.37
797	sesamin	cAMP-dependent protein kinase inhibitor alpha	PKIA	ENSG00000171033	P61925	Homo sapiens	0.097
798	sesamin	RAC-beta serine/threonine-protein kinase	AKT2	ENSG00000105221	P31751	Homo sapiens	0.097
799	sesamin	Tyrosine-protein kinase Lyn	LYN	ENSG00000254087	P07948	Homo sapiens	0.007
800	sesamin	Proto-oncogene tyrosine-protein kinase LCK	LCK	ENSG00000182866	P06239	Homo sapiens	0.007
801	sesamin	G1/S-specific cyclin-D1	CCND1	ENSG00000110092		Homo sapiens	validated
802	sesamin	Interleukin-10	IL10	ENSG00000136634	P22301	Homo sapiens	validated
803	sesamin	Fatty acid synthase	FAS	ENSG00000026103	P49327	Homo sapiens	validated
804	sesamin	Acetyl-CoA carboxylase 1	ACACA	ENSG00000275176	Q13085	Homo sapiens	validated
805	sesamin	Glucose-6-phosphate 1-dehydrogenase	G6PD	ENSG00000160211	P11413	Homo sapiens	validated
806	sesamin	Nitric oxide synthase, endothelial	NOS3	ENSG00000164867	P29474	Homo sapiens	validated
807	sesamin	Endothelin-converting enzyme 1	ECE1	ENSG00000117298	P42892	Homo sapiens	validated
808	sesamin	Medium-chain specific acyl-CoA dehydrogenase, mitochondrial	ACADM	ENSG00000117054	P11310	Homo sapiens	validated
809	sesamin	Cytochrome P450 2B6	CYP2B6	ENSG00000197408	P20813	Homo sapiens	validated
810	sesamin	UDP-glucuronosyltransferase 1-1	UGT1A1	ENSG00000241635	P22309	Homo sapiens	validated
811	sesamin	Sterol regulatory element-binding protein 1	SREBF1	ENSG00000072310		Homo sapiens	validated
812	sesamin	NADPH oxidase 3	NOX3	ENSG00000074771	Q9HBY0	Homo sapiens	validated
813	sesamin	NADPH oxidase 1	Nox1	ENSG00000007952	Q9WV87	Homo sapiens	validated
814	sesamin	Peroxisomal acyl-coenzyme A oxidase 1	ACOX1	ENSG00000161533	Q15067	Homo sapiens	validated
815	sesamin	ATP-citrate synthase	ACLY	ENSG00000131473	P53396	Homo sapiens	validated
816	sesamin	Peroxisomal bifunctional enzyme	EHHADH	ENSG00000113790	Q08426	Homo sapiens	validated
817	sesamin	Methylglutaconyl-CoA hydratase, mitochondrial	AUH	ENSG00000148090	Q13825	Homo sapiens	validated
818	sesamin	Trifunctional enzyme subunit beta, mitochondrial	HADHB	ENSG00000138029	P55084	Homo sapiens	validated
819	sesamin	2,4-dienoyl-CoA reductase, mitochondrial	DECR1	ENSG00000104325	Q16698	Homo sapiens	validated
820	kaempferol	Estrogen receptor	ESR1	ENSG00000091831	P03372	Homo sapiens	1
821	kaempferol	Estrogen receptor beta	ESR2	ENSG00000140009	Q92731	Homo sapiens	0.971
822	kaempferol	Nuclear receptor coactivator 1	NCOA1	ENSG00000084676	Q15788	Homo sapiens	0.628
823	kaempferol	Hemoglobin subunit alpha	HBA1	ENSG00000206172	P69905	Homo sapiens	0.409
824	kaempferol	Mitogen-activated protein kinase 14	MAPK14	ENSG00000112062	Q16539	Homo sapiens	0.173
825	kaempferol	Interferon gamma	IFNG	ENSG00000111537	P01579	Homo sapiens	0.164
826	kaempferol	DNA polymerase kappa	POLK	ENSG00000122008	Q9UBT6	Homo sapiens	0.157
827	kaempferol	DNA topoisomerase 2-alpha	TOP2A	ENSG00000131747	P11388	Homo sapiens	0.111
828	kaempferol	Protein tyrosine kinase 2 beta	PTK2B	ENSG00000120899	Q14289	Homo sapiens	0.111
829	kaempferol	Cell division protein kinase 2	CDK2	ENSG00000123374	P24941	Homo sapiens	0.093
830	kaempferol	Cell division protein kinase 5	CDK5	ENSG00000164885	Q00535	Homo sapiens	0.091
831	kaempferol	Cell division control protein 2 homolog	CDK1	ENSG00000170312	P06493	Homo sapiens	0.091
832	kaempferol	Sterol O-acyltransferase 1	SOAT1	ENSG00000057252	P35610	Homo sapiens	0.074
833	kaempferol	Sterol O-acyltransferase 2	SOAT2	ENSG00000167780	O75908	Homo sapiens	0.074
834	kaempferol	Tyrosine-protein kinase HCK	HCK	ENSG00000101336	P08631	Homo sapiens	0.063
835	kaempferol	ATP synthase subunit alpha, mitochondrial	ATP5F1A	ENSG00000152234	P25705	Homo sapiens	0.063
836	kaempferol	ATP synthase subunit beta, mitochondrial	ATP5F1B	ENSG00000110955	P06576	Homo sapiens	0.063
837	kaempferol	Proto-oncogene tyrosine-protein kinase LCK	LCK	ENSG00000182866	P06239	Homo sapiens	0.048
838	kaempferol	Tyrosine-protein kinase Lyn	LYN	ENSG00000254087	P07948	Homo sapiens	0.048
839	kaempferol	Ribosyldihydronicotinamide dehydrogenase [quinone]	NQO2	ENSG00000124588	P16083	Homo sapiens	0.034
840	kaempferol	Casein kinase II subunit alpha	CSNK2A1	ENSG00000101266	P68400	Homo sapiens	0.034
841	kaempferol	Prostaglandin G/H synthase 1	PTGS1	ENSG00000095303	P23219	Homo sapiens	0.034
842	kaempferol	Amiloride-sensitive sodium channel subunit alpha	SCNN1A	ENSG00000111319	P37088	Homo sapiens	0.019
843	kaempferol	Amiloride-sensitive sodium channel subunit beta	SCNN1B	ENSG00000168447	P51168	Homo sapiens	0.019
844	kaempferol	Amiloride-sensitive sodium channel subunit gamma	SCNN1G	ENSG00000166828	P51170	Homo sapiens	0.019
845	kaempferol	D-HSCDK2	CDK2	ENSG00000123374	O75100	Homo sapiens	0.014
846	kaempferol	Cyclin-dependent kinase 5 activator 1	CDK5R1	ENSG00000176749	Q15078	Homo sapiens	0.014
847	kaempferol	Glycogen synthase kinase-3 beta	GSK3B	ENSG00000082701	P49841	Homo sapiens	0.014
848	kaempferol	Estrogen receptor	ESR1	ENSG00000091831	P03372	Homo sapiens	1
849	kaempferol	Estrogen receptor beta	ESR2	ENSG00000140009	Q92731	Homo sapiens	0.971
850	kaempferol	Nuclear receptor coactivator 1	NCOA1	ENSG00000084676	Q15788	Homo sapiens	0.628
851	kaempferol	Hemoglobin subunit alpha	HBA1	ENSG00000206172	P69905	Homo sapiens	0.409
852	kaempferol	Mitogen-activated protein kinase 14	MAPK14	ENSG00000112062	Q16539	Homo sapiens	0.173
853	kaempferol	Interferon gamma	IFNG	ENSG00000111537	P01579	Homo sapiens	0.164
854	kaempferol	DNA polymerase kappa	POLK	ENSG00000122008	Q9UBT6	Homo sapiens	0.157
855	kaempferol	DNA topoisomerase 2-alpha	TOP2A	ENSG00000131747	P11388	Homo sapiens	0.111
856	kaempferol	Protein tyrosine kinase 2 beta	PTK2B	ENSG00000120899	Q14289	Homo sapiens	0.111
857	kaempferol	Cell division protein kinase 2	CDK2	ENSG00000123374	P24941	Homo sapiens	0.093
858	kaempferol	Cell division protein kinase 5	CDK5	ENSG00000164885	Q00535	Homo sapiens	0.091
859	kaempferol	Cell division control protein 2 homolog	CDK1	ENSG00000170312	P06493	Homo sapiens	0.091
860	kaempferol	Sterol O-acyltransferase 1	SOAT1	ENSG00000057252	P35610	Homo sapiens	0.074
861	kaempferol	Sterol O-acyltransferase 2	SOAT2	ENSG00000167780	O75908	Homo sapiens	0.074
862	kaempferol	Tyrosine-protein kinase HCK	HCK	ENSG00000101336	P08631	Homo sapiens	0.063
863	kaempferol	ATP synthase subunit alpha, mitochondrial	ATP5F1A	ENSG00000152234	P25705	Homo sapiens	0.063
864	kaempferol	ATP synthase subunit beta, mitochondrial	ATP5F1B	ENSG00000110955	P06576	Homo sapiens	0.063
865	kaempferol	Proto-oncogene tyrosine-protein kinase LCK	LCK	ENSG00000182866	P06239	Homo sapiens	0.048
866	kaempferol	Tyrosine-protein kinase Lyn	LYN	ENSG00000254087	P07948	Homo sapiens	0.048
867	kaempferol	Ribosyldihydronicotinamide dehydrogenase [quinone]	NQO2	ENSG00000124588	P16083	Homo sapiens	0.034
868	kaempferol	Casein kinase II subunit alpha	CSNK2A1	ENSG00000101266	P68400	Homo sapiens	0.034
869	kaempferol	Prostaglandin G/H synthase 1	PTGS1	ENSG00000095303	P23219	Homo sapiens	0.034
870	kaempferol	Amiloride-sensitive sodium channel subunit alpha	SCNN1A	ENSG00000111319	P37088	Homo sapiens	0.019
871	kaempferol	Amiloride-sensitive sodium channel subunit beta	SCNN1B	ENSG00000168447	P51168	Homo sapiens	0.019
872	kaempferol	Amiloride-sensitive sodium channel subunit gamma	SCNN1G	ENSG00000166828	P51170	Homo sapiens	0.019
873	kaempferol	D-HSCDK2	CDK2	ENSG00000123374	O75100	Homo sapiens	0.014
874	kaempferol	Cyclin-dependent kinase 5 activator 1	CDK5R1	ENSG00000176749	Q15078	Homo sapiens	0.014
875	kaempferol	Glycogen synthase kinase-3 beta	GSK3B	ENSG00000082701	P49841	Homo sapiens	0.014
876	kaempferol	Nitric oxide synthase, inducible	NOS2	ENSG00000007171	P35228	Homo sapiens	validated
877	kaempferol	Transcription factor p65	RELA	ENSG00000173039	Q04206	Homo sapiens	validated
878	kaempferol	Inhibitor of nuclear factor kappa-B kinase subunit beta	IKBKB	ENSG00000104365	O14920	Homo sapiens	validated
879	kaempferol	RAC-alpha serine/threonine-protein kinase	AKT1	ENSG00000142208	P31749	Homo sapiens	validated
880	kaempferol	Apoptosis regulator BAX	BAX	ENSG00000087088	Q07812	Homo sapiens	validated
881	kaempferol	Tumor necrosis factor	TNF	ENSG00000206439	P01375	Homo sapiens	validated
882	kaempferol	Transcription factor AP-1	JUN	ENSG00000177606	P05412	Homo sapiens	validated
883	kaempferol	Activator of 90 kDa heat shock protein ATPase homolog 1	AHSA1	ENSG00000100591	O95433	Homo sapiens	validated
884	kaempferol	Caspase-3	CASP3	ENSG00000164305	P42574	Homo sapiens	validated
885	kaempferol	Mitogen-activated protein kinase 8	MAPK8	ENSG00000107643	P45983	Homo sapiens	validated
886	kaempferol	Xanthine dehydrogenase/oxidase	XDH	ENSG00000158125	P47989	Homo sapiens	validated
887	kaempferol	Interstitial collagenase	MMP1	ENSG00000196611	P03956	Homo sapiens	validated
888	kaempferol	Signal transducer and activator of transcription 1-alpha/beta	STAT1	ENSG00000115415	P42224	Homo sapiens	validated
889	kaempferol	Peroxisome proliferator-activated receptor gamma	PPARG	ENSG00000132170	P37231	Homo sapiens	validated
890	kaempferol	Heme oxygenase 1	HMOX1	ENSG00000100292	P09601	Homo sapiens	validated
891	kaempferol	Cytochrome P450 3A4	CYP3A4	ENSG00000160868	P08684	Homo sapiens	validated
892	kaempferol	Cytochrome P450 1A2	CYP1A2	ENSG00000140505	P05177	Homo sapiens	validated
893	kaempferol	Cytochrome P450 1A1	CYP1A1	ENSG00000140465	P04798	Homo sapiens	validated
894	kaempferol	Intercellular adhesion molecule 1	ICAM1	ENSG00000090339	P05362	Homo sapiens	validated
895	kaempferol	E-selectin	SELE	ENSG00000007908	P16581	Homo sapiens	validated
896	kaempferol	Vascular cell adhesion protein 1	VCAM1	ENSG00000162692	P19320	Homo sapiens	validated
897	kaempferol	Nuclear receptor subfamily 1 group I member 2	NR1I2	ENSG00000144852	O75469	Homo sapiens	validated
898	kaempferol	Cytochrome P450 1B1	CYP1B1	ENSG00000138061	Q16678	Homo sapiens	validated
899	kaempferol	Arachidonate 5-lipoxygenase	ALOX5	ENSG00000012779	P09917	Homo sapiens	validated
900	kaempferol	Hyaluronan synthase 2	HAS2	ENSG00000170961	Q92819	Homo sapiens	validated
901	kaempferol	Glutathione S-transferase P	GSTP1	ENSG00000084207	P09211	Homo sapiens	validated
902	kaempferol	Aryl hydrocarbon receptor	AHR	ENSG00000106546	P35869	Homo sapiens	validated
903	kaempferol	26S proteasome non-ATPase regulatory subunit 3	PSMD3	ENSG00000108344	O43242	Homo sapiens	validated
904	kaempferol	Solute carrier family 2, facilitated glucose transporter member 4	SLC2A4	ENSG00000181856	P14672	Homo sapiens	validated
905	kaempferol	Insulin receptor	INSR	ENSG00000171105	P06213	Homo sapiens	validated
906	kaempferol	Type I iodothyronine deiodinase	DIO1	ENSG00000211452	P49895	Homo sapiens	validated
907	kaempferol	Serine/threonine-protein phosphatase 2B catalytic subunit alpha isoform	PPP3CA	ENSG00000138814	Q08209	Homo sapiens	validated
908	kaempferol	Glutathione S-transferase Mu 1	GSTM1	ENSG00000134184	P09488	Homo sapiens	validated
909	kaempferol	Glutathione S-transferase Mu 2	GSTM2	ENSG00000213366	P28161	Homo sapiens	validated
910	kaempferol	Aldo-keto reductase family 1 member C3	AKR1C3	ENSG00000196139	P42330	Homo sapiens	validated
911	kaempferol	Antileukoproteinase	SLPI	ENSG00000124107	P03973	Homo sapiens	validated
912	ZINC05223929	cAMP-dependent protein kinase catalytic subunit alpha	PRKACA	ENSG00000072062	P17612	Homo sapiens	1
913	ZINC05223929	Ig gamma-1 chain C region	IGHG1	ENSG00000277633	P01857	Homo sapiens	0.01
914	ZINC05223929	Tyrosine-protein kinase Lyn	LYN	ENSG00000254087	P07948	Homo sapiens	0.004
915	ZINC05223929	Proto-oncogene tyrosine-protein kinase LCK	LCK	ENSG00000182866	P06239	Homo sapiens	0.004
916	coumarin,glycoside	cAMP-dependent protein kinase catalytic subunit alpha	PRKACA	ENSG00000072062	P17612	Homo sapiens	1
917	coumarin,glycoside	Estrogen receptor	ESR1	ENSG00000091831	P03372	Homo sapiens	0.987
918	coumarin,glycoside	Nitric oxide synthase, inducible	NOS2	ENSG00000007171	P35228	Homo sapiens	0.799
919	coumarin,glycoside	Estrogen receptor beta	ESR2	ENSG00000140009	Q92731	Homo sapiens	0.646
920	coumarin,glycoside	Prothrombin	F2	ENSG00000180210	P00734	Homo sapiens	0.642
921	coumarin,glycoside	Mu-type opioid receptor	OPRM1	ENSG00000112038	P35372	Homo sapiens	0.62
922	coumarin,glycoside	Nitric-oxide synthase, endothelial	NOS3	ENSG00000164867	P29474	Homo sapiens	0.525
923	coumarin,glycoside	Kappa-type opioid receptor	OPRK1	ENSG00000082556	P41145	Homo sapiens	0.481
924	coumarin,glycoside	Trypsin-1	PRSS1	ENSG00000274247	P07477	Homo sapiens	0.428
925	coumarin,glycoside	Muscarinic acetylcholine receptor M3	CHRM3	ENSG00000133019	P20309	Homo sapiens	0.369
926	coumarin,glycoside	Membrane copper amine oxidase	AOC3	ENSG00000131471	Q16853	Homo sapiens	0.363
927	coumarin,glycoside	Toll-like receptor 7	TLR7	ENSG00000196664	Q9NYK1	Homo sapiens	0.353
928	coumarin,glycoside	Hemoglobin subunit alpha	HBA1	ENSG00000206172	P69905	Homo sapiens	0.344
929	coumarin,glycoside	Cell division protein kinase 2	CDK2	ENSG00000123374	P24941	Homo sapiens	0.336
930	coumarin,glycoside	Melatonin receptor type 1A	MTNR1A	ENSG00000168412	P48039	Homo sapiens	0.329
931	coumarin,glycoside	Egl nine homolog 1	EGLN1	ENSG00000135766	Q9GZT9	Homo sapiens	0.32
932	coumarin,glycoside	Beta-2 adrenergic receptor	ADRB2	ENSG00000169252	P07550	Homo sapiens	0.32
933	coumarin,glycoside	5-hydroxytryptamine 1D receptor	HTR1D	ENSG00000179546	P28221	Homo sapiens	0.319
934	coumarin,glycoside	MAP kinase-activated protein kinase 2	MAPKAPK2	ENSG00000162889	P49137	Homo sapiens	0.316
935	coumarin,glycoside	Low molecular weight phosphotyrosine protein phosphatase	ACP1	ENSG00000143727	P24666	Homo sapiens	0.306
936	coumarin,glycoside	Nitric-oxide synthase, brain	NOS1	ENSG00000089250	P29475	Homo sapiens	0.252
937	coumarin,glycoside	Delta-type opioid receptor	OPRD1	ENSG00000116329	P41143	Homo sapiens	0.236
938	coumarin,glycoside	Peptidyl-prolyl cis-trans isomerase, mitochondrial	PPIF	ENSG00000108179	P30405	Homo sapiens	0.222
939	coumarin,glycoside	Gamma-aminobutyric-acid receptor subunit alpha-1	GABRA1	ENSG00000022355	P14867	Homo sapiens	0.211
940	coumarin,glycoside	Methionine aminopeptidase 1	METAP1	ENSG00000164024	P53582	Homo sapiens	0.183
941	coumarin,glycoside	Gamma-aminobutyric acid receptor subunit epsilon	GABRE	ENSG00000102287	P78334	Homo sapiens	0.18
942	coumarin,glycoside	Gamma-aminobutyric acid receptor subunit delta	GABRD	ENSG00000187730	O14764	Homo sapiens	0.18
943	coumarin,glycoside	Gamma-aminobutyric acid receptor subunit gamma-3	GABRG3	ENSG00000182256	Q99928	Homo sapiens	0.18
944	coumarin,glycoside	Gamma-aminobutyric acid receptor subunit gamma-1	GABRG1	ENSG00000163285	Q8N1C3	Homo sapiens	0.18
945	coumarin,glycoside	Gamma-aminobutyric acid receptor subunit pi	GABRP	ENSG00000094755	O00591	Homo sapiens	0.18
946	coumarin,glycoside	Gamma-aminobutyric-acid receptor subunit beta-1	GABRB1	ENSG00000163288	P18505	Homo sapiens	0.18
947	coumarin,glycoside	Gamma-aminobutyric-acid receptor subunit alpha-5	GABRA5	ENSG00000186297	P31644	Homo sapiens	0.18
948	coumarin,glycoside	Gamma-aminobutyric-acid receptor subunit rho-1	GABRR1	ENSG00000146276	P24046	Homo sapiens	0.18
949	coumarin,glycoside	Gamma-aminobutyric acid receptor subunit rho-2	GABRR2	ENSG00000111886	P28476	Homo sapiens	0.18
950	coumarin,glycoside	Gamma-aminobutyric acid receptor subunit rho-3	GABRR3	ENSG00000183185	A8MPY1	Homo sapiens	0.18
951	coumarin,glycoside	Gamma-aminobutyric-acid receptor subunit alpha-2	GABRA2	ENSG00000151834	P47869	Homo sapiens	0.18
952	coumarin,glycoside	Gamma-aminobutyric-acid receptor subunit alpha-3	GABRA3	ENSG00000011677	P34903	Homo sapiens	0.18
953	coumarin,glycoside	Liver carboxylesterase 1	CES1	ENSG00000198848	P23141	Homo sapiens	0.168
954	coumarin,glycoside	Platelet-activating factor acetylhydrolase IB subunit gamma	PAFAH1B3	ENSG00000079462	Q15102	Homo sapiens	0.168
955	coumarin,glycoside	Gamma-aminobutyric acid receptor subunit gamma-2	GABRG2	ENSG00000113327	P18507	Homo sapiens	0.157
956	coumarin,glycoside	Tripartite motif-containing protein 13	TRIM13	ENSG00000204977	O60858	Homo sapiens	0.106
957	coumarin,glycoside	Voltage-dependent N-type calcium channel subunit alpha-1B	CACNA1B	ENSG00000148408	Q00975	Homo sapiens	0.103
958	coumarin,glycoside	Voltage-dependent calcium channel subunit alpha-2/delta-1	CACNA2D1	ENSG00000153956	P54289	Homo sapiens	0.103
959	coumarin,glycoside	Voltage-dependent calcium channel subunit alpha-2/delta-2	CACNA2D2	ENSG00000007402	Q9NY47	Homo sapiens	0.103
960	coumarin,glycoside	Carbonic anhydrase 2	CA2	ENSG00000104267	P00918	Homo sapiens	0.103
961	coumarin,glycoside	5-hydroxytryptamine 2C receptor	HTR2C	ENSG00000147246	P28335	Homo sapiens	0.097
962	coumarin,glycoside	Alpha-2A adrenergic receptor	ADRA2A	ENSG00000150594	P08913	Homo sapiens	0.097
963	coumarin,glycoside	5-hydroxytryptamine 3 receptor	HTR3A	ENSG00000166736	P46098	Homo sapiens	0.097
964	coumarin,glycoside	5-hydroxytryptamine 2A receptor	HTR2A	ENSG00000102468	P28223	Homo sapiens	0.097
965	coumarin,glycoside	Gamma-aminobutyric-acid receptor subunit beta-3	GABRB3	ENSG00000166206	P28472	Homo sapiens	0.09
966	coumarin,glycoside	Gamma-aminobutyric-acid receptor subunit beta-2	GABRB2	ENSG00000145864	P47870	Homo sapiens	0.09
967	coumarin,glycoside	Gamma-aminobutyric acid receptor subunit theta	GABRQ	ENSG00000268089	Q9UN88	Homo sapiens	0.09
968	coumarin,glycoside	Mitogen-activated protein kinase 8	MAPK8	ENSG00000107643	P45983	Homo sapiens	0.089
969	coumarin,glycoside	Mitogen-activated protein kinase 10	MAPK10	ENSG00000109339	P53779	Homo sapiens	0.089
970	coumarin,glycoside	C-jun-amino-terminal kinase-interacting protein 1	MAPK8IP1	ENSG00000121653	Q9UQF2	Homo sapiens	0.089
971	coumarin,glycoside	Estradiol 17-beta-dehydrogenase 1	HSD17B1	ENSG00000108786	P14061	Homo sapiens	0.088
972	coumarin,glycoside	3 beta-hydroxysteroid dehydrogenase/Delta 5-->4-isomerase type I	HSD3B1	ENSG00000203857	P14060	Homo sapiens	0.088
973	coumarin,glycoside	Gamma-aminobutyric-acid receptor subunit alpha-6	GABRA6	ENSG00000145863	Q16445	Homo sapiens	0.068
974	coumarin,glycoside	Gamma-aminobutyric-acid receptor subunit alpha-4	GABRA4	ENSG00000109158	P48169	Homo sapiens	0.068
975	coumarin,glycoside	Carbonic anhydrase 4	CA4	ENSG00000167434	P22748	Homo sapiens	0.061
976	coumarin,glycoside	Elongation factor 2	EEF2	ENSG00000167658	P13639	Homo sapiens	0.061
977	coumarin,glycoside	Poly [ADP-ribose] polymerase 3	PARP3	ENSG00000041880	Q9Y6F1	Homo sapiens	0.061
978	coumarin,glycoside	Carbonic anhydrase 1	CA1	ENSG00000133742	P00915	Homo sapiens	0.061
979	coumarin,glycoside	Sodium channel protein type 5 subunit alpha	SCN5A	ENSG00000183873	Q14524	Homo sapiens	0.06
980	coumarin,glycoside	Acetylcholinesterase	ACHE	ENSG00000087085	P22303	Homo sapiens	0.058
981	coumarin,glycoside	Probable leucyl-tRNA synthetase, mitochondrial	LARS2	ENSG00000011376	Q15031	Homo sapiens	0.05
982	coumarin,glycoside	Branched-chain-amino-acid aminotransferase, cytosolic	BCAT1	ENSG00000060982	P54687	Homo sapiens	0.05
983	coumarin,glycoside	Branched-chain-amino-acid aminotransferase, mitochondrial	BCAT2	ENSG00000105552	O15382	Homo sapiens	0.05
984	coumarin,glycoside	Leucine carboxyl methyltransferase 2	LCMT2	ENSG00000168806	O60294	Homo sapiens	0.05
985	coumarin,glycoside	Leucine carboxyl methyltransferase 1	LCMT1	ENSG00000205629	Q9UIC8	Homo sapiens	0.05
986	coumarin,glycoside	Sodium channel protein type 1 subunit alpha	SCN1A	ENSG00000144285	P35498	Homo sapiens	0.042
987	coumarin,glycoside	Sodium channel subunit beta-1	SCN1B	ENSG00000105711	Q07699	Homo sapiens	0.019
988	coumarin,glycoside	Sodium channel protein type 11 subunit alpha	SCN11A	ENSG00000168356	Q9UI33	Homo sapiens	0.019
989	coumarin,glycoside	Sodium channel subunit beta-3	SCN3B	ENSG00000166257	Q9NY72	Homo sapiens	0.019
990	coumarin,glycoside	Sodium channel subunit beta-4	SCN4B	ENSG00000177098	Q8IWT1	Homo sapiens	0.019
991	coumarin,glycoside	Sodium channel protein type 9 subunit alpha	SCN9A	ENSG00000169432	Q15858	Homo sapiens	0.019
992	coumarin,glycoside	Voltage-dependent T-type calcium channel subunit alpha-1H	CACNA1H	ENSG00000196557	O95180	Homo sapiens	0.019
993	coumarin,glycoside	Sodium channel protein type 4 subunit alpha	SCN4A	ENSG00000007314	P35499	Homo sapiens	0.019
994	coumarin,glycoside	Carbonic anhydrase-related protein	CA8	ENSG00000178538	P35219	Homo sapiens	0.019
995	coumarin,glycoside	Sodium channel protein type 2 subunit alpha	SCN2A	ENSG00000136531	Q99250	Homo sapiens	0.019
996	coumarin,glycoside	Sodium channel protein type 3 subunit alpha	SCN3A	ENSG00000153253	Q9NY46	Homo sapiens	0.019
997	coumarin,glycoside	Carbonic anhydrase-related protein 10	CA10	ENSG00000154975	Q9NS85	Homo sapiens	0.019
998	coumarin,glycoside	Carbonic anhydrase-related protein 11	CA11	ENSG00000063180	O75493	Homo sapiens	0.019
999	coumarin,glycoside	Carbonic anhydrase 14	CA14	ENSG00000118298	Q9ULX7	Homo sapiens	0.019
1000	coumarin,glycoside	Carbonic anhydrase 5A, mitochondrial	CA5A	ENSG00000174990	P35218	Homo sapiens	0.019
1001	coumarin,glycoside	Carbonic anhydrase 5B, mitochondrial	CA5B	ENSG00000169239	Q9Y2D0	Homo sapiens	0.019
1002	coumarin,glycoside	Carbonic anhydrase 3	CA3	ENSG00000164879	P07451	Homo sapiens	0.019
1003	coumarin,glycoside	Voltage-dependent T-type calcium channel subunit alpha-1G	CACNA1G	ENSG00000006283	O43497	Homo sapiens	0.019
1004	coumarin,glycoside	Voltage-dependent T-type calcium channel subunit alpha-1I	CACNA1I	ENSG00000100346	Q9P0X4	Homo sapiens	0.019
1005	coumarin,glycoside	Carbonic anhydrase 9	CA9	ENSG00000107159	Q16790	Homo sapiens	0.019
1006	coumarin,glycoside	Carbonic anhydrase 13	CA13	ENSG00000185015	Q8N1Q1	Homo sapiens	0.019
1007	coumarin,glycoside	Carbonic anhydrase 12	CA12	ENSG00000074410	O43570	Homo sapiens	0.019
1008	coumarin,glycoside	Amine oxidase [flavin-containing] A	MAOA	ENSG00000189221	P21397	Homo sapiens	0.019
1009	coumarin,glycoside	Amine oxidase [flavin-containing] B	MAOB	ENSG00000069535	P27338	Homo sapiens	0.019
1010	coumarin,glycoside	Carbonic anhydrase 7	CA7	ENSG00000168748	P43166	Homo sapiens	0.019
1011	coumarin,glycoside	Carbonic anhydrase 6	CA6	ENSG00000131686	P23280	Homo sapiens	0.019
1012	coumarin,glycoside	Neuronal acetylcholine receptor subunit alpha-7	CHRNA7	ENSG00000175344	P36544	Homo sapiens	0.018
1013	coumarin,glycoside	Neuronal acetylcholine receptor subunit alpha-10	CHRNA10	ENSG00000129749	Q9GZZ6	Homo sapiens	0.018
1014	coumarin,glycoside	Neuronal acetylcholine receptor subunit alpha-5	CHRNA5	ENSG00000169684	P30532	Homo sapiens	0.018
1015	coumarin,glycoside	Neuronal acetylcholine receptor subunit alpha-6	CHRNA6	ENSG00000147434	Q15825	Homo sapiens	0.018
1016	coumarin,glycoside	Neuronal acetylcholine receptor subunit alpha-9	CHRNA9	ENSG00000174343	Q9UGM1	Homo sapiens	0.018
1017	coumarin,glycoside	Acetylcholine receptor subunit alpha	CHRNA1	ENSG00000138435	P02708	Homo sapiens	0.018
1018	coumarin,glycoside	Acetylcholine receptor subunit gamma	CHRNG	ENSG00000196811	P07510	Homo sapiens	0.018
1019	coumarin,glycoside	Acetylcholine receptor subunit epsilon	CHRNE	ENSG00000108556	Q04844	Homo sapiens	0.018
1020	coumarin,glycoside	Cholinesterase	BCHE	ENSG00000114200	P06276	Homo sapiens	0.018
1021	coumarin,glycoside	Neuronal acetylcholine receptor subunit beta-4	CHRNB4	ENSG00000117971	P30926	Homo sapiens	0.018
1022	coumarin,glycoside	Neuronal acetylcholine receptor subunit alpha-3	CHRNA3	ENSG00000080644	P32297	Homo sapiens	0.018
1023	coumarin,glycoside	Neuronal acetylcholine receptor subunit beta-2	CHRNB2	ENSG00000160716	P17787	Homo sapiens	0.018
1024	coumarin,glycoside	Neuronal acetylcholine receptor subunit beta-3	CHRNB3	ENSG00000147432	Q05901	Homo sapiens	0.018
1025	coumarin,glycoside	Acetylcholine receptor subunit beta	CHRNB1	ENSG00000170175	P11230	Homo sapiens	0.018
1026	coumarin,glycoside	Neuronal acetylcholine receptor subunit alpha-2	CHRNA2	ENSG00000120903	Q15822	Homo sapiens	0.018
1027	coumarin,glycoside	Acetylcholine receptor subunit delta	CHRND	ENSG00000135902	Q07001	Homo sapiens	0.018
1028	coumarin,glycoside	Glutamate receptor 1	GRIA1	ENSG00000155511	P42261	Homo sapiens	0.009
1029	coumarin,glycoside	Glycine receptor subunit alpha-1	GLRA1	ENSG00000145888	P23415	Homo sapiens	0.009
1030	coumarin,glycoside	Potassium voltage-gated channel subfamily A member 1	KCNA1	ENSG00000111262	Q09470	Homo sapiens	0.009
1031	coumarin,glycoside	Calcium-transporting ATPase type 2C member 1	ATP2C1	ENSG00000017260	P98194	Homo sapiens	0.009
1032	coumarin,glycoside	ATP synthase delta chain, mitochondrial	ATP5F1D	ENSG00000099624	P30049	Homo sapiens	0.009
1033	coumarin,glycoside	Calcium-activated potassium channel subunit alpha 1	KCNMA1	ENSG00000156113	Q12791	Homo sapiens	0.009
1034	Demethylfuropinnarin	Cell division protein kinase 2	CDK2	ENSG00000123374	P24941	Homo sapiens	1
1035	Demethylfuropinnarin	Nitric-oxide synthase, endothelial	NOS3	ENSG00000164867	P29474	Homo sapiens	0.307
1036	Demethylfuropinnarin	Adenosine A2a receptor	ADORA2A	ENSG00000128271	P29274	Homo sapiens	0.274
1037	Demethylfuropinnarin	Adenosine A1 receptor	ADORA1	ENSG00000163485	P30542	Homo sapiens	0.274
1038	Demethylfuropinnarin	Sodium channel protein type 5 subunit alpha	SCN5A	ENSG00000183873	Q14524	Homo sapiens	0.238
1039	Demethylfuropinnarin	Toll-like receptor 7	TLR7	ENSG00000196664	Q9NYK1	Homo sapiens	0.235
1040	Demethylfuropinnarin	Egl nine homolog 1	EGLN1	ENSG00000135766	Q9GZT9	Homo sapiens	0.229
1041	Demethylfuropinnarin	Nitric oxide synthase, inducible	NOS2	ENSG00000007171	P35228	Homo sapiens	0.227
1042	Demethylfuropinnarin	Phosphatidylinositol-4,5-bisphosphate 3-kinase catalytic subunit gamma isoform	PIK3CG	ENSG00000105851	P48736	Homo sapiens	0.225
1043	Demethylfuropinnarin	Trypsin-1	PRSS1	ENSG00000274247	P07477	Homo sapiens	0.224
1044	Demethylfuropinnarin	Tyrosine-protein kinase HCK	HCK	ENSG00000101336	P08631	Homo sapiens	0.223
1045	Demethylfuropinnarin	Acetylcholinesterase	ACHE	ENSG00000087085	P22303	Homo sapiens	0.223
1046	Demethylfuropinnarin	RAC-alpha serine/threonine-protein kinase	AKT1	ENSG00000142208	P31749	Homo sapiens	0.221
1047	Demethylfuropinnarin	Prostaglandin G/H synthase 2	PTGS2	ENSG00000073756	P35354	Homo sapiens	0.216
1048	Demethylfuropinnarin	Estrogen receptor	ESR1	ENSG00000091831	P03372	Homo sapiens	0.212
1049	Demethylfuropinnarin	DNA polymerase kappa	POLK	ENSG00000122008	Q9UBT6	Homo sapiens	0.212
1050	Demethylfuropinnarin	cAMP-specific 3',5'-cyclic phosphodiesterase 4A	PDE4A	ENSG00000065989	P27815	Homo sapiens	0.197
1051	Demethylfuropinnarin	cAMP-specific 3',5'-cyclic phosphodiesterase 4B	PDE4B	ENSG00000184588	Q07343	Homo sapiens	0.196
1052	Demethylfuropinnarin	Nitric-oxide synthase, brain	NOS1	ENSG00000089250	P29475	Homo sapiens	0.137
1053	Demethylfuropinnarin	cGMP-inhibited 3',5'-cyclic phosphodiesterase A	PDE3A	ENSG00000172572	Q14432	Homo sapiens	0.123
1054	Demethylfuropinnarin	Keratin, type II cytoskeletal 7	KRT7	ENSG00000135480	P08729	Homo sapiens	0.103
1055	Demethylfuropinnarin	Methionine aminopeptidase 1	METAP1	ENSG00000164024	P53582	Homo sapiens	0.102
1056	Demethylfuropinnarin	Peptidyl-prolyl cis-trans isomerase, mitochondrial	PPIF	ENSG00000108179	P30405	Homo sapiens	0.1
1057	Demethylfuropinnarin	cGMP-specific 3',5'-cyclic phosphodiesterase	PPIF	ENSG00000108179	O76074	Homo sapiens	0.098
1058	Demethylfuropinnarin	Aldose reductase	PPIF	ENSG00000108179	P15121	Homo sapiens	0.095
1059	Demethylfuropinnarin	Alcohol dehydrogenase [NADP+]	PPIF	ENSG00000108179	P14550	Homo sapiens	0.095
1060	Demethylfuropinnarin	Proto-oncogene tyrosine-protein kinase LCK	LCK	ENSG00000182866	P06239	Homo sapiens	0.093
1061	Demethylfuropinnarin	Tyrosine-protein kinase Lyn	LYN	ENSG00000254087	P07948	Homo sapiens	0.093
1062	Demethylfuropinnarin	Progesterone receptor	PGR	ENSG00000082175	P06401	Homo sapiens	0.088
1063	Demethylfuropinnarin	Glycogen phosphorylase, muscle form	PYGM	ENSG00000068976	P11217	Homo sapiens	0.088
1064	Demethylfuropinnarin	Mineralocorticoid receptor	NR3C2	ENSG00000151623	P08235	Homo sapiens	0.088
1065	Demethylfuropinnarin	Lactase-phlorizin hydrolase	LCT	ENSG00000115850	P09848	Homo sapiens	0.088
1066	Demethylfuropinnarin	Neuronal acetylcholine receptor subunit alpha-7	CHRNA7	ENSG00000175344	P36544	Homo sapiens	0.059
1067	Demethylfuropinnarin	Neuronal acetylcholine receptor subunit alpha-4	CHRNA4	ENSG00000101204	P43681	Homo sapiens	0.059
1068	Demethylfuropinnarin	Neuronal acetylcholine receptor subunit alpha-3	CHRNA3	ENSG00000080644	P32297	Homo sapiens	0.059
1069	Demethylfuropinnarin	Carbonic anhydrase 4	CA4	ENSG00000167434	P22748	Homo sapiens	0.05
1070	Demethylfuropinnarin	Carbonic anhydrase 1	CA1	ENSG00000133742	P00915	Homo sapiens	0.05
1071	Demethylfuropinnarin	Carbonic anhydrase 2	CA2	ENSG00000104267	P00918	Homo sapiens	0.05
1072	Demethylfuropinnarin	Mitogen-activated protein kinase 8	MAPK8	ENSG00000107643	P45983	Homo sapiens	0.048
1073	Demethylfuropinnarin	Mitogen-activated protein kinase 10	MAPK10	ENSG00000109339	P53779	Homo sapiens	0.048
1074	Demethylfuropinnarin	C-jun-amino-terminal kinase-interacting protein 1	MAPK8IP1	ENSG00000121653	Q9UQF2	Homo sapiens	0.048
1075	Demethylfuropinnarin	Adenosine A2b receptor	ADORA2B	ENSG00000170425	P29275	Homo sapiens	0.042
1076	Demethylfuropinnarin	Alpha-2A adrenergic receptor	ADRA2A	ENSG00000150594	P08913	Homo sapiens	0.032
1077	Demethylfuropinnarin	Alpha-2B adrenergic receptor	ADRA2B	ENSG00000274286	P18089	Homo sapiens	0.032
1078	Demethylfuropinnarin	Tyrosine-protein kinase JAK3	JAK3	ENSG00000105639	P52333	Homo sapiens	0.029
1079	Demethylfuropinnarin	Tyrosine-protein kinase JAK2	JAK2	ENSG00000096968	O60674	Homo sapiens	0.029
1080	Demethylfuropinnarin	Tyrosine-protein kinase JAK1	JAK1	ENSG00000162434	P23458	Homo sapiens	0.029
1081	Demethylfuropinnarin	Death-associated protein kinase 3	DAPK3	ENSG00000167657	O43293	Homo sapiens	0.029
1082	Demethylfuropinnarin	High-affinity cAMP-specific 3',5'-cyclic phosphodiesterase 7A	PDE7A	ENSG00000205268	Q13946	Homo sapiens	0.024
1083	Demethylfuropinnarin	High affinity cAMP-specific and IBMX-insensitive 3',5'-cyclic phosphodiesterase 8A	PDE8A	ENSG00000073417	O60658	Homo sapiens	0.024
1084	Demethylfuropinnarin	cGMP-inhibited 3',5'-cyclic phosphodiesterase B	PDE3B	ENSG00000152270	Q13370	Homo sapiens	0.024
1085	Demethylfuropinnarin	High-affinity cGMP-specific 3',5'-cyclic phosphodiesterase 9A	PDE9A	ENSG00000160191	O76083	Homo sapiens	0.024
1086	Demethylfuropinnarin	cGMP-dependent 3',5'-cyclic phosphodiesterase	PDE2A	ENSG00000186642	O00408	Homo sapiens	0.024
1087	Demethylfuropinnarin	cAMP-specific 3',5'-cyclic phosphodiesterase 4D	PDE4D	ENSG00000113448	Q08499	Homo sapiens	0.024
1088	notoptol	Cyclin-A2	CCNA2	ENSG00000145386	P20248	Homo sapiens	1
1089	notoptol	Neuronal acetylcholine receptor subunit alpha-7	CHRNA7	ENSG00000175344	P36544	Homo sapiens	0.11
1090	notoptol	Neuronal acetylcholine receptor subunit alpha-4	CHRNA4	ENSG00000101204	P43681	Homo sapiens	0.11
1091	notoptol	Neuronal acetylcholine receptor subunit alpha-3	CHRNA3	ENSG00000080644	P32297	Homo sapiens	0.11
1092	Bergaptin	Sodium channel protein type 5 subunit alpha	SCN5A	ENSG00000183873	Q14524	Homo sapiens	1
1093	Bergaptin	Platelet glycoprotein IX	GP9	ENSG00000169704	P14770	Homo sapiens	0.455
1094	Bergaptin	Potassium channel subfamily K member 1	KCNK1	ENSG00000135750	O00180	Homo sapiens	0.424
1095	Bergaptin	Potassium channel subfamily K member 6	KCNK6	ENSG00000099337	Q9Y257	Homo sapiens	0.424
1096	Bergaptin	Farnesyl pyrophosphate synthetase	FDPS	ENSG00000160752	P14324	Homo sapiens	0.006
1097	Bergaptin	Geranylgeranyl pyrophosphate synthetase	GGPS1	ENSG00000152904	O95749	Homo sapiens	0.006
1098	nodakenin	Acetylcholinesterase	ACHE	ENSG00000087085	P22303	Homo sapiens	validated
1099	Diosmetin	Estrogen receptor beta	ESR2	ENSG00000140009	Q92731	Homo sapiens	1
1100	Diosmetin	Sterol O-acyltransferase 2	SOAT2	ENSG00000167780	O75908	Homo sapiens	0.159
1101	Diosmetin	Sterol O-acyltransferase 1	SOAT1	ENSG00000057252	P35610	Homo sapiens	0.159
1102	Myricanone	Estrogen receptor	ESR1	ENSG00000091831	P03372	Homo sapiens	0.089
1103	Perlolyrine	Prostaglandin G/H synthase 2	PTGS2	ENSG00000073756	P35354	Homo sapiens	1
1104	Perlolyrine	Prothrombin	F2	ENSG00000180210	P00734	Homo sapiens	0.727
1105	Perlolyrine	Prostaglandin G/H synthase 1	PTGS1	ENSG00000095303	P23219	Homo sapiens	0.656
1106	Perlolyrine	Geranylgeranyl pyrophosphate synthetase	PTGS1	ENSG00000095303	O95749	Homo sapiens	0.433
1107	Perlolyrine	cAMP-dependent protein kinase catalytic subunit alpha	PRKACA	ENSG00000072062	P17612	Homo sapiens	0.415
1108	Perlolyrine	Estrogen receptor beta	ESR2	ENSG00000140009	Q92731	Homo sapiens	0.405
1109	Perlolyrine	Estrogen receptor	ESR1	ENSG00000091831	P03372	Homo sapiens	0.397
1110	Perlolyrine	MAP kinase-activated protein kinase 2	MAPKAPK2	ENSG00000162889	P49137	Homo sapiens	0.397
1111	Perlolyrine	C-jun-amino-terminal kinase-interacting protein 1	MAPK8IP1	ENSG00000121653	Q9UQF2	Homo sapiens	0.393
1112	Perlolyrine	Glycogen phosphorylase, muscle form	PYGM	ENSG00000068976	P11217	Homo sapiens	0.391
1113	Perlolyrine	Toll-like receptor 7	TLR7	ENSG00000196664	Q9NYK1	Homo sapiens	0.388
1114	Perlolyrine	Nuclear receptor coactivator 1	NCOA1	ENSG00000084676	Q15788	Homo sapiens	0.387
1115	Perlolyrine	Cyclin-A2	CCNA2	ENSG00000145386	P20248	Homo sapiens	0.384
1116	Perlolyrine	Dual specificity protein kinase CLK1	CLK1	ENSG00000013441	P49759	Homo sapiens	0.383
1117	Perlolyrine	Tyrosine-protein kinase HCK	HCK	ENSG00000101336	P08631	Homo sapiens	0.382
1118	Perlolyrine	Acetylcholinesterase	ACHE	ENSG00000087085	P22303	Homo sapiens	0.381
1119	Perlolyrine	Nitric oxide synthase, inducible	NOS2	ENSG00000007171	P35228	Homo sapiens	0.374
1120	Perlolyrine	Membrane copper amine oxidase	AOC3	ENSG00000131471	Q16853	Homo sapiens	0.374
1121	Perlolyrine	Calcium/calmodulin-dependent protein kinase type II alpha chain	CAMK2A	ENSG00000070808	Q9UQM7	Homo sapiens	0.373
1122	Perlolyrine	Cell division protein kinase 2	CDK2	ENSG00000123374	P24941	Homo sapiens	0.369
1123	Perlolyrine	Trypsin-1	PRSS1	ENSG00000274247	P07477	Homo sapiens	0.348
1124	Perlolyrine	Proto-oncogene tyrosine-protein kinase LCK	LCK	ENSG00000182866	P06239	Homo sapiens	0.185
1125	Perlolyrine	Tyrosine-protein kinase Lyn	LYN	ENSG00000254087	P07948	Homo sapiens	0.185
1126	Perlolyrine	Mitogen-activated protein kinase 8	MAPK8	ENSG00000107643	P45983	Homo sapiens	0.181
1127	Perlolyrine	Mitogen-activated protein kinase 10	MAPK10	ENSG00000109339	P53779	Homo sapiens	0.181
1128	Perlolyrine	cAMP-specific 3',5'-cyclic phosphodiesterase 4A	PDE4A	ENSG00000065989	P27815	Homo sapiens	0.179
1129	Perlolyrine	cAMP-specific 3',5'-cyclic phosphodiesterase 4B	PDE4B	ENSG00000184588	Q07343	Homo sapiens	0.179
1130	Perlolyrine	Keratin, type II cytoskeletal 7	KRT7	ENSG00000135480	P08729	Homo sapiens	0.178
1131	Perlolyrine	Nitric-oxide synthase, brain	NOS1	ENSG00000089250	P29475	Homo sapiens	0.175
1132	Perlolyrine	Nitric-oxide synthase, endothelial	NOS3	ENSG00000164867	P29474	Homo sapiens	0.175
1133	Perlolyrine	Urokinase-type plasminogen activator	PLAU	ENSG00000122861	P00749	Homo sapiens	0.159
1134	Perlolyrine	Elongation factor 2	EEF2	ENSG00000167658	P13639	Homo sapiens	0.08
1135	Perlolyrine	Poly [ADP-ribose] polymerase 3	PARP3	ENSG00000041880	Q9Y6F1	Homo sapiens	0.08
1136	Perlolyrine	Cyclin-dependent kinase 5 activator 1	CDK5R1	ENSG00000176749	Q15078	Homo sapiens	0.059
1137	Perlolyrine	D-HSCDK2	CDK2	ENSG00000123374	O75100	Homo sapiens	0.059
1138	Perlolyrine	Glycogen synthase kinase-3 beta	GSK3B	ENSG00000082701	P49841	Homo sapiens	0.059
1139	Perlolyrine	Cell division protein kinase 5	CDK5	ENSG00000164885	Q00535	Homo sapiens	0.059
1140	Perlolyrine	Cell division control protein 2 homolog	CDK1	ENSG00000170312	P06493	Homo sapiens	0.059
1141	Perlolyrine	Retinoic acid receptor RXR-beta	RXRB	ENSG00000228333	P28702	Homo sapiens	0.05
1142	Perlolyrine	Retinoic acid receptor gamma-1	RARG	ENSG00000172819	P13631	Homo sapiens	0.05
1143	Perlolyrine	Retinoic acid receptor beta	RARB	ENSG00000077092	P10826	Homo sapiens	0.05
1144	Perlolyrine	Retinoic acid receptor alpha	RARA	ENSG00000131759	P10276	Homo sapiens	0.05
1145	Perlolyrine	Retinoic acid receptor RXR-gamma	RXRG	ENSG00000143171	P48443	Homo sapiens	0.05
1146	Perlolyrine	5-hydroxytryptamine 1D receptor	HTR1D	ENSG00000179546	P28221	Homo sapiens	0.032
1147	Perlolyrine	D(1A) dopamine receptor	DRD1	ENSG00000184845	P21728	Homo sapiens	0.031
1148	Perlolyrine	5-hydroxytryptamine 1B receptor	HTR1B	ENSG00000135312	P28222	Homo sapiens	0.031
1149	Perlolyrine	D(1B) dopamine receptor	DRD5	ENSG00000169676	P21918	Homo sapiens	0.031
1150	Perlolyrine	D(3) dopamine receptor	DRD3	ENSG00000151577	P35462	Homo sapiens	0.031
1151	Perlolyrine	5-hydroxytryptamine 2C receptor	HTR2C	ENSG00000147246	P28335	Homo sapiens	0.031
1152	Perlolyrine	D(2) dopamine receptor	DRD2	ENSG00000149295	P14416	Homo sapiens	0.031
1153	Perlolyrine	5-hydroxytryptamine 1A receptor	HTR1A	ENSG00000178394	P08908	Homo sapiens	0.031
1154	Perlolyrine	Alpha-2A adrenergic receptor	ADRA2A	ENSG00000150594	P08913	Homo sapiens	0.031
1155	Perlolyrine	Alpha-2B adrenergic receptor	ADRA2B	ENSG00000274286	P18089	Homo sapiens	0.031
1156	Perlolyrine	Alpha-2C adrenergic receptor	ADRA2C	ENSG00000184160	P18825	Homo sapiens	0.031
1157	Perlolyrine	D(4) dopamine receptor	DRD4	ENSG00000069696	P21917	Homo sapiens	0.031
1158	senkyunone	Geranylgeranyl pyrophosphate synthetase	PTGS1	ENSG00000095303	O95749	Homo sapiens	1
1159	senkyunone	Mevalonate kinase	MVK	ENSG00000110921	Q03426	Homo sapiens	1
1160	wallichilide	Prostaglandin G/H synthase 2	PTGS2	ENSG00000073756	P35354	Homo sapiens	0.87
1161	wallichilide	Platelet glycoprotein IX	GP9	ENSG00000169704	P14770	Homo sapiens	0.386
1162	wallichilide	Sodium/potassium-transporting ATPase gamma chain	FXYD2	ENSG00000137731	P54710	Homo sapiens	0.235
1163	wallichilide	Carbonic anhydrase 1	CA1	ENSG00000133742	P00915	Homo sapiens	0.235
1164	wallichilide	Carbonic anhydrase 2	CA2	ENSG00000104267	P00918	Homo sapiens	0.235
1165	wallichilide	Sodium channel protein type 5 subunit alpha	SCN5A	ENSG00000183873	Q14524	Homo sapiens	0.226
1166	wallichilide	Potassium channel subfamily K member 6	KCNK6	ENSG00000099337	Q9Y257	Homo sapiens	0.226
1167	wallichilide	Potassium channel subfamily K member 1	KCNK1	ENSG00000135750	O00180	Homo sapiens	0.226
1168	wallichilide	Neuronal acetylcholine receptor subunit alpha-7	CHRNA7	ENSG00000175344	P36544	Homo sapiens	0.098
1169	wallichilide	Neuronal acetylcholine receptor subunit alpha-3	CHRNA3	ENSG00000080644	P32297	Homo sapiens	0.098
1170	wallichilide	Neuronal acetylcholine receptor subunit alpha-4	CHRNA4	ENSG00000101204	P43681	Homo sapiens	0.002
1171	Isotrifoliol	Estrogen receptor	ESR1	ENSG00000091831	P03372	Homo sapiens	1
1172	Isotrifoliol	Estrogen receptor beta	ESR2	ENSG00000140009	Q92731	Homo sapiens	0.803
1173	Isotrifoliol	Nuclear receptor coactivator 1	NCOA1	ENSG00000084676	Q15788	Homo sapiens	0.399
1174	Isotrifoliol	Trypsin-1	PRSS1	ENSG00000274247	P07477	Homo sapiens	0.37
1175	Isotrifoliol	Prostaglandin G/H synthase 2	PTGS2	ENSG00000073756	P35354	Homo sapiens	0.316
1176	Isotrifoliol	Prothrombin	F2	ENSG00000180210	P00734	Homo sapiens	0.249
1177	Isotrifoliol	Nitric oxide synthase, inducible	NOS2	ENSG00000007171	P35228	Homo sapiens	0.189
1178	Isotrifoliol	Sodium channel protein type 5 subunit alpha	SCN5A	ENSG00000183873	Q14524	Homo sapiens	0.107
1179	Isotrifoliol	Egl nine homolog 1	EGLN1	ENSG00000135766	Q9GZT9	Homo sapiens	0.103
1180	Isotrifoliol	Carbonic anhydrase 2	CA2	ENSG00000104267	P00918	Homo sapiens	0.103
1181	Isotrifoliol	Hemoglobin subunit alpha	HBA1	ENSG00000206172	P69905	Homo sapiens	0.102
1182	Isotrifoliol	MAP kinase-activated protein kinase 2	MAPKAPK2	ENSG00000162889	P49137	Homo sapiens	0.1
1183	Isotrifoliol	DNA polymerase kappa	POLK	ENSG00000122008	Q9UBT6	Homo sapiens	0.096
1184	Isotrifoliol	Estrogen-related receptor gamma	ESRRG	ENSG00000196482	P62508	Homo sapiens	0.094
1185	Isotrifoliol	Cell division protein kinase 2	CDK2	ENSG00000123374	P24941	Homo sapiens	0.094
1186	Isotrifoliol	Toll-like receptor 7	TLR7	ENSG00000196664	Q9NYK1	Homo sapiens	0.091
1187	Isotrifoliol	Phospholipase A2	PLA2G1B	ENSG00000170890	P04054	Homo sapiens	0.074
1188	Isotrifoliol	D-HSCDK2	PLA2G1B	ENSG00000170890	O75100	Homo sapiens	0.044
1189	Isotrifoliol	Peptidyl-prolyl cis-trans isomerase, mitochondrial	PPIF	ENSG00000108179	P30405	Homo sapiens	0.044
1190	Isotrifoliol	Cell division protein kinase 5	CDK5	ENSG00000164885	Q00535	Homo sapiens	0.044
1191	Isotrifoliol	Cell division control protein 2 homolog	CDK1	ENSG00000170312	P06493	Homo sapiens	0.044
1192	Isotrifoliol	Tumor necrosis factor	TNF	ENSG00000206439	P01375	Homo sapiens	0.039
1193	Isotrifoliol	Nuclear factor NF-kappa-B p105 subunit	NFKB1	ENSG00000109320	P19838	Homo sapiens	0.039
1194	Isotrifoliol	Fibroblast growth factor receptor 2	FGFR2	ENSG00000066468	P21802	Homo sapiens	0.039
1195	Isotrifoliol	Tyrosine-protein kinase HCK	HCK	ENSG00000101336	P08631	Homo sapiens	0.03
1196	Isotrifoliol	Ribosyldihydronicotinamide dehydrogenase [quinone]	NQO2	ENSG00000124588	P16083	Homo sapiens	0.029
1197	Isotrifoliol	Casein kinase II subunit alpha	CSNK2A1	ENSG00000101266	P68400	Homo sapiens	0.029
1198	Isotrifoliol	Prostaglandin G/H synthase 1	PTGS1	ENSG00000095303	P23219	Homo sapiens	0.029
1199	Isotrifoliol	Amiloride-sensitive sodium channel subunit alpha	SCNN1A	ENSG00000111319	P37088	Homo sapiens	0.028
1200	Isotrifoliol	Amiloride-sensitive sodium channel subunit beta	SCNN1B	ENSG00000168447	P51168	Homo sapiens	0.028
1201	Isotrifoliol	Amiloride-sensitive sodium channel subunit gamma	SCNN1G	ENSG00000166828	P51170	Homo sapiens	0.028
1202	Isotrifoliol	Mitogen-activated protein kinase 10	MAPK10	ENSG00000109339	P53779	Homo sapiens	0.027
1203	Isotrifoliol	C-jun-amino-terminal kinase-interacting protein 1	MAPK8IP1	ENSG00000121653	Q9UQF2	Homo sapiens	0.027
1204	Isotrifoliol	Mitogen-activated protein kinase 8	MAPK8	ENSG00000107643	P45983	Homo sapiens	0.027
1205	Isotrifoliol	Prostaglandin reductase 1	PTGR1	ENSG00000106853	Q14914	Homo sapiens	0.026
1206	Isotrifoliol	Cyclin-dependent kinase 5 activator 1	CDK5R1	ENSG00000176749	Q15078	Homo sapiens	0.018
1207	Isotrifoliol	Glycogen synthase kinase-3 beta	GSK3B	ENSG00000082701	P49841	Homo sapiens	0.018
1208	Isotrifoliol	Proto-oncogene serine/threonine-protein kinase Pim-1	PIM1	ENSG00000137193	P11309	Homo sapiens	0.012
1209	Isotrifoliol	Serine/threonine-protein kinase 17B	STK17B	ENSG00000081320	O94768	Homo sapiens	0.012
1210	Isotrifoliol	Phosphatidylinositol-4,5-bisphosphate 3-kinase catalytic subunit gamma isoform	PIK3CG	ENSG00000105851	P48736	Homo sapiens	0.012
1211	Isotrifoliol	UDP-glucuronosyltransferase 3A1	UGT3A1	ENSG00000145626	Q6NUS8	Homo sapiens	0.012
1212	Isotrifoliol	ATP synthase subunit alpha, mitochondrial	ATP5F1A	ENSG00000152234	P25705	Homo sapiens	0.012
1213	Isotrifoliol	ATP synthase subunit beta, mitochondrial	ATP5F1B	ENSG00000110955	P06576	Homo sapiens	0.012
1214	Isotrifoliol	ATP synthase subunit gamma, mitochondrial	ATP5F1C	ENSG00000165629	P36542	Homo sapiens	0.012
1215	(2S)-6-(2,4-dihydroxyphenyl)-2-(2-hydroxypropan-2-yl)-4-methoxy-2,3-dihydrofuro[3,2-g]chromen-7-one	Estrogen receptor beta	ESR2	ENSG00000140009	Q92731	Homo sapiens	1
1216	(2S)-6-(2,4-dihydroxyphenyl)-2-(2-hydroxypropan-2-yl)-4-methoxy-2,3-dihydrofuro[3,2-g]chromen-7-one	Nuclear receptor coactivator 1	NCOA1	ENSG00000084676	Q15788	Homo sapiens	0.073
1217	(2S)-6-(2,4-dihydroxyphenyl)-2-(2-hydroxypropan-2-yl)-4-methoxy-2,3-dihydrofuro[3,2-g]chromen-7-one	ATP-sensitive inward rectifier potassium channel 1	KCNJ1	ENSG00000151704	P48048	Homo sapiens	0.011
1218	shinpterocarpin	Estrogen receptor	ESR1	ENSG00000091831	P03372	Homo sapiens	1
1219	shinpterocarpin	Estrogen receptor beta	ESR2	ENSG00000140009	Q92731	Homo sapiens	0.608
1220	shinpterocarpin	Nuclear receptor coactivator 1	NCOA1	ENSG00000084676	Q15788	Homo sapiens	0.355
1221	shinpterocarpin	DNA polymerase kappa	POLK	ENSG00000122008	Q9UBT6	Homo sapiens	0.114
1222	shinpterocarpin	Mineralocorticoid receptor	NR3C2	ENSG00000151623	P08235	Homo sapiens	0.045
1223	shinpterocarpin	Progesterone receptor	PGR	ENSG00000082175	P06401	Homo sapiens	0.045
1224	shinpterocarpin	Ribosyldihydronicotinamide dehydrogenase [quinone]	NQO2	ENSG00000124588	P16083	Homo sapiens	0.026
1225	shinpterocarpin	Casein kinase II subunit alpha	CSNK2A1	ENSG00000101266	P68400	Homo sapiens	0.026
1226	shinpterocarpin	Prostaglandin G/H synthase 1	PTGS1	ENSG00000095303	P23219	Homo sapiens	0.026
1227	shinpterocarpin	Prothrombin	F2	ENSG00000180210	P00734	Homo sapiens	0.025
1228	shinpterocarpin	ATP synthase subunit alpha, mitochondrial	ATP5F1A	ENSG00000152234	P25705	Homo sapiens	0.023
1229	shinpterocarpin	ATP synthase subunit beta, mitochondrial	ATP5F1B	ENSG00000110955	P06576	Homo sapiens	0.023
1230	shinpterocarpin	D-HSCDK2	CDK2	ENSG00000123374	O75100	Homo sapiens	0.022
1231	shinpterocarpin	Cell division protein kinase 5	CDK5	ENSG00000164885	Q00535	Homo sapiens	0.022
1232	shinpterocarpin	Cell division control protein 2 homolog	CDK1	ENSG00000170312	P06493	Homo sapiens	0.022
1233	Isoglycyrol	Estrogen receptor	ESR1	ENSG00000091831	P03372	Homo sapiens	1
1234	Isoglycyrol	Estrogen receptor beta	ESR2	ENSG00000140009	Q92731	Homo sapiens	0.837
1235	Isoglycyrol	Trypsin-1	PRSS1	ENSG00000274247	P07477	Homo sapiens	0.44
1236	Isoglycyrol	Prostaglandin G/H synthase 2	PTGS2	ENSG00000073756	P35354	Homo sapiens	0.291
1237	Isoglycyrol	Nuclear receptor coactivator 1	NCOA1	ENSG00000084676	Q15788	Homo sapiens	0.266
1238	Isoglycyrol	Sodium channel protein type 5 subunit alpha	SCN5A	ENSG00000183873	Q14524	Homo sapiens	0.14
1239	Isoglycyrol	Coagulation factor VII	F7	ENSG00000057593	P08709	Homo sapiens	0.138
1240	Isoglycyrol	Egl nine homolog 1	EGLN1	ENSG00000135766	Q9GZT9	Homo sapiens	0.137
1241	Isoglycyrol	Prothrombin	F2	ENSG00000180210	P00734	Homo sapiens	0.035
1242	Isoglycyrol	Ribosyldihydronicotinamide dehydrogenase [quinone]	NQO2	ENSG00000124588	P16083	Homo sapiens	0.034
1243	Isoglycyrol	Casein kinase II subunit alpha	CSNK2A1	ENSG00000101266	P68400	Homo sapiens	0.034
1244	Isoglycyrol	Prostaglandin G/H synthase 1	PTGS1	ENSG00000095303	P23219	Homo sapiens	0.034
1245	Isoglycyrol	Tyrosine-protein kinase HCK	HCK	ENSG00000101336	P08631	Homo sapiens	0.031
1246	Isoglycyrol	Proto-oncogene serine/threonine-protein kinase Pim-1	PIM1	ENSG00000137193	P11309	Homo sapiens	0.024
1247	Isoglycyrol	Alpha-1A adrenergic receptor	ADRA1A	ENSG00000120907	P35348	Homo sapiens	0.013
1248	Isoglycyrol	Alpha-1B adrenergic receptor	ADRA1B	ENSG00000170214	P35368	Homo sapiens	0.013
1249	Isoglycyrol	Potassium voltage-gated channel subfamily H member 6	KCNH6	ENSG00000173826	Q9H252	Homo sapiens	0.013
1250	Isoglycyrol	Potassium voltage-gated channel subfamily H member 2	KCNH2	ENSG00000055118	Q12809	Homo sapiens	0.013
1251	Isoglycyrol	Alpha-1D adrenergic receptor	ADRA1D	ENSG00000171873	P25100	Homo sapiens	0.013
1252	Isoglycyrol	Retinoic acid receptor beta	RARB	ENSG00000077092	P10826	Homo sapiens	0.012
1253	Isoglycyrol	Retinoic acid receptor RXR-beta	RXRB	ENSG00000228333	P28702	Homo sapiens	0.012
1254	Isoglycyrol	Retinoic acid receptor gamma-1	RARG	ENSG00000172819	P13631	Homo sapiens	0.012
1255	Isoglycyrol	Retinoic acid receptor RXR-gamma	RXRG	ENSG00000143171	P48443	Homo sapiens	0.012
1256	Isoglycyrol	Retinoic acid receptor alpha	RARA	ENSG00000131759	P10276	Homo sapiens	0.012
1257	Isoglycyrol	Serine/threonine-protein kinase 17B	STK17B	ENSG00000081320	O94768	Homo sapiens	0.006
1258	Isoglycyrol	Phosphatidylinositol-4,5-bisphosphate 3-kinase catalytic subunit gamma isoform	PIK3CG	ENSG00000105851	P48736	Homo sapiens	0.006
1259	Isoglycyrol	UDP-glucuronosyltransferase 3A1	UGT3A1	ENSG00000145626	Q6NUS8	Homo sapiens	0.006
1260	Isoglycyrol	ATP synthase subunit alpha, mitochondrial	ATP5F1A	ENSG00000152234	P25705	Homo sapiens	0.006
1261	Isoglycyrol	ATP synthase subunit beta, mitochondrial	ATP5F1B	ENSG00000110955	P06576	Homo sapiens	0.006
1262	Isoglycyrol	ATP synthase subunit gamma, mitochondrial	ATP5F1C	ENSG00000165629	P36542	Homo sapiens	0.006
1263	icos-5-enoic acid	Vitamin K-dependent protein C	PROC	ENSG00000115718	P04070	Homo sapiens	0.888
1264	icos-5-enoic acid	Lysozyme C	LYZ	ENSG00000090382	P61626	Homo sapiens	0.815
1265	icos-5-enoic acid	Colipase	CLPS	ENSG00000137392	P04118	Homo sapiens	0.785
1266	icos-5-enoic acid	Insulin-like growth factor IB	IGF1	ENSG00000017427	P05019	Homo sapiens	0.36
1267	icos-5-enoic acid	Trafficking protein particle complex subunit 3	TRAPPC3	ENSG00000054116	O43617	Homo sapiens	0.185
1268	icos-5-enoic acid	Rhodopsin	RHO	ENSG00000163914	P08100	Homo sapiens	0.14
1269	icos-5-enoic acid	Myelin P2 protein	PMP2	ENSG00000147588	P02689	Homo sapiens	0.076
1270	icos-5-enoic acid	Lymphocyte antigen 96	LY96	ENSG00000154589	Q9Y6Y9	Homo sapiens	0.069
1271	icos-5-enoic acid	Trafficking protein particle complex subunit 6B	TRAPPC6B	ENSG00000182400	Q86SZ2	Homo sapiens	0.049
1272	icos-5-enoic acid	Trafficking protein particle complex subunit 5	TRAPPC5	ENSG00000181029	Q8IUR0	Homo sapiens	0.049
1273	icos-5-enoic acid	Trafficking protein particle complex subunit 4	TRAPPC4	ENSG00000196655	Q9Y296	Homo sapiens	0.049
1274	icos-5-enoic acid	Trafficking protein particle complex subunit 1	TRAPPC1	ENSG00000170043	Q9Y5R8	Homo sapiens	0.049
1275	icos-5-enoic acid	Trafficking protein particle complex subunit 6A	TRAPPC6A	ENSG00000007255	O75865	Homo sapiens	0.049
1276	icos-5-enoic acid	Cytochrome P450 2C8	CYP2C8	ENSG00000138115	P10632	Homo sapiens	0.025
1277	icos-5-enoic acid	SEC14-like protein 2	SEC14L2	ENSG00000100003	O76054	Homo sapiens	0.025
1278	icos-5-enoic acid	Alpha-lactalbumin	LALBA	ENSG00000167531	P00709	Homo sapiens	0.025
1279	icos-5-enoic acid	Glycodelin	PAEP	ENSG00000122133	P09466	Homo sapiens	0.025
1280	icos-5-enoic acid	Hepatocyte nuclear factor 4-gamma	HNF4G	ENSG00000164749	Q14541	Homo sapiens	0.025
1281	icos-5-enoic acid	Glycolipid transfer protein	GLTP	ENSG00000139433	Q9NZD2	Homo sapiens	0.012
1282	icos-5-enoic acid	Calmodulin1	CALM1	ENSG00000198668	P62158	Homo sapiens	0.011
1283	icos-5-enoic acid	Peroxisomal 3,2-trans-enoyl-CoA isomerase	ECI2	ENSG00000198721	O75521	Homo sapiens	0.011
1284	icos-5-enoic acid	Recoverin	RCVRN	ENSG00000109047	P35243	Homo sapiens	0.011
1285	icos-5-enoic acid	Hepatocyte nuclear factor 4-alpha	HNF4A	ENSG00000101076	P41235	Homo sapiens	0.011
1286	icos-5-enoic acid	Insulin	INS	ENSG00000254647	P01308	Homo sapiens	0.011
1287	icos-5-enoic acid	Nuclear receptor coactivator 1	NCOA1	ENSG00000084676	Q15788	Homo sapiens	0.011
1288	icos-5-enoic acid	ADP-ribosylation factor 6	ARF6	ENSG00000165527	P62330	Homo sapiens	0.011
1289	icos-5-enoic acid	Ganglioside GM2 activator	GM2A	ENSG00000196743	P17900	Homo sapiens	0.011
1290	icos-5-enoic acid	FK506-binding protein 1A	FKBP1A	ENSG00000088832	P62942	Homo sapiens	0.011
1291	icos-5-enoic acid	Calcineurin subunit B isoform 1	PPP3R1	ENSG00000221823	P63098	Homo sapiens	0.011
1292	icos-5-enoic acid	Proto-oncogene tyrosine-protein kinase ABL1	ABL1	ENSG00000097007	P00519	Homo sapiens	0.011
1293	icos-5-enoic acid	ADP-ribosylation factor 1	ARF1	ENSG00000143761	P84077	Homo sapiens	0.011
1294	icos-5-enoic acid	Serine/threonine-protein phosphatase 2B catalytic subunit alpha isoform	PPP3CA	ENSG00000138814	Q08209	Homo sapiens	0.011
1295	icos-5-enoic acid	Guanylyl cyclase-activating protein 1	GUCA1A	ENSG00000287363	P43080	Homo sapiens	0.011
1296	icos-5-enoic acid	Poliovirus receptor	PVR	ENSG00000073008	P15151	Homo sapiens	0.011
1297	icos-5-enoic acid	Toll-like receptor 4	TLR4	ENSG00000136869	O00206	Homo sapiens	0.011
1298	icos-5-enoic acid	cAMP-dependent protein kinase catalytic subunit alpha	PRKACA	ENSG00000072062	P17612	Homo sapiens	0.011
1299	icos-5-enoic acid	cAMP-dependent protein kinase inhibitor alpha	PKIA	ENSG00000171033	P61925	Homo sapiens	0.011
1300	gadelaidic acid	Glycolipid transfer protein	GLTP	ENSG00000139433	Q9NZD2	Homo sapiens	0.344
1301	gadelaidic acid	Furin	FURIN	ENSG00000140564	P09958	Homo sapiens	0.014
1302	Inermine	Estrogen receptor	ESR1	ENSG00000091831	P03372	Homo sapiens	1
1303	Inermine	Estrogen receptor beta	ESR2	ENSG00000140009	Q92731	Homo sapiens	0.539
1304	Inermine	Nuclear receptor coactivator 1	NCOA1	ENSG00000084676	Q15788	Homo sapiens	0.232
1305	Inermine	Prostaglandin G/H synthase 2	PTGS2	ENSG00000073756	P35354	Homo sapiens	0.145
1306	Inermine	Sodium channel protein type 5 subunit alpha	SCN5A	ENSG00000183873	Q14524	Homo sapiens	0.068
1307	Inermine	Nuclear receptor coactivator 2	NCOA2	ENSG00000140396	Q15596	Homo sapiens	0.067
1308	Inermine	Mitogen-activated protein kinase 14	MAPK14	ENSG00000112062	Q16539	Homo sapiens	0.066
1309	Inermine	Hemoglobin subunit alpha	HBA1	ENSG00000206172	P69905	Homo sapiens	0.065
1310	Inermine	Trypsin-1	PRSS1	ENSG00000274247	P07477	Homo sapiens	0.063
1311	Inermine	Nitric oxide synthase, inducible	NOS2	ENSG00000007171	P35228	Homo sapiens	0.063
1312	Inermine	cAMP-dependent protein kinase catalytic subunit alpha	PRKACA	ENSG00000072062	P17612	Homo sapiens	0.062
1313	Inermine	DNA polymerase kappa	POLK	ENSG00000122008	Q9UBT6	Homo sapiens	0.061
1314	Inermine	Tyrosine-protein kinase HCK	HCK	ENSG00000101336	P08631	Homo sapiens	0.06
1315	Inermine	Proto-oncogene tyrosine-protein kinase Src	SRC	ENSG00000197122	P12931	Homo sapiens	0.06
1316	Inermine	MAP kinase-activated protein kinase 2	MAPKAPK2	ENSG00000162889	P49137	Homo sapiens	0.06
1317	Inermine	Estrogen-related receptor gamma	ESRRG	ENSG00000196482	P62508	Homo sapiens	0.052
1318	Inermine	DNA topoisomerase 2-alpha	TOP2A	ENSG00000131747	P11388	Homo sapiens	0.05
1319	Inermine	Protein tyrosine kinase 2 beta	PTK2B	ENSG00000120899	Q14289	Homo sapiens	0.05
1320	Inermine	ATP synthase subunit alpha, mitochondrial	ATP5F1A	ENSG00000152234	P25705	Homo sapiens	0.027
1321	Inermine	ATP synthase subunit beta, mitochondrial	ATP5F1B	ENSG00000110955	P06576	Homo sapiens	0.027
1322	Inermine	Peptidyl-prolyl cis-trans isomerase NIMA-interacting 1	PIN1	ENSG00000127445	Q13526	Homo sapiens	0.026
1323	Inermine	Tyrosyl-tRNA synthetase, cytoplasmic1	YARS1	ENSG00000134684	P54577	Homo sapiens	0.026
1324	Inermine	Tubulin beta-2C chain	TUBB4B	ENSG00000188229	P68371	Homo sapiens	0.025
1325	Inermine	Tubulin alpha-3 chain	TUBA1A	ENSG00000167552	Q71U36	Homo sapiens	0.025
1326	Inermine	Proto-oncogene tyrosine-protein kinase LCK	LCK	ENSG00000182866	P06239	Homo sapiens	0.024
1327	Inermine	Tyrosine-protein kinase Lyn	LYN	ENSG00000254087	P07948	Homo sapiens	0.024
1328	Inermine	D-HSCDK2	CDK2	ENSG00000123374	O75100	Homo sapiens	0.016
1329	Inermine	Ribosyldihydronicotinamide dehydrogenase [quinone]	NQO2	ENSG00000124588	P16083	Homo sapiens	0.016
1330	Inermine	Casein kinase II subunit alpha	CSNK2A1	ENSG00000101266	P68400	Homo sapiens	0.016
1331	Inermine	Prostaglandin G/H synthase 1	PTGS1	ENSG00000095303	P23219	Homo sapiens	0.016
1332	Inermine	Cell division protein kinase 5	CDK5	ENSG00000164885	Q00535	Homo sapiens	0.016
1333	Inermine	Cell division control protein 2 homolog	CDK1	ENSG00000170312	P06493	Homo sapiens	0.016
1334	Inermine	Neuronal acetylcholine receptor subunit alpha-7	CHRNA7	ENSG00000175344	P36544	Homo sapiens	0.015
1335	Inermine	Neuronal acetylcholine receptor subunit alpha-4	CHRNA4	ENSG00000101204	P43681	Homo sapiens	0.015
1336	Inermine	Prothrombin	F2	ENSG00000180210	P00734	Homo sapiens	0.015
1337	Inermine	Neuronal acetylcholine receptor subunit alpha-3	CHRNA3	ENSG00000080644	P32297	Homo sapiens	0.015
1338	Inermine	Carbonic anhydrase 4	CA4	ENSG00000167434	P22748	Homo sapiens	0.014
1339	Inermine	Carbonic anhydrase 2	CA2	ENSG00000104267	P00918	Homo sapiens	0.014
1340	Inermine	Carbonic anhydrase 1	CA1	ENSG00000133742	P00915	Homo sapiens	0.014
1341	Inermine	Mitogen-activated protein kinase 10	MAPK10	ENSG00000109339	P53779	Homo sapiens	0.013
1342	Inermine	Amiloride-sensitive sodium channel subunit alpha	SCNN1A	ENSG00000111319	P37088	Homo sapiens	0.013
1343	Inermine	Amiloride-sensitive sodium channel subunit beta	SCNN1B	ENSG00000168447	P51168	Homo sapiens	0.013
1344	Inermine	C-jun-amino-terminal kinase-interacting protein 1	MAPK8IP1	ENSG00000121653	Q9UQF2	Homo sapiens	0.013
1345	Inermine	Mitogen-activated protein kinase 8	MAPK8	ENSG00000107643	P45983	Homo sapiens	0.013
1346	Inermine	Glycine cleavage system H protein, mitochondrial	GCSH	ENSG00000140905	P23434	Homo sapiens	0.013
1347	Inermine	Dihydrolipoyllysine-residue acetyltransferase component of pyruvate dehydrogenase complex, mitochondrial	DLAT	ENSG00000150768	P10515	Homo sapiens	0.013
1348	Inermine	Amiloride-sensitive sodium channel subunit gamma	SCNN1G	ENSG00000166828	P51170	Homo sapiens	0.013
1349	Inermine	Sigma 1-type opioid receptor	SIGMAR1	ENSG00000147955	Q99720	Homo sapiens	0.007
1350	Inermine	Opioid receptor, sigma 1	SIGMAR1	ENSG00000147955	Q5T1J1	Homo sapiens	0.007
1351	Inermine	Beta-2-microglobulin	B2M	ENSG00000166710	P61769	Homo sapiens	0.007
1352	Inermine	T-cell receptor alpha chain C region	TRAC	ENSG00000277734	P01848	Homo sapiens	0.007
1353	Inermine	T-cell receptor beta chain C region	TRBC1	ENSG00000281981	P01850	Homo sapiens	0.007
1354	Inermine	Glutamate [NMDA] receptor subunit 3A	GRIN3A	ENSG00000198785	Q8TCU5	Homo sapiens	0.007
1355	Inermine	Neuronal acetylcholine receptor subunit alpha-2	NCOA2	ENSG00000140396	Q15822	Homo sapiens	0.007
1356	DFV	Estrogen receptor	ESR1	ENSG00000091831	P03372	Homo sapiens	1
1357	DFV	Estrogen receptor beta	ESR2	ENSG00000140009	Q92731	Homo sapiens	0.693
1358	DFV	Nuclear receptor coactivator 1	NCOA1	ENSG00000084676	Q15788	Homo sapiens	0.281
1359	DFV	Hemoglobin subunit alpha	HBA1	ENSG00000206172	P69905	Homo sapiens	0.22
1360	DFV	Mu-type opioid receptor	OPRM1	ENSG00000112038	P35372	Homo sapiens	0.119
1361	DFV	Mitogen-activated protein kinase 14	MAPK14	ENSG00000112062	Q16539	Homo sapiens	0.088
1362	DFV	Prostaglandin G/H synthase 2	PTGS2	ENSG00000073756	P35354	Homo sapiens	0.082
1363	DFV	MAP kinase-activated protein kinase 2	MAPKAPK2	ENSG00000162889	P49137	Homo sapiens	0.081
1364	DFV	Nuclear receptor coactivator 5	NCOA5	ENSG00000124160	Q9HCD5	Homo sapiens	0.08
1365	DFV	Carbonic anhydrase 2	CA2	ENSG00000104267	P00918	Homo sapiens	0.08
1366	DFV	Sodium channel protein type 5 subunit alpha	SCN5A	ENSG00000183873	Q14524	Homo sapiens	0.08
1367	DFV	Proto-oncogene tyrosine-protein kinase Src	SRC	ENSG00000197122	P12931	Homo sapiens	0.079
1368	DFV	Epidermal growth factor receptor	EGFR	ENSG00000146648	P00533	Homo sapiens	0.077
1369	DFV	Estrogen-related receptor gamma	ESRRG	ENSG00000196482	P62508	Homo sapiens	0.074
1370	DFV	Prothrombin	F2	ENSG00000180210	P00734	Homo sapiens	0.058
1371	DFV	Delta-type opioid receptor	OPRD1	ENSG00000116329	P41143	Homo sapiens	0.045
1372	DFV	Cell division protein kinase 5	CDK5	ENSG00000164885	Q00535	Homo sapiens	0.045
1373	DFV	Cell division control protein 2 homolog	CDK1	ENSG00000170312	P06493	Homo sapiens	0.045
1374	DFV	Sterol O-acyltransferase 1	SOAT1	ENSG00000057252	P35610	Homo sapiens	0.039
1375	DFV	Sterol O-acyltransferase 2	SOAT2	ENSG00000167780	O75908	Homo sapiens	0.039
1376	DFV	Tyrosine-protein kinase HCK	HCK	ENSG00000101336	P08631	Homo sapiens	0.028
1377	DFV	Peptidyl-prolyl cis-trans isomerase, mitochondrial	PPIF	ENSG00000108179	P30405	Homo sapiens	0.028
1378	DFV	ATP synthase subunit alpha, mitochondrial	ATP5F1A	ENSG00000152234	P25705	Homo sapiens	0.028
1379	DFV	ATP synthase subunit beta, mitochondrial	ATP5F1B	ENSG00000110955	P06576	Homo sapiens	0.028
1380	DFV	Ribosyldihydronicotinamide dehydrogenase [quinone]	NQO2	ENSG00000124588	P16083	Homo sapiens	0.017
1381	DFV	Casein kinase II subunit alpha	CSNK2A1	ENSG00000101266	P68400	Homo sapiens	0.017
1382	DFV	Prostaglandin G/H synthase 1	PTGS1	ENSG00000095303	P23219	Homo sapiens	0.017
1383	DFV	Macrophage migration inhibitory factor	MIF	ENSG00000240972	P14174	Homo sapiens	0.015
1384	DFV	D-HSCDK2	CDK2	ENSG00000123374	O75100	Homo sapiens	0.008
1385	DFV	Cell division protein kinase 2	CDK2	ENSG00000123374	P24941	Homo sapiens	0.008
1386	DFV	Tyrosyl-tRNA synthetase, mitochondrial	YARS2	ENSG00000139131	Q9Y2Z4	Homo sapiens	0.007
1387	DFV	Neuronal acetylcholine receptor subunit alpha-4	CHRNA4	ENSG00000101204	P43681	Homo sapiens	0.007
1388	DFV	Neuronal acetylcholine receptor subunit alpha-7	CHRNA7	ENSG00000175344	P36544	Homo sapiens	0.007
1389	DFV	Neuronal acetylcholine receptor subunit alpha-3	CHRNA3	ENSG00000080644	P32297	Homo sapiens	0.007
1390	DFV	Tyrosine 3-monooxygenase	TH	ENSG00000180176	P07101	Homo sapiens	0.007
1391	DFV	Tyrosyl-tRNA synthetase, cytoplasmic	YARS	ENSG00000134684	P54577	Homo sapiens	0.007
1392	Mairin	Mineralocorticoid receptor	NR3C2	ENSG00000151623	P08235	Homo sapiens	1
1393	Mairin	Progesterone receptor	PGR	ENSG00000082175	P06401	Homo sapiens	1
1394	Mairin	Nuclear receptor subfamily 1 group I member 3	NR1I3	ENSG00000143257	Q14994	Homo sapiens	0.307
1395	Mairin	Retinoic acid receptor RXR-alpha	RXRA	ENSG00000186350	P19793	Homo sapiens	0.307
1396	Mairin	Nuclear receptor coactivator 1	NCOA1	ENSG00000084676	Q15788	Homo sapiens	0.307
1397	Glycyrol	Estrogen receptor	ESR1	ENSG00000091831	P03372	Homo sapiens	1
1398	Glycyrol	Estrogen receptor beta	ESR2	ENSG00000140009	Q92731	Homo sapiens	0.611
1399	Glycyrol	Nuclear receptor coactivator 1	NCOA1	ENSG00000084676	Q15788	Homo sapiens	0.354
1400	Glycyrol	Trypsin-1	PRSS1	ENSG00000274247	P07477	Homo sapiens	0.238
1401	Glycyrol	Prothrombin	F2	ENSG00000180210	P00734	Homo sapiens	0.228
1402	Glycyrol	Sodium channel protein type 5 subunit alpha	SCN5A	ENSG00000183873	Q14524	Homo sapiens	0.107
1403	Glycyrol	DNA polymerase kappa	POLK	ENSG00000122008	Q9UBT6	Homo sapiens	0.107
1404	Glycyrol	Egl nine homolog 1	EGLN1	ENSG00000135766	Q9GZT9	Homo sapiens	0.106
1405	Glycyrol	Coagulation factor VII	F7	ENSG00000057593	P08709	Homo sapiens	0.104
1406	Glycyrol	Tyrosine-protein kinase HCK	HCK	ENSG00000101336	P08631	Homo sapiens	0.103
1407	Glycyrol	MAP kinase-activated protein kinase 2	MAPKAPK2	ENSG00000162889	P49137	Homo sapiens	0.103
1408	Glycyrol	ATP synthase subunit alpha, mitochondrial	ATP5F1A	ENSG00000152234	P25705	Homo sapiens	0.039
1409	Glycyrol	ATP synthase subunit beta, mitochondrial	ATP5F1B	ENSG00000110955	P06576	Homo sapiens	0.039
1410	Glycyrol	Ribosyldihydronicotinamide dehydrogenase [quinone]	NQO2	ENSG00000124588	P16083	Homo sapiens	0.017
1411	Glycyrol	Casein kinase II subunit alpha	CSNK2A1	ENSG00000101266	P68400	Homo sapiens	0.017
1412	Glycyrol	Prostaglandin G/H synthase 1	PTGS1	ENSG00000095303	P23219	Homo sapiens	0.017
1413	Glycyrol	Elongation factor 2	EEF2	ENSG00000167658	P13639	Homo sapiens	0.004
1414	Glycyrol	Poly [ADP-ribose] polymerase 3	PARP3	ENSG00000041880	Q9Y6F1	Homo sapiens	0.004
1415	Jaranol	Estrogen receptor beta	ESR2	ENSG00000140009	Q92731	Homo sapiens	1
1416	Jaranol	Estrogen receptor	ESR1	ENSG00000091831	P03372	Homo sapiens	0.982
1417	Jaranol	Nuclear receptor coactivator 1	NCOA1	ENSG00000084676	Q15788	Homo sapiens	0.497
1418	Jaranol	Ribosyldihydronicotinamide dehydrogenase [quinone]	NQO2	ENSG00000124588	P16083	Homo sapiens	0.115
1419	Jaranol	Prostaglandin G/H synthase 1	PTGS1	ENSG00000095303	P23219	Homo sapiens	0.115
1420	Jaranol	Casein kinase II subunit alpha	CSNK2A1	ENSG00000101266	P68400	Homo sapiens	0.115
1421	Medicarpin	Estrogen receptor	ESR1	ENSG00000091831	P03372	Homo sapiens	1
1422	Medicarpin	Estrogen receptor beta	ESR2	ENSG00000140009	Q92731	Homo sapiens	0.48
1423	Medicarpin	Prostaglandin G/H synthase 2	PTGS2	ENSG00000073756	P35354	Homo sapiens	0.204
1424	Medicarpin	Nuclear receptor coactivator 1	NCOA1	ENSG00000084676	Q15788	Homo sapiens	0.202
1425	Medicarpin	Hemoglobin subunit alpha	HBA1	ENSG00000206172	P69905	Homo sapiens	0.137
1426	Medicarpin	Mitogen-activated protein kinase 14	MAPK14	ENSG00000112062	Q16539	Homo sapiens	0.059
1427	Medicarpin	Tyrosine-protein phosphatase non-receptor type 1	PTPN1	ENSG00000196396	P18031	Homo sapiens	0.056
1428	Medicarpin	Prostaglandin G/H synthase 1	PTGS1	ENSG00000095303	P23219	Homo sapiens	0.056
1429	Medicarpin	Sodium channel protein type 5 subunit alpha	SCN5A	ENSG00000183873	Q14524	Homo sapiens	0.055
1430	Medicarpin	Trypsin-1	PRSS1	ENSG00000274247	P07477	Homo sapiens	0.055
1431	Medicarpin	cAMP-dependent protein kinase catalytic subunit alpha	PRKACA	ENSG00000072062	P17612	Homo sapiens	0.054
1432	Medicarpin	MAP kinase-activated protein kinase 2	MAPKAPK2	ENSG00000162889	P49137	Homo sapiens	0.054
1433	Medicarpin	D(1A) dopamine receptor	DRD1	ENSG00000184845	P21728	Homo sapiens	0.053
1434	Medicarpin	Nuclear receptor coactivator 2	NCOA2	ENSG00000140396	Q15596	Homo sapiens	0.053
1435	Medicarpin	Phospholipase A2, membrane associated	PLA2G2A	ENSG00000188257	P14555	Homo sapiens	0.052
1436	Medicarpin	DNA polymerase kappa	POLK	ENSG00000122008	Q9UBT6	Homo sapiens	0.051
1437	Medicarpin	Estrogen-related receptor gamma	ESRRG	ENSG00000196482	P62508	Homo sapiens	0.051
1438	Medicarpin	Progesterone receptor	PGR	ENSG00000082175	P06401	Homo sapiens	0.051
1439	Medicarpin	Cell division protein kinase 2	CDK2	ENSG00000123374	P24941	Homo sapiens	0.045
1440	Medicarpin	Cell division protein kinase 5	CDK5	ENSG00000164885	Q00535	Homo sapiens	0.045
1441	Medicarpin	Cell division control protein 2 homolog	CDK1	ENSG00000170312	P06493	Homo sapiens	0.045
1442	Medicarpin	Nuclear receptor subfamily 1 group I member 3	NR1I3	ENSG00000143257	Q14994	Homo sapiens	0.035
1443	Medicarpin	Retinoic acid receptor RXR-alpha	RXRA	ENSG00000186350	P19793	Homo sapiens	0.035
1444	Medicarpin	D(2) dopamine receptor	DRD2	ENSG00000149295	P14416	Homo sapiens	0.03
1445	Medicarpin	ATP synthase subunit alpha, mitochondrial	ATP5F1A	ENSG00000152234	P25705	Homo sapiens	0.019
1446	Medicarpin	Ribosyldihydronicotinamide dehydrogenase [quinone]	NQO2	ENSG00000124588	P16083	Homo sapiens	0.019
1447	Medicarpin	Casein kinase II subunit alpha	CSNK2A1	ENSG00000101266	P68400	Homo sapiens	0.019
1448	Medicarpin	ATP synthase subunit beta, mitochondrial	ATP5F1B	ENSG00000110955	P06576	Homo sapiens	0.019
1449	Medicarpin	Peptidyl-prolyl cis-trans isomerase, mitochondrial	PPIF	ENSG00000108179	P30405	Homo sapiens	0.018
1450	Medicarpin	Peptidyl-prolyl cis-trans isomerase NIMA-interacting 1	PIN1	ENSG00000127445	Q13526	Homo sapiens	0.018
1451	Medicarpin	Tyrosyl-tRNA synthetase, cytoplasmic	YARS	ENSG00000134684	P54577	Homo sapiens	0.018
1452	Medicarpin	D-HSCDK2	CDK2	ENSG00000123374	O75100	Homo sapiens	0.014
1453	Medicarpin	Prothrombin	F2	ENSG00000180210	P00734	Homo sapiens	0.009
1454	Medicarpin	Carbonic anhydrase 4	CA4	ENSG00000167434	P22748	Homo sapiens	0.007
1455	Medicarpin	C-jun-amino-terminal kinase-interacting protein 1	MAPK8IP1	ENSG00000121653	Q9UQF2	Homo sapiens	0.007
1456	Medicarpin	Mitogen-activated protein kinase 8	MAPK8	ENSG00000107643	P45983	Homo sapiens	0.007
1457	Medicarpin	Carbonic anhydrase 1	CA1	ENSG00000133742	P00915	Homo sapiens	0.007
1458	Medicarpin	Mitogen-activated protein kinase 10	MAPK10	ENSG00000109339	P53779	Homo sapiens	0.007
1459	Medicarpin	Carbonic anhydrase 2	CA2	ENSG00000104267	P00918	Homo sapiens	0.007
1460	Medicarpin	Alpha-1A adrenergic receptor	ADRA1A	ENSG00000120907	P35348	Homo sapiens	0.006
1461	Medicarpin	Neuronal acetylcholine receptor subunit alpha-7	CHRNA7	ENSG00000175344	P36544	Homo sapiens	0.006
1462	Medicarpin	5-hydroxytryptamine 2A receptor	HTR2A	ENSG00000102468	P28223	Homo sapiens	0.006
1463	Medicarpin	Alpha-1B adrenergic receptor	ADRA1B	ENSG00000170214	P35368	Homo sapiens	0.006
1464	Medicarpin	Neuronal acetylcholine receptor subunit alpha-4	CHRNA4	ENSG00000101204	P43681	Homo sapiens	0.006
1465	Medicarpin	Neuronal acetylcholine receptor subunit alpha-3	CHRNA3	ENSG00000080644	P32297	Homo sapiens	0.006
1466	Medicarpin	Alpha-2A adrenergic receptor	ADRA2A	ENSG00000150594	P08913	Homo sapiens	0.006
1467	Medicarpin	Beta-2-microglobulin	B2M	ENSG00000166710	P61769	Homo sapiens	0.001
1468	Medicarpin	T-cell receptor alpha chain C region	TRAC	ENSG00000277734	P01848	Homo sapiens	0.001
1469	Medicarpin	T-cell receptor beta chain C region	TRBC1	ENSG00000281981	P01850	Homo sapiens	0.001
1470	isorhamnetin	Estrogen receptor	ESR1	ENSG00000091831	P03372	Homo sapiens	0.915
1471	isorhamnetin	Estrogen receptor beta	ESR2	ENSG00000140009	Q92731	Homo sapiens	0.91
1472	isorhamnetin	Sterol O-acyltransferase 1	SOAT1	ENSG00000057252	P35610	Homo sapiens	0.375
1473	isorhamnetin	Sterol O-acyltransferase 2	SOAT2	ENSG00000167780	O75908	Homo sapiens	0.375
1474	isorhamnetin	Nuclear receptor coactivator 1	NCOA1	ENSG00000084676	Q15788	Homo sapiens	0.359
1475	isorhamnetin	Peroxisome proliferator-activated receptor gamma	PPARG	ENSG00000132170	P37231	Homo sapiens	0.237
1476	isorhamnetin	Nuclear receptor coactivator 2	NCOA2	ENSG00000140396	Q15596	Homo sapiens	0.237
1477	isorhamnetin	Proto-oncogene tyrosine-protein kinase LCK	LCK	ENSG00000182866	P06239	Homo sapiens	0.233
1478	isorhamnetin	Tyrosine-protein kinase Lyn	LYN	ENSG00000254087	P07948	Homo sapiens	0.233
1479	isorhamnetin	Tyrosine-protein kinase HCK	HCK	ENSG00000101336	P08631	Homo sapiens	0.189
1480	isorhamnetin	Ribosyldihydronicotinamide dehydrogenase [quinone]	NQO2	ENSG00000124588	P16083	Homo sapiens	0.154
1481	isorhamnetin	Casein kinase II subunit alpha	CSNK2A1	ENSG00000101266	P68400	Homo sapiens	0.154
1482	isorhamnetin	Prostaglandin G/H synthase 1	PTGS1	ENSG00000095303	P23219	Homo sapiens	0.154
1483	isorhamnetin	Amiloride-sensitive sodium channel subunit alpha	SCNN1A	ENSG00000111319	P37088	Homo sapiens	0.102
1484	isorhamnetin	Amiloride-sensitive sodium channel subunit beta	SCNN1B	ENSG00000168447	P51168	Homo sapiens	0.102
1485	isorhamnetin	Amiloride-sensitive sodium channel subunit gamma	SCNN1G	ENSG00000166828	P51170	Homo sapiens	0.102
1486	isorhamnetin	Nitric oxide synthase, inducible	NOS2	ENSG00000007171	P35228	Homo sapiens	validated
1487	isorhamnetin	Transcription factor p65	RELA	ENSG00000173039	Q04206	Homo sapiens	validated
1488	isorhamnetin	Xanthine dehydrogenase/oxidase	XDH	ENSG00000158125	P47989	Homo sapiens	validated
1489	isorhamnetin	Neutrophil cytosol factor 1	NCF1	ENSG00000158517	P14598	Homo sapiens	validated
1490	isorhamnetin	Oxidized low-density lipoprotein receptor 1	OLR1	ENSG00000173391	P78380	Homo sapiens	validated
1491	Lupiwighteone	Estrogen receptor beta	ESR2	ENSG00000140009	Q92731	Homo sapiens	1
1492	Lupiwighteone	Nuclear receptor coactivator 1	NCOA1	ENSG00000084676	Q15788	Homo sapiens	1
1493	Lupiwighteone	Estrogen receptor	ESR1	ENSG00000091831	P03372	Homo sapiens	0.228
1494	Lupiwighteone	DNA topoisomerase 2-alpha	TOP2A	ENSG00000131747	P11388	Homo sapiens	0.228
1495	Lupiwighteone	Protein tyrosine kinase 2 beta	PTK2B	ENSG00000120899	Q14289	Homo sapiens	0.228
1496	7-Methoxy-2-methyl isoflavone	Estrogen receptor	ESR1	ENSG00000091831	P03372	Homo sapiens	1
1497	7-Methoxy-2-methyl isoflavone	Estrogen receptor beta	ESR2	ENSG00000140009	Q92731	Homo sapiens	0.624
1498	7-Methoxy-2-methyl isoflavone	Carbonic anhydrase 1	CA1	ENSG00000133742	P00915	Homo sapiens	0.481
1499	7-Methoxy-2-methyl isoflavone	Nuclear receptor coactivator 1	NCOA1	ENSG00000084676	Q15788	Homo sapiens	0.456
1500	7-Methoxy-2-methyl isoflavone	Androgen receptor	AR	ENSG00000169083	P10275	Homo sapiens	0.217
1501	7-Methoxy-2-methyl isoflavone	Prostaglandin G/H synthase 2	PTGS2	ENSG00000073756	P35354	Homo sapiens	0.214
1502	7-Methoxy-2-methyl isoflavone	Phosphatidylinositol-4,5-bisphosphate 3-kinase catalytic subunit gamma isoform	PIK3CG	ENSG00000105851	P48736	Homo sapiens	0.205
1503	7-Methoxy-2-methyl isoflavone	ATP-sensitive inward rectifier potassium channel 1	KCNJ1	ENSG00000151704	P48048	Homo sapiens	0.205
1504	7-Methoxy-2-methyl isoflavone	Cyclin-A2	CCNA2	ENSG00000145386	P20248	Homo sapiens	0.201
1505	7-Methoxy-2-methyl isoflavone	Estrogen-related receptor gamma	ESRRG	ENSG00000196482	P62508	Homo sapiens	0.124
1506	7-Methoxy-2-methyl isoflavone	DNA topoisomerase 2-alpha	TOP2A	ENSG00000131747	P11388	Homo sapiens	0.118
1507	7-Methoxy-2-methyl isoflavone	Protein tyrosine kinase 2 beta	PTK2B	ENSG00000120899	Q14289	Homo sapiens	0.118
1508	7-Methoxy-2-methyl isoflavone	D(2) dopamine receptor	DRD2	ENSG00000149295	P14416	Homo sapiens	0.041
1509	7-Methoxy-2-methyl isoflavone	5-hydroxytryptamine 2A receptor	HTR2A	ENSG00000102468	P28223	Homo sapiens	0.041
1510	7-Methoxy-2-methyl isoflavone	Glutamate receptor 2	GRIA2	ENSG00000120251	P42262	Homo sapiens	0.041
1511	7-Methoxy-2-methyl isoflavone	Ribosyldihydronicotinamide dehydrogenase [quinone]	NQO2	ENSG00000124588	P16083	Homo sapiens	0.038
1512	7-Methoxy-2-methyl isoflavone	Casein kinase II subunit alpha	CSNK2A1	ENSG00000101266	P68400	Homo sapiens	0.038
1513	7-Methoxy-2-methyl isoflavone	Prostaglandin G/H synthase 1	PTGS1	ENSG00000095303	P23219	Homo sapiens	0.038
1514	7-Methoxy-2-methyl isoflavone	Amiloride-sensitive sodium channel subunit alpha	SCNN1A	ENSG00000111319	P37088	Homo sapiens	0.037
1515	7-Methoxy-2-methyl isoflavone	Amiloride-sensitive sodium channel subunit beta	SCNN1B	ENSG00000168447	P51168	Homo sapiens	0.037
1516	7-Methoxy-2-methyl isoflavone	Amiloride-sensitive sodium channel subunit gamma	SCNN1G	ENSG00000166828	P51170	Homo sapiens	0.037
1517	formononetin	Nuclear receptor coactivator 1	NCOA1	ENSG00000084676	Q15788	Homo sapiens	0.479
1518	formononetin	Hemoglobin subunit alpha	HBA1	ENSG00000206172	P69905	Homo sapiens	0.156
1519	formononetin	Sodium channel protein type 5 subunit alpha	SCN5A	ENSG00000183873	Q14524	Homo sapiens	0.154
1520	formononetin	ATP-sensitive inward rectifier potassium channel 1	KCNJ1	ENSG00000151704	P48048	Homo sapiens	0.152
1521	formononetin	Carbonic anhydrase 2	CA2	ENSG00000104267	P00918	Homo sapiens	0.148
1522	formononetin	Retinoic acid receptor alpha	RARA	ENSG00000131759	P10276	Homo sapiens	0.146
1523	formononetin	cAMP-specific 3',5'-cyclic phosphodiesterase 4A	PDE4A	ENSG00000065989	P27815	Homo sapiens	0.145
1524	formononetin	Fibroblast growth factor receptor 2	FGFR2	ENSG00000066468	P21802	Homo sapiens	0.139
1525	formononetin	Casein kinase II subunit alpha	CSNK2A1	ENSG00000101266	P68400	Homo sapiens	0.118
1526	formononetin	Estrogen-related receptor gamma	ESRRG	ENSG00000196482	P62508	Homo sapiens	0.112
1527	formononetin	DNA topoisomerase 2-alpha	TOP2A	ENSG00000131747	P11388	Homo sapiens	0.109
1528	formononetin	Protein tyrosine kinase 2 beta	PTK2B	ENSG00000120899	Q14289	Homo sapiens	0.109
1529	formononetin	Prostaglandin G/H synthase 2	PTGS2	ENSG00000073756	P35354	Homo sapiens	0.107
1530	formononetin	Peptidyl-prolyl cis-trans isomerase, mitochondrial	PPIF	ENSG00000108179	P30405	Homo sapiens	0.061
1531	formononetin	Ribosyldihydronicotinamide dehydrogenase [quinone]	NQO2	ENSG00000124588	P16083	Homo sapiens	0.051
1532	formononetin	Prostaglandin G/H synthase 1	PTGS1	ENSG00000095303	P23219	Homo sapiens	0.051
1533	formononetin	Arachidonate 5-lipoxygenase	ALOX5	ENSG00000012779	P09917	Homo sapiens	0.046
1534	formononetin	Group IIE secretory phospholipase A2	PLA2G2E	ENSG00000188784	Q9NZK7	Homo sapiens	0.046
1535	formononetin	Inhibitor of nuclear factor kappa-B kinase subunit alpha	CHUK	ENSG00000213341	O15111	Homo sapiens	0.046
1536	formononetin	Amiloride-sensitive sodium channel subunit alpha	SCNN1A	ENSG00000111319	P37088	Homo sapiens	0.042
1537	formononetin	Amiloride-sensitive sodium channel subunit beta	SCNN1B	ENSG00000168447	P51168	Homo sapiens	0.042
1538	formononetin	Amiloride-sensitive sodium channel subunit gamma	SCNN1G	ENSG00000166828	P51170	Homo sapiens	0.042
1539	formononetin	D(2) dopamine receptor	DRD2	ENSG00000149295	P14416	Homo sapiens	0.039
1540	formononetin	5-hydroxytryptamine 2A receptor	HTR2A	ENSG00000102468	P28223	Homo sapiens	0.039
1541	formononetin	Glutamate receptor 2	GRIA2	ENSG00000120251	P42262	Homo sapiens	0.039
1542	formononetin	Rho-associated protein kinase 1	ROCK1	ENSG00000067900	Q13464	Homo sapiens	0.036
1543	formononetin	cAMP-dependent protein kinase catalytic subunit alpha	PRKACA	ENSG00000072062	P17612	Homo sapiens	0.036
1544	formononetin	cAMP-dependent protein kinase inhibitor alpha	PKIA	ENSG00000171033	P61925	Homo sapiens	0.036
1545	formononetin	Sodium channel protein type 10 subunit alpha	SCN10A	ENSG00000185313	Q9Y5Y9	Homo sapiens	0.027
1546	formononetin	5-hydroxytryptamine 3 receptor	HTR3A	ENSG00000166736	P46098	Homo sapiens	0.027
1547	formononetin	Glutamate [NMDA] receptor subunit 3A	GRIN3A	ENSG00000198785	Q8TCU5	Homo sapiens	0.027
1548	formononetin	Sodium-dependent dopamine transporter	SLC6A3	ENSG00000142319	Q01959	Homo sapiens	0.027
1549	formononetin	Estrogen receptor	ESR1	ENSG00000091831	P03372	Homo sapiens	validated
1550	formononetin	Estrogen receptor beta	ESR2	ENSG00000140009	Q92731	Homo sapiens	validated
1551	formononetin	Transcription factor AP-1	JUN	ENSG00000177606	P05412	Homo sapiens	validated
1552	formononetin	Peroxisome proliferator-activated receptor gamma	PPARG	ENSG00000132170	P37231	Homo sapiens	validated
1553	formononetin	Interleukin-4	IL4	ENSG00000113520	P05112	Homo sapiens	validated
1554	formononetin	NAD-dependent deacetylase sirtuin-1	SIRT1	ENSG00000096717	Q96EB6	Homo sapiens	validated
1555	formononetin	ATP synthase subunit beta, mitochondrial	ATP5F1B	ENSG00000110955	P06576	Homo sapiens	validated
1556	formononetin	3 beta-hydroxysteroid dehydrogenase/Delta 5-->4-isomerase type 2	HSD3B2	ENSG00000203859	P26439	Homo sapiens	validated
1557	formononetin	3 beta-hydroxysteroid dehydrogenase/Delta 5-->4-isomerase type 1	HSD3B1	ENSG00000203857	P14060	Homo sapiens	validated
1558	Calycosin	Estrogen receptor beta	ESR2	ENSG00000140009	Q92731	Homo sapiens	0.958
1559	Calycosin	Estrogen receptor	ESR1	ENSG00000091831	P03372	Homo sapiens	0.958
1560	Calycosin	Nuclear receptor coactivator 1	NCOA1	ENSG00000084676	Q15788	Homo sapiens	0.46
1561	Calycosin	Prostaglandin G/H synthase 2	PTGS2	ENSG00000073756	P35354	Homo sapiens	0.316
1562	Calycosin	Alpha-2A adrenergic receptor	ADRA2A	ENSG00000150594	P08913	Homo sapiens	0.307
1563	Calycosin	DNA topoisomerase 2-alpha	TOP2A	ENSG00000131747	P11388	Homo sapiens	0.213
1564	Calycosin	Protein tyrosine kinase 2 beta	PTK2B	ENSG00000120899	Q14289	Homo sapiens	0.213
1565	Calycosin	Platelet glycoprotein IX	GP9	ENSG00000169704	P14770	Homo sapiens	0.134
1566	Calycosin	Amiloride-sensitive sodium channel subunit alpha	SCNN1A	ENSG00000111319	P37088	Homo sapiens	0.081
1567	Calycosin	Amiloride-sensitive sodium channel subunit beta	SCNN1B	ENSG00000168447	P51168	Homo sapiens	0.081
1568	Calycosin	cGMP-inhibited 3',5'-cyclic phosphodiesterase A	PDE3A	ENSG00000172572	Q14432	Homo sapiens	0.081
1569	Calycosin	cAMP-specific 3',5'-cyclic phosphodiesterase 4A	PDE4A	ENSG00000065989	P27815	Homo sapiens	0.081
1570	Calycosin	cAMP and cAMP-inhibited cGMP 3',5'-cyclic phosphodiesterase 10A	PDE10A	ENSG00000112541	Q9Y233	Homo sapiens	0.081
1571	Calycosin	Amiloride-sensitive sodium channel subunit gamma	SCNN1G	ENSG00000166828	P51170	Homo sapiens	0.081
1572	Calycosin	Sodium channel protein type 5 subunit alpha	SCN5A	ENSG00000183873	Q14524	Homo sapiens	0.078
1573	Calycosin	Potassium channel subfamily K member 1	KCNK1	ENSG00000135750	O00180	Homo sapiens	0.078
1574	Calycosin	Potassium channel subfamily K member 6	KCNK6	ENSG00000099337	Q9Y257	Homo sapiens	0.078
1575	naringenin	Estrogen receptor beta	ESR2	ENSG00000140009	Q92731	Homo sapiens	0.651
1576	naringenin	Hemoglobin subunit alpha	HBA1	ENSG00000206172	P69905	Homo sapiens	0.257
1577	naringenin	Nuclear receptor coactivator 1	NCOA1	ENSG00000084676	Q15788	Homo sapiens	0.198
1578	naringenin	Nuclear receptor coactivator 5	NCOA5	ENSG00000124160	Q9HCD5	Homo sapiens	0.107
1579	naringenin	Estrogen-related receptor gamma	ESRRG	ENSG00000196482	P62508	Homo sapiens	0.088
1580	naringenin	Cell division protein kinase 2	CDK2	ENSG00000123374	P24941	Homo sapiens	0.061
1581	naringenin	Prothrombin	F2	ENSG00000180210	P00734	Homo sapiens	0.037
1582	naringenin	Macrophage migration inhibitory factor	MIF	ENSG00000240972	P14174	Homo sapiens	0.037
1583	naringenin	Cell division protein kinase 5	CDK5	ENSG00000164885	Q00535	Homo sapiens	0.032
1584	naringenin	Cell division control protein 2 homolog	CDK1	ENSG00000170312	P06493	Homo sapiens	0.032
1585	naringenin	Ribosyldihydronicotinamide dehydrogenase [quinone]	NQO2	ENSG00000124588	P16083	Homo sapiens	0.031
1586	naringenin	Casein kinase II subunit alpha	CSNK2A1	ENSG00000101266	P68400	Homo sapiens	0.031
1587	naringenin	Prostaglandin G/H synthase 1	PTGS1	ENSG00000095303	P23219	Homo sapiens	0.031
1588	naringenin	ATP synthase subunit alpha, mitochondrial	ATP5F1A	ENSG00000152234	P25705	Homo sapiens	0.027
1589	naringenin	ATP synthase subunit beta, mitochondrial	ATP5F1B	ENSG00000110955	P06576	Homo sapiens	0.027
1590	naringenin	Prostaglandin G/H synthase 2	PTGS2	ENSG00000073756	P35354	Homo sapiens	0.006
1591	naringenin	Arachidonate 5-lipoxygenase	ALOX5	ENSG00000012779	P09917	Homo sapiens	0.006
1592	naringenin	Group IIE secretory phospholipase A2	PLA2G2E	ENSG00000188784	Q9NZK7	Homo sapiens	0.006
1593	naringenin	Inhibitor of nuclear factor kappa-B kinase subunit alpha	CHUK	ENSG00000213341	O15111	Homo sapiens	0.006
1594	naringenin	Glycogen phosphorylase, muscle form	PYGM	ENSG00000068976	P11217	Homo sapiens	0.002
1595	naringenin	Epidermal growth factor receptor	EGFR	ENSG00000146648	P00533	Homo sapiens	0.002
1596	naringenin	D-HSCDK2	CDK2	ENSG00000123374	O75100	Homo sapiens	0.002
1597	naringenin	Cell division protein kinase 6	CDK6	ENSG00000105810	Q00534	Homo sapiens	0.002
1598	naringenin	Cell division protein kinase 4	CDK4	ENSG00000135446	P11802	Homo sapiens	0.002
1599	naringenin	Cell division protein kinase 9	CDK9	ENSG00000136807	P50750	Homo sapiens	0.002
1600	naringenin	Cell division protein kinase 7	CDK7	ENSG00000277273	P50613	Homo sapiens	0.002
1601	naringenin	Estrogen receptor	ESR1	ENSG00000091831	P03372	Homo sapiens	validated
1602	naringenin	Transcription factor p65	RELA	ENSG00000173039	Q04206	Homo sapiens	validated
1603	naringenin	RAC-alpha serine/threonine-protein kinase	AKT1	ENSG00000142208	P31749	Homo sapiens	validated
1604	naringenin	Apoptosis regulator Bcl-2	BCL2	ENSG00000171791	P10415	Homo sapiens	validated
1605	naringenin	Mitogen-activated protein kinase 3	MAPK3	ENSG00000102882	P27361	Homo sapiens	validated
1606	naringenin	Mitogen-activated protein kinase 1	MAPK1	ENSG00000100030	P28482	Homo sapiens	validated
1607	naringenin	Caspase-3	CASP3	ENSG00000164305	P42574	Homo sapiens	validated
1608	naringenin	Fatty acid synthase	FAS	ENSG00000026103	P49327	Homo sapiens	validated
1609	naringenin	Low-density lipoprotein receptor	LDLR	ENSG00000130164	P01130	Homo sapiens	validated
1610	naringenin	Bcl2 antagonist of cell death	BAD	ENSG00000002330	Q92934	Homo sapiens	validated
1611	naringenin	Superoxide dismutase [Cu-Zn]	SOD1	ENSG00000142168	P00441	Homo sapiens	validated
1612	naringenin	Catalase	CAT	ENSG00000121691	P04040	Homo sapiens	validated
1613	naringenin	Peroxisome proliferator-activated receptor gamma	PPARG	ENSG00000132170	P37231	Homo sapiens	validated
1614	naringenin	Microsomal triglyceride transfer protein large subunit	MTTP	ENSG00000138823	P55157	Homo sapiens	validated
1615	naringenin	Apolipoprotein B-100	APOB	ENSG00000084674	P04114	Homo sapiens	validated
1616	naringenin	Phospholipase B1, membrane-associated	PLB1	ENSG00000163803	Q6P1J6	Homo sapiens	validated
1617	naringenin	3-hydroxy-3-methylglutaryl-coenzyme A reductase	HMGCR	ENSG00000113161	P04035	Homo sapiens	validated
1618	naringenin	Cytochrome P450 19A1	CYP19A1	ENSG00000137869		Homo sapiens	validated
1619	naringenin	Glutathione S-transferase P	GSTP1	ENSG00000084207	P09211	Homo sapiens	validated
1620	naringenin	UDP-glucuronosyltransferase 1-1	UGT1A1	ENSG00000241635	P22309	Homo sapiens	validated
1621	naringenin	Peroxisome proliferator-activated receptor alpha	PPARA	ENSG00000186951	Q07869	Homo sapiens	validated
1622	naringenin	Sterol regulatory element-binding protein 1	SREBF1	ENSG00000072310	P36956	Homo sapiens	validated
1623	naringenin	Glutathione reductase, mitochondrial	GSR	ENSG00000104687	P00390	Homo sapiens	validated
1624	naringenin	Multidrug resistance-associated protein 1	ABCC1	ENSG00000103222	P33527	Homo sapiens	validated
1625	naringenin	Adiponectin	ADIPOQ	ENSG00000181092	Q15848	Homo sapiens	validated
1626	naringenin	Sterol O-acyltransferase 2	SOAT2	ENSG00000167780	O75908	Homo sapiens	validated
1627	naringenin	Aldo-keto reductase family 1 member C1	AKR1C1	ENSG00000187134	Q04828	Homo sapiens	validated
1628	naringenin	Aspartate aminotransferase, cytoplasmic	GOT1	ENSG00000120053	P17174	Homo sapiens	validated
1629	naringenin	4-aminobutyrate aminotransferase, mitochondrial	ABAT	ENSG00000183044	P80404	Homo sapiens	validated
1630	naringenin	Liver carboxylesterase 1	CES1	ENSG00000198848	P23141	Homo sapiens	validated
1631	naringenin	Sterol O-acyltransferase 1	SOAT1	ENSG00000057252	P35610	Homo sapiens	validated
1632	(2S)-2-[4-hydroxy-3-(3-methylbut-2-enyl)phenyl]-8,8-dimethyl-2,3-dihydropyrano[2,3-f]chromen-4-one	Mitogen-activated protein kinase 1	MAPK1	ENSG00000100030	P28482	Homo sapiens	1
1633	(2S)-2-[4-hydroxy-3-(3-methylbut-2-enyl)phenyl]-8,8-dimethyl-2,3-dihydropyrano[2,3-f]chromen-4-one	Caspase-3	CASP3	ENSG00000164305	P42574	Homo sapiens	0.652
1634	(2S)-2-[4-hydroxy-3-(3-methylbut-2-enyl)phenyl]-8,8-dimethyl-2,3-dihydropyrano[2,3-f]chromen-4-one	Fatty acid synthase	FAS	ENSG00000026103	P49327	Homo sapiens	0.389
1635	euchrenone	Low-density lipoprotein receptor	LDLR	ENSG00000130164	P01130	Homo sapiens	0.359
1636	euchrenone	Bcl2 antagonist of cell death	BAD	ENSG00000002330	Q92934	Homo sapiens	0.359
1637	glyasperin F	Superoxide dismutase [Cu-Zn]	SOD1	ENSG00000142168	P00441	Homo sapiens	0.329
1638	Glyasperin C	Catalase	CAT	ENSG00000121691	P04040	Homo sapiens	1
1639	(E)-1-(2,4-dihydroxyphenyl)-3-(2,2-dimethylchromen-6-yl)prop-2-en-1-one	Peroxisome proliferator-activated receptor gamma	PPARG	ENSG00000132170	P37231	Homo sapiens	1
1640	(E)-1-(2,4-dihydroxyphenyl)-3-(2,2-dimethylchromen-6-yl)prop-2-en-1-one	Microsomal triglyceride transfer protein large subunit	MTTP	ENSG00000138823	P55157	Homo sapiens	0.948
1641	kanzonols W	Apolipoprotein B-100	APOB	ENSG00000084674	P04114	Homo sapiens	1
1642	kanzonols W	Phospholipase B1, membrane-associated	PLB1	ENSG00000163803	Q6P1J6	Homo sapiens	0.735
1643	kanzonols W	3-hydroxy-3-methylglutaryl-coenzyme A reductase	HMGCR	ENSG00000113161	P04035	Homo sapiens	0.478
1644	kanzonols W	Cytochrome P450 19A1	CYP19A1	ENSG00000137869		Homo sapiens	0.339
1645	kanzonols W	Glutathione S-transferase P	GSTP1	ENSG00000084207	P09211	Homo sapiens	0.333
1646	kanzonols W	UDP-glucuronosyltransferase 1-1	UGT1A1	ENSG00000241635	P22309	Homo sapiens	0.22
1647	kanzonols W	Peroxisome proliferator-activated receptor alpha	PPARA	ENSG00000186951	Q07869	Homo sapiens	0.22
1648	kanzonols W	Sterol regulatory element-binding protein 1	SREBF1	ENSG00000072310	P36956	Homo sapiens	0.086
1649	kanzonols W	Glutathione reductase, mitochondrial	GSR	ENSG00000104687	P00390	Homo sapiens	0.086
1650	kanzonols W	Multidrug resistance-associated protein 1	ABCC1	ENSG00000103222	P33527	Homo sapiens	0.086
1651	Semilicoisoflavone B	Adiponectin	ADIPOQ	ENSG00000181092	Q15848	Homo sapiens	1
1652	Semilicoisoflavone B	Sterol O-acyltransferase 2	SOAT2	ENSG00000167780	O75908	Homo sapiens	0.2
1653	Semilicoisoflavone B	Aldo-keto reductase family 1 member C1	AKR1C1	ENSG00000187134	Q04828	Homo sapiens	0.183
1654	Glepidotin A	Aspartate aminotransferase, cytoplasmic	GOT1	ENSG00000120053	P17174	Homo sapiens	0.875
1655	Glepidotin A	4-aminobutyrate aminotransferase, mitochondrial	ABAT	ENSG00000183044	P80404	Homo sapiens	0.214
1656	Glepidotin A	Liver carboxylesterase 1	CES1	ENSG00000198848	P23141	Homo sapiens	0.214
1657	Glepidotin A	Sterol O-acyltransferase 1	SOAT1	ENSG00000057252	P35610	Homo sapiens	0.214
1658	Glepidotin B	Prostaglandin G/H synthase 1	PTGS1	ENSG00000095303	P23219	Homo sapiens	0.052
1659	Glepidotin B	Casein kinase II subunit alpha	CSNK2A1	ENSG00000101266	P68400	Homo sapiens	0.052
1660	Glepidotin B	Ribosyldihydronicotinamide dehydrogenase [quinone]	NQO2	ENSG00000124588	P16083	Homo sapiens	0.052
1661	Phaseolinisoflavan	Estrogen receptor	ESR1	ENSG00000091831	P03372	Homo sapiens	1
1662	Phaseolinisoflavan	Nuclear receptor coactivator 1	NCOA1	ENSG00000084676	Q15788	Homo sapiens	0.578
1663	Phaseolinisoflavan	Estrogen receptor beta	ESR2	ENSG00000140009	Q92731	Homo sapiens	0.568
1664	Phaseolinisoflavan	Amine oxidase [flavin-containing] A	MAOA	ENSG00000189221	P21397	Homo sapiens	0.163
1665	Phaseolinisoflavan	Mitogen-activated protein kinase 14	MAPK14	ENSG00000112062	Q16539	Homo sapiens	0.162
1666	Phaseolinisoflavan	Estrogen-related receptor gamma	ESRRG	ENSG00000196482	P62508	Homo sapiens	0.134
1667	Phaseolinisoflavan	Sodium channel protein type 4 subunit alpha	SCN4A	ENSG00000007314	P35499	Homo sapiens	0.026
1668	Phaseolinisoflavan	Gamma-aminobutyric-acid receptor subunit beta-3	GABRB3	ENSG00000166206	P28472	Homo sapiens	0.026
1669	Phaseolinisoflavan	Gamma-aminobutyric-acid receptor subunit beta-2	GABRB2	ENSG00000145864	P47870	Homo sapiens	0.026
1670	Glabrocoumarone A/8-(6-hydroxy-2-benzofuranyl)-2,2-dimethyl-5-chromenol	Estrogen receptor	ESR1	ENSG00000091831	P03372	Homo sapiens	1
1671	Glabrocoumarone A/8-(6-hydroxy-2-benzofuranyl)-2,2-dimethyl-5-chromenol	Estrogen receptor beta	ESR2	ENSG00000140009	Q92731	Homo sapiens	0.989
1672	Glabrocoumarone A/8-(6-hydroxy-2-benzofuranyl)-2,2-dimethyl-5-chromenol	Nuclear receptor coactivator 1	NCOA1	ENSG00000084676	Q15788	Homo sapiens	0.46
1673	Glabrocoumarone A/8-(6-hydroxy-2-benzofuranyl)-2,2-dimethyl-5-chromenol	Prostaglandin G/H synthase 2	PTGS2	ENSG00000073756	P35354	Homo sapiens	0.132
1674	Glabrocoumarone A/8-(6-hydroxy-2-benzofuranyl)-2,2-dimethyl-5-chromenol	Trypsin-1	PRSS1	ENSG00000274247	P07477	Homo sapiens	0.131
1675	Glabrocoumarone A/8-(6-hydroxy-2-benzofuranyl)-2,2-dimethyl-5-chromenol	Estrogen-related receptor gamma	ESRRG	ENSG00000196482	P62508	Homo sapiens	0.115
1676	Glabrocoumarone A/8-(6-hydroxy-2-benzofuranyl)-2,2-dimethyl-5-chromenol	Proto-oncogene serine/threonine-protein kinase Pim-1	PIM1	ENSG00000137193	P11309	Homo sapiens	0.115
1677	Glabrocoumarone A/8-(6-hydroxy-2-benzofuranyl)-2,2-dimethyl-5-chromenol	Sodium channel protein type 5 subunit alpha	SCN5A	ENSG00000183873	Q14524	Homo sapiens	0.115
1678	Glabrocoumarone A/8-(6-hydroxy-2-benzofuranyl)-2,2-dimethyl-5-chromenol	Mitogen-activated protein kinase 14	MAPK14	ENSG00000112062	Q16539	Homo sapiens	0.114
1679	Glabrocoumarone A/8-(6-hydroxy-2-benzofuranyl)-2,2-dimethyl-5-chromenol	Prostaglandin G/H synthase 1	PTGS1	ENSG00000095303	P23219	Homo sapiens	0.004
1680	Glabrocoumarone A/8-(6-hydroxy-2-benzofuranyl)-2,2-dimethyl-5-chromenol	Ribosyldihydronicotinamide dehydrogenase [quinone]	NQO2	ENSG00000124588	P16083	Homo sapiens	0.004
1681	Glabrocoumarone A/8-(6-hydroxy-2-benzofuranyl)-2,2-dimethyl-5-chromenol	Casein kinase II subunit alpha	CSNK2A1	ENSG00000101266	P68400	Homo sapiens	0.004
1682	Licochalcone B	Sodium channel protein type 5 subunit alpha	SCN5A	ENSG00000183873	Q14524	Homo sapiens	1
1683	Licochalcone B	Interferon gamma	IFNG	ENSG00000111537	P01579	Homo sapiens	0.106
1684	Licochalcone B	Estrogen receptor beta	ESR2	ENSG00000140009	Q92731	Homo sapiens	0.094
1685	licochalcone G	Estrogen receptor	ESR1	ENSG00000091831	P03372	Homo sapiens	0.133
1686	Licoricone	Estrogen receptor beta	ESR2	ENSG00000140009	Q92731	Homo sapiens	1
1687	Licoricone	Tyrosine-protein kinase HCK	HCK	ENSG00000101336	P08631	Homo sapiens	0.647
1688	Licoricone	cAMP-specific 3',5'-cyclic phosphodiesterase 4A	PDE4A	ENSG00000065989	P27815	Homo sapiens	0.64
1689	Gancaonin A	Estrogen receptor	ESR1	ENSG00000091831	P03372	Homo sapiens	1
1690	Gancaonin A	Estrogen receptor beta	ESR2	ENSG00000140009	Q92731	Homo sapiens	0.258
1691	Gancaonin A	Nuclear receptor coactivator 1	NCOA1	ENSG00000084676	Q15788	Homo sapiens	0.258
1692	Gancaonin A	Mitogen-activated protein kinase 14	MAPK14	ENSG00000112062	Q16539	Homo sapiens	0.184
1693	Gancaonin A	Retinoic acid receptor alpha	RARA	ENSG00000131759	P10276	Homo sapiens	0.179
1694	Gancaonin A	Estrogen-related receptor gamma	ESRRG	ENSG00000196482	P62508	Homo sapiens	0.084
1695	Gancaonin A	DNA topoisomerase 2-alpha	TOP2A	ENSG00000131747	P11388	Homo sapiens	0.079
1696	Gancaonin A	Protein tyrosine kinase 2 beta	PTK2B	ENSG00000120899	Q14289	Homo sapiens	0.079
1697	Gancaonin B	Sterol O-acyltransferase 1	SOAT1	ENSG00000057252	P35610	Homo sapiens	1
1698	Gancaonin B	Sterol O-acyltransferase 2	SOAT2	ENSG00000167780	O75908	Homo sapiens	1
1699	Glycyrin	Estrogen receptor	ESR1	ENSG00000091831	P03372	Homo sapiens	1
1700	Glycyrin	Estrogen receptor beta	ESR2	ENSG00000140009	Q92731	Homo sapiens	0.658
1701	Glycyrin	Nuclear receptor coactivator 1	NCOA1	ENSG00000084676	Q15788	Homo sapiens	0.304
1702	Licocoumarone	Estrogen receptor beta	ESR2	ENSG00000140009	Q92731	Homo sapiens	1
1703	Licocoumarone	Estrogen receptor	ESR1	ENSG00000091831	P03372	Homo sapiens	0.804
1704	Licocoumarone	Nuclear receptor coactivator 1	NCOA1	ENSG00000084676	Q15788	Homo sapiens	0.466
1705	Licocoumarone	Hemoglobin subunit alpha	HBA1	ENSG00000206172	P69905	Homo sapiens	0.123
1706	Licocoumarone	Prostaglandin G/H synthase 2	PTGS2	ENSG00000073756	P35354	Homo sapiens	0.116
1707	Licocoumarone	Prostaglandin G/H synthase 1	PTGS1	ENSG00000095303	P23219	Homo sapiens	0.005
1708	Licocoumarone	Ribosyldihydronicotinamide dehydrogenase [quinone]	NQO2	ENSG00000124588	P16083	Homo sapiens	0.005
1709	Licocoumarone	Casein kinase II subunit alpha	CSNK2A1	ENSG00000101266	P68400	Homo sapiens	0.005
1710	Licoisoflavone_A	Estrogen receptor	ESR1	ENSG00000091831	P03372	Homo sapiens	1
1711	Licoisoflavone_A	Estrogen receptor beta	ESR2	ENSG00000140009	Q92731	Homo sapiens	1
1712	Licoisoflavone_A	Nuclear receptor coactivator 1	NCOA1	ENSG00000084676	Q15788	Homo sapiens	1
1713	Licoisoflavone_B	Estrogen-related receptor gamma	ESRRG	ENSG00000196482	P62508	Homo sapiens	0.338
1714	Licoisoflavanone	Estrogen receptor	ESR1	ENSG00000091831	P03372	Homo sapiens	0.245
1715	liquiritin	Superoxide dismutase [Cu-Zn]	SOD1	ENSG00000142168	P00441	Homo sapiens	validated
1716	3,22-Dihydroxy-11-oxo-delta(12)-oleanene-27-alpha-methoxycarbonyl-29-oic acid	Potassium channel subfamily K member 1	KCNK1	ENSG00000135750	O00180	Homo sapiens	0.079
1717	3,22-Dihydroxy-11-oxo-delta(12)-oleanene-27-alpha-methoxycarbonyl-29-oic acid	Gamma-aminobutyric-acid receptor subunit alpha-2	GABRA2	ENSG00000151834	P47869	Homo sapiens	0.079
1718	3,22-Dihydroxy-11-oxo-delta(12)-oleanene-27-alpha-methoxycarbonyl-29-oic acid	Sodium channel protein type 5 subunit alpha	SCN5A	ENSG00000183873	Q14524	Homo sapiens	0.079
1719	3,22-Dihydroxy-11-oxo-delta(12)-oleanene-27-alpha-methoxycarbonyl-29-oic acid	Gamma-aminobutyric-acid receptor subunit alpha-1	GABRA1	ENSG00000022355	P14867	Homo sapiens	0.079
1720	Glyzaglabrin	Estrogen receptor	ESR1	ENSG00000091831	P03372	Homo sapiens	1
1721	Glyzaglabrin	Estrogen receptor beta	ESR2	ENSG00000140009	Q92731	Homo sapiens	0.534
1722	Glyzaglabrin	Nuclear receptor coactivator 1	NCOA1	ENSG00000084676	Q15788	Homo sapiens	0.233
1723	Glyzaglabrin	Mitogen-activated protein kinase 14	MAPK14	ENSG00000112062	Q16539	Homo sapiens	0.155
1724	Glyzaglabrin	Carbonic anhydrase 2	CA2	ENSG00000104267	P00918	Homo sapiens	0.147
1725	Glyzaglabrin	Estrogen-related receptor gamma	ESRRG	ENSG00000196482	P62508	Homo sapiens	0.085
1726	Glyzaglabrin	DNA topoisomerase 2-alpha	TOP2A	ENSG00000131747	P11388	Homo sapiens	0.083
1727	Glyzaglabrin	Protein tyrosine kinase 2 beta	PTK2B	ENSG00000120899	Q14289	Homo sapiens	0.083
1728	Glyzaglabrin	Trypsin-1	PRSS1	ENSG00000274247	P07477	Homo sapiens	0.038
1729	Glyzaglabrin	Prothrombin	F2	ENSG00000180210	P00734	Homo sapiens	0.038
1730	Glabridin	Estrogen receptor	ESR1	ENSG00000091831	P03372	Homo sapiens	1
1731	Glabridin	Estrogen receptor beta	ESR2	ENSG00000140009	Q92731	Homo sapiens	0.718
1732	Glabridin	Nuclear receptor coactivator 1	NCOA1	ENSG00000084676	Q15788	Homo sapiens	0.33
1733	Glabridin	Cell division protein kinase 2	CDK2	ENSG00000123374	P24941	Homo sapiens	0.03
1734	Glabridin	Mitogen-activated protein kinase 14	MAPK14	ENSG00000112062	Q16539	Homo sapiens	0.029
1735	Glabridin	Amine oxidase [flavin-containing] A	MAOA	ENSG00000189221	P21397	Homo sapiens	0.02
1736	Glabridin	Progesterone receptor	PGR	ENSG00000082175	P06401	Homo sapiens	0.003
1737	Glabranin	Hemoglobin subunit alpha	HBA1	ENSG00000206172	P69905	Homo sapiens	0.967
1738	Glabranin	Tyrosine-protein kinase HCK	HCK	ENSG00000101336	P08631	Homo sapiens	0.942
1739	Glabranin	DNA polymerase kappa	POLK	ENSG00000122008	Q9UBT6	Homo sapiens	0.941
1740	Glabranin	Prostaglandin G/H synthase 1	PTGS1	ENSG00000095303	P23219	Homo sapiens	0.243
1741	Glabranin	Ribosyldihydronicotinamide dehydrogenase [quinone]	NQO2	ENSG00000124588	P16083	Homo sapiens	0.243
1742	Glabranin	Casein kinase II subunit alpha	CSNK2A1	ENSG00000101266	P68400	Homo sapiens	0.243
1743	Glabrene	Estrogen receptor	ESR1	ENSG00000091831	P03372	Homo sapiens	1
1744	Glabrene	Estrogen receptor beta	ESR2	ENSG00000140009	Q92731	Homo sapiens	0.994
1745	Glabrene	Nuclear receptor coactivator 1	NCOA1	ENSG00000084676	Q15788	Homo sapiens	0.387
1746	Glabrene	Estrogen-related receptor gamma	ESRRG	ENSG00000196482	P62508	Homo sapiens	0.085
1747	Glabrene	DNA topoisomerase 2-alpha	TOP2A	ENSG00000131747	P11388	Homo sapiens	0.084
1748	Glabrene	Protein tyrosine kinase 2 beta	PTK2B	ENSG00000120899	Q14289	Homo sapiens	0.084
1749	Glabrone	Nuclear receptor coactivator 1	NCOA1	ENSG00000084676	Q15788	Homo sapiens	0.602
1750	Glabrone	Estrogen receptor beta	ESR2	ENSG00000140009	Q92731	Homo sapiens	0.601
1751	Glabrone	Estrogen receptor	ESR1	ENSG00000091831	P03372	Homo sapiens	0.377
1752	Glabrone	Mitogen-activated protein kinase 14	MAPK14	ENSG00000112062	Q16539	Homo sapiens	0.293
1753	Glabrone	Carbonic anhydrase 2	CA2	ENSG00000104267	P00918	Homo sapiens	0.282
1754	Glabrone	DNA topoisomerase 2-alpha	TOP2A	ENSG00000131747	P11388	Homo sapiens	0.154
1755	Glabrone	Protein tyrosine kinase 2 beta	PTK2B	ENSG00000120899	Q14289	Homo sapiens	0.154
1756	Eurycarpin A	Nuclear receptor coactivator 1	NCOA1	ENSG00000084676	Q15788	Homo sapiens	0.602
1757	Eurycarpin A	Estrogen receptor beta	ESR2	ENSG00000140009	Q92731	Homo sapiens	0.601
1758	Eurycarpin A	Estrogen receptor	ESR1	ENSG00000091831	P03372	Homo sapiens	0.377
1759	Eurycarpin A	Mitogen-activated protein kinase 14	MAPK14	ENSG00000112062	Q16539	Homo sapiens	0.293
1760	Eurycarpin A	Carbonic anhydrase 2	CA2	ENSG00000104267	P00918	Homo sapiens	0.282
1761	Eurycarpin A	DNA topoisomerase 2-alpha	TOP2A	ENSG00000131747	P11388	Homo sapiens	0.154
1762	Eurycarpin A	Protein tyrosine kinase 2 beta	PTK2B	ENSG00000120899	Q14289	Homo sapiens	0.154
1763	(-)-Medicocarpin	Cytochrome b-c1 complex subunit 9	UQCR10	ENSG00000184076	Q9UDW1	Homo sapiens	0.01
1764	(-)-Medicocarpin	Succinate dehydrogenase [ubiquinone] flavoprotein subunit, mitochondrial	SDHA	ENSG00000073578	P31040	Homo sapiens	0.01
1765	(-)-Medicocarpin	Succinate dehydrogenase [ubiquinone] iron-sulfur subunit, mitochondrial	SDHB	ENSG00000117118	P21912	Homo sapiens	0.01
1766	(-)-Medicocarpin	Succinate dehydrogenase [ubiquinone] cytochrome b small subunit, mitochondrial	SDHD	ENSG00000204370	O14521	Homo sapiens	0.01
1767	(-)-Medicocarpin	Electron transfer flavoprotein-ubiquinone oxidoreductase, mitochondrial	ETFDH	ENSG00000171503	Q16134	Homo sapiens	0.01
1768	(-)-Medicocarpin	Succinate dehydrogenase cytochrome b560 subunit, mitochondrial	SDHC	ENSG00000143252	Q99643	Homo sapiens	0.01
1769	(-)-Medicocarpin	Histo-blood group ABO system transferase	ABO	ENSG00000175164	P16442	Homo sapiens	0.01
1770	(-)-Medicocarpin	Cytochrome c1, heme protein, mitochondrial	CYC1	ENSG00000179091	P08574	Homo sapiens	0.01
1771	(-)-Medicocarpin	Ubiquinol-cytochrome-c reductase complex core protein 1, mitochondrial	UQCRC1	ENSG00000010256	P31930	Homo sapiens	0.01
1772	(-)-Medicocarpin	Cytochrome b-c1 complex subunit 2, mitochondrial	UQCRC2	ENSG00000140740	P22695	Homo sapiens	0.01
1773	(-)-Medicocarpin	Cytochrome b-c1 complex subunit 6, mitochondrial	UQCRH	ENSG00000173660	P07919	Homo sapiens	0.01
1774	(-)-Medicocarpin	Cytochrome b-c1 complex subunit 8	UQCRQ	ENSG00000164405	O14949	Homo sapiens	0.01
1775	(-)-Medicocarpin	Cytochrome b-c1 complex subunit Rieske, mitochondrial	UQCRFS1	ENSG00000169021	P47985	Homo sapiens	0.01
1776	Sigmoidin-B	Sterol O-acyltransferase 2	SOAT2	ENSG00000167780	O75908	Homo sapiens	0.432
1777	Sigmoidin-B	Sterol O-acyltransferase 1	SOAT1	ENSG00000057252	P35610	Homo sapiens	0.432
1778	Sigmoidin-B	Ribosyldihydronicotinamide dehydrogenase [quinone]	NQO2	ENSG00000124588	P16083	Homo sapiens	0.215
1779	Sigmoidin-B	Prostaglandin G/H synthase 1	PTGS1	ENSG00000095303	P23219	Homo sapiens	0.215
1780	Sigmoidin-B	Casein kinase II subunit alpha	CSNK2A1	ENSG00000101266	P68400	Homo sapiens	0.215
1781	(2R)-7-hydroxy-2-(4-hydroxyphenyl)chroman-4-one	Estrogen receptor	ESR1	ENSG00000091831	P03372	Homo sapiens	1
1782	(2R)-7-hydroxy-2-(4-hydroxyphenyl)chroman-4-one	Estrogen receptor beta	ESR2	ENSG00000140009	Q92731	Homo sapiens	0.859
1783	(2R)-7-hydroxy-2-(4-hydroxyphenyl)chroman-4-one	Nuclear receptor coactivator 1	NCOA1	ENSG00000084676	Q15788	Homo sapiens	0.48
1784	(2R)-7-hydroxy-2-(4-hydroxyphenyl)chroman-4-one	Hemoglobin subunit alpha	HBA1	ENSG00000206172	P69905	Homo sapiens	0.348
1785	(2R)-7-hydroxy-2-(4-hydroxyphenyl)chroman-4-one	Mitogen-activated protein kinase 14	MAPK14	ENSG00000112062	Q16539	Homo sapiens	0.15
1786	(2R)-7-hydroxy-2-(4-hydroxyphenyl)chroman-4-one	Muscarinic acetylcholine receptor M2	CHRM2	ENSG00000181072	P08172	Homo sapiens	0.145
1787	(2R)-7-hydroxy-2-(4-hydroxyphenyl)chroman-4-one	Cyclin-A2	CCNA2	ENSG00000145386	P20248	Homo sapiens	0.13
1788	(2R)-7-hydroxy-2-(4-hydroxyphenyl)chroman-4-one	Estrogen-related receptor gamma	ESRRG	ENSG00000196482	P62508	Homo sapiens	0.102
1789	(2R)-7-hydroxy-2-(4-hydroxyphenyl)chroman-4-one	DNA topoisomerase 2-alpha	TOP2A	ENSG00000131747	P11388	Homo sapiens	0.101
1790	(2R)-7-hydroxy-2-(4-hydroxyphenyl)chroman-4-one	Protein tyrosine kinase 2 beta	PTK2B	ENSG00000120899	Q14289	Homo sapiens	0.101
1791	(2R)-7-hydroxy-2-(4-hydroxyphenyl)chroman-4-one	Tyrosyl-tRNA synthetase, cytoplasmic	YARS	ENSG00000134684	P54577	Homo sapiens	0.08
1792	(2R)-7-hydroxy-2-(4-hydroxyphenyl)chroman-4-one	Sterol O-acyltransferase 1	SOAT1	ENSG00000057252	P35610	Homo sapiens	0.074
1793	(2R)-7-hydroxy-2-(4-hydroxyphenyl)chroman-4-one	Sterol O-acyltransferase 2	SOAT2	ENSG00000167780	O75908	Homo sapiens	0.074
1794	(2R)-7-hydroxy-2-(4-hydroxyphenyl)chroman-4-one	Tyrosine-protein kinase HCK	HCK	ENSG00000101336	P08631	Homo sapiens	0.063
1795	(2R)-7-hydroxy-2-(4-hydroxyphenyl)chroman-4-one	Proto-oncogene serine/threonine-protein kinase Pim-1	PIM1	ENSG00000137193	P11309	Homo sapiens	0.063
1796	(2R)-7-hydroxy-2-(4-hydroxyphenyl)chroman-4-one	Prothrombin	F2	ENSG00000180210	P00734	Homo sapiens	0.058
1797	(2R)-7-hydroxy-2-(4-hydroxyphenyl)chroman-4-one	Macrophage migration inhibitory factor	MIF	ENSG00000240972	P14174	Homo sapiens	0.058
1798	(2R)-7-hydroxy-2-(4-hydroxyphenyl)chroman-4-one	Peptidyl-prolyl cis-trans isomerase, mitochondrial	PPIF	ENSG00000108179	P30405	Homo sapiens	0.055
1799	(2R)-7-hydroxy-2-(4-hydroxyphenyl)chroman-4-one	Ribosyldihydronicotinamide dehydrogenase [quinone]	NQO2	ENSG00000124588	P16083	Homo sapiens	0.042
1800	(2R)-7-hydroxy-2-(4-hydroxyphenyl)chroman-4-one	Casein kinase II subunit alpha	CSNK2A1	ENSG00000101266	P68400	Homo sapiens	0.042
1801	(2R)-7-hydroxy-2-(4-hydroxyphenyl)chroman-4-one	Prostaglandin G/H synthase 1	PTGS1	ENSG00000095303	P23219	Homo sapiens	0.042
1802	(2R)-7-hydroxy-2-(4-hydroxyphenyl)chroman-4-one	Tyrosine 3-monooxygenase	TH	ENSG00000180176	P07101	Homo sapiens	0.027
1803	(2R)-7-hydroxy-2-(4-hydroxyphenyl)chroman-4-one	Tyrosyl-tRNA synthetase, mitochondrial	YARS2	ENSG00000139131	Q9Y2Z4	Homo sapiens	0.027
1804	(2R)-7-hydroxy-2-(4-hydroxyphenyl)chroman-4-one	Amiloride-sensitive sodium channel subunit alpha	SCNN1A	ENSG00000111319	P37088	Homo sapiens	0.026
1805	(2R)-7-hydroxy-2-(4-hydroxyphenyl)chroman-4-one	Amiloride-sensitive sodium channel subunit beta	SCNN1B	ENSG00000168447	P51168	Homo sapiens	0.026
1806	(2R)-7-hydroxy-2-(4-hydroxyphenyl)chroman-4-one	Cell division protein kinase 2	CDK2	ENSG00000123374	P24941	Homo sapiens	0.026
1807	(2R)-7-hydroxy-2-(4-hydroxyphenyl)chroman-4-one	Cell division protein kinase 5	CDK5	ENSG00000164885	Q00535	Homo sapiens	0.026
1808	(2R)-7-hydroxy-2-(4-hydroxyphenyl)chroman-4-one	Amiloride-sensitive sodium channel subunit gamma	SCNN1G	ENSG00000166828	P51170	Homo sapiens	0.026
1809	(2R)-7-hydroxy-2-(4-hydroxyphenyl)chroman-4-one	Cell division control protein 2 homolog	CDK1	ENSG00000170312	P06493	Homo sapiens	0.026
1810	(2R)-7-hydroxy-2-(4-hydroxyphenyl)chroman-4-one	Serine/threonine-protein kinase 17B	STK17B	ENSG00000081320	O94768	Homo sapiens	0.018
1811	(2R)-7-hydroxy-2-(4-hydroxyphenyl)chroman-4-one	Phosphatidylinositol-4,5-bisphosphate 3-kinase catalytic subunit gamma isoform	PIK3CG	ENSG00000105851	P48736	Homo sapiens	0.018
1812	(2R)-7-hydroxy-2-(4-hydroxyphenyl)chroman-4-one	UDP-glucuronosyltransferase 3A1	UGT3A1	ENSG00000145626	Q6NUS8	Homo sapiens	0.018
1813	(2R)-7-hydroxy-2-(4-hydroxyphenyl)chroman-4-one	ATP synthase subunit alpha, mitochondrial	ATP5F1A	ENSG00000152234	P25705	Homo sapiens	0.018
1814	(2R)-7-hydroxy-2-(4-hydroxyphenyl)chroman-4-one	ATP synthase subunit beta, mitochondrial	ATP5F1B	ENSG00000110955	P06576	Homo sapiens	0.018
1815	(2R)-7-hydroxy-2-(4-hydroxyphenyl)chroman-4-one	ATP synthase subunit gamma, mitochondrial	ATP5F1C	ENSG00000165629	P36542	Homo sapiens	0.018
1816	(2S)-7-hydroxy-2-(4-hydroxyphenyl)-8-(3-methylbut-2-enyl)chroman-4-one	Estrogen receptor beta	ESR2	ENSG00000140009	Q92731	Homo sapiens	1
1817	(2S)-7-hydroxy-2-(4-hydroxyphenyl)-8-(3-methylbut-2-enyl)chroman-4-one	Estrogen receptor	ESR1	ENSG00000091831	P03372	Homo sapiens	0.896
1818	(2S)-7-hydroxy-2-(4-hydroxyphenyl)-8-(3-methylbut-2-enyl)chroman-4-one	Hemoglobin subunit alpha	HBA1	ENSG00000206172	P69905	Homo sapiens	0.452
1819	(2S)-7-hydroxy-2-(4-hydroxyphenyl)-8-(3-methylbut-2-enyl)chroman-4-one	Nuclear receptor coactivator 1	NCOA1	ENSG00000084676	Q15788	Homo sapiens	0.385
1820	(2S)-7-hydroxy-2-(4-hydroxyphenyl)-8-(3-methylbut-2-enyl)chroman-4-one	Muscarinic acetylcholine receptor M2	CHRM2	ENSG00000181072	P08172	Homo sapiens	0.22
1821	(2S)-7-hydroxy-2-(4-hydroxyphenyl)-8-(3-methylbut-2-enyl)chroman-4-one	Sterol O-acyltransferase 1	SOAT1	ENSG00000057252	P35610	Homo sapiens	0.107
1822	(2S)-7-hydroxy-2-(4-hydroxyphenyl)-8-(3-methylbut-2-enyl)chroman-4-one	Sterol O-acyltransferase 2	SOAT2	ENSG00000167780	O75908	Homo sapiens	0.107
1823	(2S)-7-hydroxy-2-(4-hydroxyphenyl)-8-(3-methylbut-2-enyl)chroman-4-one	Ribosyldihydronicotinamide dehydrogenase [quinone]	NQO2	ENSG00000124588	P16083	Homo sapiens	0.059
1824	(2S)-7-hydroxy-2-(4-hydroxyphenyl)-8-(3-methylbut-2-enyl)chroman-4-one	Casein kinase II subunit alpha	CSNK2A1	ENSG00000101266	P68400	Homo sapiens	0.059
1825	(2S)-7-hydroxy-2-(4-hydroxyphenyl)-8-(3-methylbut-2-enyl)chroman-4-one	Prostaglandin G/H synthase 1	PTGS1	ENSG00000095303	P23219	Homo sapiens	0.059
1826	(2S)-7-hydroxy-2-(4-hydroxyphenyl)-8-(3-methylbut-2-enyl)chroman-4-one	Tyrosine-protein kinase HCK	HCK	ENSG00000101336	P08631	Homo sapiens	0.003
1827	(2S)-7-hydroxy-2-(4-hydroxyphenyl)-8-(3-methylbut-2-enyl)chroman-4-one	Proto-oncogene serine/threonine-protein kinase Pim-1	PIM1	ENSG00000137193	P11309	Homo sapiens	0.003
1828	(2S)-7-hydroxy-2-(4-hydroxyphenyl)-8-(3-methylbut-2-enyl)chroman-4-one	Serine/threonine-protein kinase 17B	STK17B	ENSG00000081320	O94768	Homo sapiens	0.003
1829	(2S)-7-hydroxy-2-(4-hydroxyphenyl)-8-(3-methylbut-2-enyl)chroman-4-one	Phosphatidylinositol-4,5-bisphosphate 3-kinase catalytic subunit gamma isoform	PIK3CG	ENSG00000105851	P48736	Homo sapiens	0.003
1830	(2S)-7-hydroxy-2-(4-hydroxyphenyl)-8-(3-methylbut-2-enyl)chroman-4-one	UDP-glucuronosyltransferase 3A1	UGT3A1	ENSG00000145626	Q6NUS8	Homo sapiens	0.003
1831	(2S)-7-hydroxy-2-(4-hydroxyphenyl)-8-(3-methylbut-2-enyl)chroman-4-one	ATP synthase subunit alpha, mitochondrial	ATP5F1A	ENSG00000152234	P25705	Homo sapiens	0.003
1832	(2S)-7-hydroxy-2-(4-hydroxyphenyl)-8-(3-methylbut-2-enyl)chroman-4-one	ATP synthase subunit beta, mitochondrial	ATP5F1B	ENSG00000110955	P06576	Homo sapiens	0.003
1833	(2S)-7-hydroxy-2-(4-hydroxyphenyl)-8-(3-methylbut-2-enyl)chroman-4-one	ATP synthase subunit gamma, mitochondrial	ATP5F1C	ENSG00000165629	P36542	Homo sapiens	0.003
1834	Isolicoflavonol	Sterol O-acyltransferase 2	SOAT2	ENSG00000167780	O75908	Homo sapiens	0.406
1835	Isolicoflavonol	Sterol O-acyltransferase 1	SOAT1	ENSG00000057252	P35610	Homo sapiens	0.406
1836	Isolicoflavonol	Estrogen receptor beta	ESR2	ENSG00000140009	Q92731	Homo sapiens	0.36
1837	Isolicoflavonol	Nuclear receptor coactivator 1	NCOA1	ENSG00000084676	Q15788	Homo sapiens	0.36
1838	Isolicoflavonol	Ribosyldihydronicotinamide dehydrogenase [quinone]	NQO2	ENSG00000124588	P16083	Homo sapiens	0.21
1839	Isolicoflavonol	Prostaglandin G/H synthase 1	PTGS1	ENSG00000095303	P23219	Homo sapiens	0.21
1840	Isolicoflavonol	Casein kinase II subunit alpha	CSNK2A1	ENSG00000101266	P68400	Homo sapiens	0.21
1841	HMO	Purine nucleoside phosphorylase	PNP	ENSG00000198805	P00491	Homo sapiens	0.904
1842	HMO	MAP kinase-activated protein kinase 2	MAPKAPK2	ENSG00000162889	P49137	Homo sapiens	0.863
1843	HMO	Inosine-5'-monophosphate dehydrogenase 1	IMPDH1	ENSG00000106348	P20839	Homo sapiens	0.86
1844	HMO	DNA polymerase catalytic subunit	POLG	ENSG00000140521	P04293	Homo sapiens	0.696
1845	HMO	DNA polymerase alpha catalytic subunit	POLA1	ENSG00000101868	P09884	Homo sapiens	0.522
1846	HMO	Ribonucleoside-diphosphate reductase large subunit	RRM1	ENSG00000167325	P23921	Homo sapiens	0.522
1847	HMO	cGMP-dependent 3',5'-cyclic phosphodiesterase	PDE2A	ENSG00000186642	O00408	Homo sapiens	0.438
1848	HMO	Potassium/sodium hyperpolarization-activated cyclic nucleotide-gated channel 2	HCN2	ENSG00000099822	Q9UL51	Homo sapiens	0.438
1849	HMO	cAMP-specific 3',5'-cyclic phosphodiesterase 4B	PDE4B	ENSG00000184588	Q07343	Homo sapiens	0.434
1850	HMO	cGMP-inhibited 3',5'-cyclic phosphodiesterase A	PDE3A	ENSG00000172572	Q14432	Homo sapiens	0.434
1851	HMO	Serine/threonine-protein kinase haspin	HASPIN	ENSG00000177602	Q8TF76	Homo sapiens	0.416
1852	HMO	Casein kinase I isoform gamma-2	CSNK1G2	ENSG00000133275	P78368	Homo sapiens	0.416
1853	HMO	Ribonucleoside-diphosphate reductase M2 subunit	RRM2	ENSG00000171848	P31350	Homo sapiens	0.247
1854	HMO	Ribonucleoside-diphosphate reductase subunit M2 B	RRM2B	ENSG00000048392	Q7LG56	Homo sapiens	0.247
1855	HMO	DNA polymerase epsilon catalytic subunit A	POLE	ENSG00000177084	Q07864	Homo sapiens	0.247
1856	HMO	DNA polymerase epsilon subunit 2	POLE2	ENSG00000100479	P56282	Homo sapiens	0.247
1857	HMO	DNA polymerase epsilon subunit 3	POLE3	ENSG00000148229	Q9NRF9	Homo sapiens	0.247
1858	HMO	Glycogen phosphorylase, muscle form	PYGM	ENSG00000068976	P11217	Homo sapiens	0.147
1859	HMO	Histidine triad nucleotide-binding protein 1	HINT1	ENSG00000169567	P49773	Homo sapiens	0.142
1860	HMO	Protein-glutamine gamma-glutamyltransferase E	TGM3	ENSG00000125780	Q08188	Homo sapiens	0.142
1861	HMO	cGMP-specific 3',5'-cyclic phosphodiesterase	PDE5A	ENSG00000138735	O76074	Homo sapiens	0.142
1862	HMO	Guanylate kinase	GUK1	ENSG00000143774	Q16774	Homo sapiens	0.142
1863	HMO	Disks large homolog 4	DLG4	ENSG00000132535	P78352	Homo sapiens	0.142
1864	HMO	GMP reductase 1	GMPR	ENSG00000137198	P36959	Homo sapiens	0.142
1865	HMO	Bifunctional purine biosynthesis protein PURH [Includes: Phosphoribosylaminoimidazolecarboxamide formyltransferase	ATIC	ENSG00000138363	P31939	Homo sapiens	0.142
1866	HMO	Adenylosuccinate synthetase isozyme 1	ADSS1	ENSG00000185100	Q8N142	Homo sapiens	0.12
1867	HMO	Kynurenine--oxoglutarate transaminase 1	KYAT1	ENSG00000171097	Q16773	Homo sapiens	0.066
1868	1-Methoxyphaseollidin	Estrogen receptor	ESR1	ENSG00000091831	P03372	Homo sapiens	1
1869	1-Methoxyphaseollidin	Estrogen receptor beta	ESR2	ENSG00000140009	Q92731	Homo sapiens	0.97
1870	Quercetin	Phosphatidylinositol-4,5-bisphosphate 3-kinase catalytic subunit gamma isoform	PIK3CG	ENSG00000105851	P48736	Homo sapiens	0.198
1871	Quercetin	Prostaglandin G/H synthase 1	PTGS1	ENSG00000095303	P23219	Homo sapiens	validated
1872	Quercetin	Androgen receptor	AR	ENSG00000169083	P10275	Homo sapiens	validated
1873	Quercetin	Peroxisome proliferator activated receptor gamma	PPARG	ENSG00000132170	P37231	Homo sapiens	validated
1874	Quercetin	Prostaglandin G/H synthase 2	PTGS2	ENSG00000073756	P35354	Homo sapiens	validated
1875	Quercetin	Heat shock protein HSP 90	HSP90AA1	ENSG00000080824		Homo sapiens	validated
1876	Quercetin	Amine oxidase [flavin-containing] B	MAOB	ENSG00000069535	P27338	Homo sapiens	validated
1877	Quercetin	Transcription factor p65	RELA	ENSG00000173039	Q04206	Homo sapiens	validated
1878	Quercetin	Epidermal growth factor receptor	Egfr	ENSG00000146648	P00533	Homo sapiens	validated
1879	Quercetin	RAC-alpha serine/threonine-protein kinase	AKT1	ENSG00000142208	P31749	Homo sapiens	validated
1880	Quercetin	Vascular endothelial growth factor A	VEGFA	ENSG00000112715	P15692	Homo sapiens	validated
1881	Quercetin	G1/S-specific cyclin-D1	CCND1	ENSG00000110092	P24385	Homo sapiens	validated
1882	Quercetin	Apoptosis regulator Bcl-2	BCL2	ENSG00000171791	P10415	Homo sapiens	validated
1883	Quercetin	Bcl-2-like protein 1	BCL2L1	ENSG00000171552	Q07817	Homo sapiens	validated
1884	Quercetin	Proto-oncogene c-Fos	FOS	ENSG00000170345	P01100	Homo sapiens	validated
1885	Quercetin	Cyclin-dependent kinase inhibitor 1	CDKN1A	ENSG00000124762	P38936	Homo sapiens	validated
1886	Quercetin	Eukaryotic translation initiation factor 6	EIF6	ENSG00000242372	P56537	Homo sapiens	validated
1887	Quercetin	Apoptosis regulator BAX	BAX	ENSG00000087088	Q07812	Homo sapiens	validated
1888	Quercetin	Caspase-9	CASP9	ENSG00000132906	P55211	Homo sapiens	validated
1889	Quercetin	Urokinase-type plasminogen activator	PLAU	ENSG00000122861	P00749	Homo sapiens	validated
1890	Quercetin	72 kDa type IV collagenase	MMP2	ENSG00000087245	P08253	Homo sapiens	validated
1891	Quercetin	Matrix metalloproteinase-9	MMP9	ENSG00000100985	P14780	Homo sapiens	validated
1892	Quercetin	Mitogen-activated protein kinase 1	MAPK1	ENSG00000100030	P28482	Homo sapiens	validated
1893	Quercetin	Interleukin-10	IL10	ENSG00000136634	P22301	Homo sapiens	validated
1894	Quercetin	Pro-epidermal growth factor	EGF	ENSG00000138798	P01133	Homo sapiens	validated
1895	Quercetin	Retinoblastoma-associated protein	RB1	ENSG00000139687	P06400	Homo sapiens	validated
1896	Quercetin	Tumor necrosis factor	TNF	ENSG00000206439	P01375	Homo sapiens	validated
1897	Quercetin	Transcription factor AP-1	JUN	ENSG00000177606	P05412	Homo sapiens	validated
1898	Quercetin	Interleukin-6	IL6	ENSG00000136244	P05231	Homo sapiens	validated
1899	Quercetin	Cyclin-dependent kinase inhibitor 2A, isoforms 1/2/3	CDKN2A	ENSG00000147889	A0A218UIE9	Homo sapiens	validated
1900	Quercetin	Activator of 90 kDa heat shock protein ATPase homolog 1	AHSA1	ENSG00000100591	O95433	Homo sapiens	validated
1901	Quercetin	Caspase-3	CASP3	ENSG00000164305	P42574	Homo sapiens	validated
1902	Quercetin	Cellular tumor antigen p53	TP53	ENSG00000141510	P04637	Homo sapiens	validated
1903	Quercetin	ETS domain-containing protein Elk-1	ELK1	ENSG00000126767	P19419	Homo sapiens	validated
1904	Quercetin	NF-kappa-B inhibitor alpha	CHUK	ENSG00000213341	O15111	Homo sapiens	validated
1905	Quercetin	NADPH--cytochrome P450 reductase	POR	ENSG00000127948		Homo sapiens	validated
1906	Quercetin	Ornithine decarboxylase	ODC1	ENSG00000115758	P11926	Homo sapiens	validated
1907	Quercetin	Xanthine dehydrogenase/oxidase	XDH	ENSG00000158125	P47989	Homo sapiens	validated
1908	Quercetin	Caspase-8	CASP8	ENSG00000064012	Q14790	Homo sapiens	validated
1909	Quercetin	DNA topoisomerase 1	TOP1	ENSG00000198900	P11387	Homo sapiens	validated
1910	Quercetin	RAF proto-oncogene serine/threonine-protein kinase	RAF1	ENSG00000132155	P04049	Homo sapiens	validated
1911	Quercetin	Superoxide dismutase [Cu-Zn]	SOD1	ENSG00000142168	P00441	Homo sapiens	validated
1912	Quercetin	Protein kinase C alpha type	PRKCA	ENSG00000154229		Homo sapiens	validated
1913	Quercetin	Interstitial collagenase	MMP1	ENSG00000196611	P03956	Homo sapiens	validated
1914	Quercetin	Hypoxia-inducible factor 1-alpha	HIF1A	ENSG00000100644	Q16665	Homo sapiens	validated
1915	Quercetin	Signal transducer and activator of transcription 1-alpha/beta	STAT1	ENSG00000115415		Homo sapiens	validated
1916	Quercetin	Protein CBFA2T1	RUNX1T1	ENSG00000079102	Q06455	Homo sapiens	validated
1917	Quercetin	Probable E3 ubiquitin-protein ligase HERC5	HERC5	ENSG00000138646		Homo sapiens	validated
1918	Quercetin	78 kDa glucose-regulated protein	HSPA5	ENSG00000044574	P11021	Homo sapiens	validated
1919	Quercetin	Receptor tyrosine-protein kinase erbB-2	ERBB2	ENSG00000141736	P04626	Homo sapiens	validated
1920	Quercetin	Acetyl-CoA carboxylase 1	ACACA	ENSG00000275176	Q13085	Homo sapiens	validated
1921	Quercetin	Heme oxygenase 1	HMOX1	ENSG00000100292	P09601	Homo sapiens	validated
1922	Quercetin	Cytochrome P450 3A4	CYP3A4	ENSG00000160868	P08684	Homo sapiens	validated
1923	Quercetin	Cytochrome P450 1A2	CYP1A2	ENSG00000140505	P05177	Homo sapiens	validated
1924	Quercetin	Caveolin-1	CAV1	ENSG00000105974	Q03135	Homo sapiens	validated
1925	Quercetin	Myc proto-oncogene protein	MYC	ENSG00000136997	P01106	Homo sapiens	validated
1926	Quercetin	Tissue factor	F3	ENSG00000117525	P13726	Homo sapiens	validated
1927	Quercetin	Gap junction alpha-1 protein	GJA1	ENSG00000152661	P17302	Homo sapiens	validated
1928	Quercetin	Cytochrome P450 1A1	CYP1A1	ENSG00000140465	P04798	Homo sapiens	validated
1929	Quercetin	Intercellular adhesion molecule 1	ICAM1	ENSG00000090339	P05362	Homo sapiens	validated
1930	Quercetin	Interleukin-1 beta	IL1B	ENSG00000125538	P01584	Homo sapiens	validated
1931	Quercetin	C-C motif chemokine 2	CCL2	ENSG00000108691	P13500	Homo sapiens	validated
1932	Quercetin	E-selectin	SELE	ENSG00000007908	P16581	Homo sapiens	validated
1933	Quercetin	Vascular cell adhesion protein 1	VCAM1	ENSG00000162692	P19320	Homo sapiens	validated
1934	Quercetin	Prostaglandin E2 receptor EP3 subtype	PTGER3	ENSG00000050628	P43115	Homo sapiens	validated
1935	Quercetin	Interleukin-8	CXCL8	ENSG00000169429	P10145	Homo sapiens	validated
1936	Quercetin	Protein kinase C beta type	PRKCB	ENSG00000166501	P05771	Homo sapiens	validated
1937	Quercetin	Baculoviral IAP repeat-containing protein 5	BIRC5	ENSG00000089685	O15392	Homo sapiens	validated
1938	Quercetin	Dual oxidase 2	DUOX2	ENSG00000140279	Q9NRD8	Homo sapiens	validated
1939	Quercetin	Nitric oxide synthase, endothelial	NOS3	ENSG00000164867	P29474	Homo sapiens	validated
1940	Quercetin	Heat shock protein beta-1	HSPB1	ENSG00000106211	P04792	Homo sapiens	validated
1941	Quercetin	Transforming growth factor beta-1	TGFB1	ENSG00000105329	P01137	Homo sapiens	validated
1942	Quercetin	Maltase-glucoamylase, intestinal	MGAM	ENSG00000257335	O43451	Homo sapiens	validated
1943	Quercetin	Interleukin-2	IL2	ENSG00000109471	P60568	Homo sapiens	validated
1944	Quercetin	Nuclear receptor subfamily 1 group I member 2	NR1I2	ENSG00000144852	O75469	Homo sapiens	validated
1945	Quercetin	Cytochrome P450 1B1	CYP1B1	ENSG00000138061	Q16678	Homo sapiens	validated
1946	Quercetin	G2/mitotic-specific cyclin-B1	CCNB1	ENSG00000134057	P14635	Homo sapiens	validated
1947	Quercetin	Tissue-type plasminogen activator	PLAT	ENSG00000104368	P00750	Homo sapiens	validated
1948	Quercetin	Thrombomodulin	THBD	ENSG00000178726	P07204	Homo sapiens	validated
1949	Quercetin	Plasminogen activator inhibitor 1	SERPINE1	ENSG00000106366	P05121	Homo sapiens	validated
1950	Quercetin	Collagen alpha-1(I) chain	COL1A1	ENSG00000108821	P02452	Homo sapiens	validated
1951	Quercetin	Interferon gamma	IFNG	ENSG00000111537	P01579	Homo sapiens	validated
1952	Quercetin	Arachidonate 5-lipoxygenase	ALOX5	ENSG00000012779	P09917	Homo sapiens	validated
1953	Quercetin	Phosphatidylinositol-3,4,5-trisphosphate 3-phosphatase and dual-specificity protein phosphatase PTEN	PTEN	ENSG00000171862	P60484	Homo sapiens	validated
1954	Quercetin	Interleukin-1 alpha	IL1A	ENSG00000115008	P01583	Homo sapiens	validated
1955	Quercetin	Myeloperoxidase	MPO	ENSG00000005381	P05164	Homo sapiens	validated
1956	Quercetin	DNA topoisomerase 2-alpha	TOP2A	ENSG00000131747	P11388	Homo sapiens	validated
1957	Quercetin	Neutrophil cytosol factor 1	NCF1	ENSG00000158517	P14598	Homo sapiens	validated
1958	Quercetin	ATP-binding cassette sub-family G member 2	ABCG2	ENSG00000118777	Q9UNQ0	Homo sapiens	validated
1959	Quercetin	Hyaluronan synthase 2	HAS2	ENSG00000170961	Q92819	Homo sapiens	validated
1960	Quercetin	Glutathione S-transferase P	GSTP1	ENSG00000084207	P09211	Homo sapiens	validated
1961	Quercetin	Nuclear factor erythroid 2-related factor 2	NFE2L2	ENSG00000116044	Q16236	Homo sapiens	validated
1962	Quercetin	NAD(P)H dehydrogenase [quinone] 1	NQO1	ENSG00000181019	P15559	Homo sapiens	validated
1963	Quercetin	Poly [ADP-ribose] polymerase 1	PARP1	ENSG00000143799	P09874	Homo sapiens	validated
1964	Quercetin	Aryl hydrocarbon receptor	AHR	ENSG00000106546	P35869	Homo sapiens	validated
1965	Quercetin	26S proteasome non-ATPase regulatory subunit 3	PSMD3	ENSG00000108344	O43242	Homo sapiens	validated
1966	Quercetin	Solute carrier family 2, facilitated glucose transporter member 4	SLC2A4	ENSG00000181856	P14672	Homo sapiens	validated
1967	Quercetin	Collagen alpha-1(III) chain	COL3A1	ENSG00000168542	P02461	Homo sapiens	validated
1968	Quercetin	C-X-C motif chemokine 11	CXCL11	ENSG00000169248	O14625	Homo sapiens	validated
1969	Quercetin	C-X-C motif chemokine 2	CXCL2	ENSG00000081041	P19875	Homo sapiens	validated
1970	Quercetin	DDB1- and CUL4-associated factor 5	DCAF5	ENSG00000139990	Q96JK2	Homo sapiens	validated
1971	Quercetin	Nuclear receptor subfamily 1 group I member 3	NR1I3	ENSG00000143257	Q14994	Homo sapiens	validated
1972	Quercetin	Serine/threonine-protein kinase Chk2	CHEK2	ENSG00000183765	O96017	Homo sapiens	validated
1973	Quercetin	Insulin receptor	INSR	ENSG00000171105	P06213	Homo sapiens	validated
1974	Quercetin	Claudin-4	CLDN4	ENSG00000189143	O14493	Homo sapiens	validated
1975	Quercetin	Peroxisome proliferator-activated receptor alpha	PPARA	ENSG00000186951	Q07869	Homo sapiens	validated
1976	Quercetin	Peroxisome proliferator-activated receptor delta	PPARD	ENSG00000112033	Q03181	Homo sapiens	validated
1977	Quercetin	Heat shock factor protein 1	HSF1	ENSG00000185122	Q00613	Homo sapiens	validated
1978	Quercetin	C-reactive protein	CRP	ENSG00000132693	P02741	Homo sapiens	validated
1979	Quercetin	C-X-C motif chemokine 10	CXCL10	ENSG00000169245	P02778	Homo sapiens	validated
1980	Quercetin	Osteopontin	SPP1	ENSG00000118785	P10451	Homo sapiens	validated
1981	Quercetin	Runt-related transcription factor 2	RUNX2	ENSG00000124813	Q13950	Homo sapiens	validated
1982	Quercetin	Ras association domain-containing protein 1	RASSF1	ENSG00000068028	Q9NS23	Homo sapiens	validated
1983	Quercetin	Transcription factor E2F1	E2F1	ENSG00000101412	Q01094	Homo sapiens	validated
1984	Quercetin	Transcription factor E2F2	E2F2	ENSG00000007968	Q14209	Homo sapiens	validated
1985	Quercetin	Prostatic acid phosphatase	ACPP	ENSG00000014257	P15309	Homo sapiens	validated
1986	Quercetin	Cathepsin D	CTSD	ENSG00000117984	P07339	Homo sapiens	validated
1987	Quercetin	Insulin-like growth factor-binding protein 3	IGFBP3	ENSG00000146674	P17936	Homo sapiens	validated
1988	Quercetin	Insulin-like growth factor II	IGF1	ENSG00000017427	P05019	Homo sapiens	validated
1989	Quercetin	CD40 ligand	CD40LG	ENSG00000102245	P29965	Homo sapiens	validated
1990	Quercetin	Interferon regulatory factor 1	IRF1	ENSG00000125347	P10914	Homo sapiens	validated
1991	Quercetin	Receptor tyrosine-protein kinase erbB-3	ERBB3	ENSG00000065361	P21860	Homo sapiens	validated
1992	Quercetin	Serum paraoxonase/arylesterase 1	PON1	ENSG00000005421	P27169	Homo sapiens	validated
1993	Quercetin	Type I iodothyronine deiodinase	DIO1	ENSG00000211452	P49895	Homo sapiens	validated
1994	Quercetin	Procollagen C-endopeptidase enhancer 1	PCOLCE	ENSG00000106333	Q15113	Homo sapiens	validated
1995	Quercetin	Puromycin-sensitive aminopeptidase	NPEPPS	ENSG00000141279	P55786	Homo sapiens	validated
1996	Quercetin	Hexokinase-2	HK2	ENSG00000159399	P52789	Homo sapiens	validated
1997	Quercetin	Homeobox protein Nkx-3.1	NKX3-1	ENSG00000167034	Q99801	Homo sapiens	validated
1998	Quercetin	Ras GTPase-activating protein 1	RASA1	ENSG00000145715	P20936	Homo sapiens	validated
1999	Quercetin	Glutathione S-transferase Mu 1	GSTM1	ENSG00000134184	P09488	Homo sapiens	validated
[truncated: 220 more rows]
