# Supplementary material for: Investigation of the Potential Mechanism Governing the Effect of the Shen Zhu San on COVID-19 by Network Pharmacology
Source: Evid Based Complement Alternat Med. 2020 Nov 7;2020:8468303. doi: 10.1155/2020/8468303 (PMC7669347; doi:10.1155/2020/8468303)
Supplement: Supplementary Materials — Table S1: a database of component targets . Table S2: the statistics of GO functional enrichment of 627 targets. Table S3: the statistics of KEGG enrichment of 627 targets. Table S4: the statistics of GO functional enrichment of 40 cotargets in the immune system process. Table S5: the statistics of KEGG enrichment of 40 cotargets. [file 8468303.f1.zip › 8468303.f1/Table S2. The statistics of GO functional enrichment of 627 targets.xlsx]

## Sheet: Level2
GO ID (level1)	GO Term (level1)	GO ID (level2)	GO Term (level2)	number_of_out (All)	Genes_of_out
GO:0008150	Biological Process	GO:0050896	response to stimulus	515	ENSG00000002330,ENSG00000005381,ENSG00000005421,ENSG00000006283,ENSG00000006638,ENSG00000007171,ENSG00000007908,ENSG00000007952,ENSG00000007968,ENSG00000010256,ENSG00000011465,ENSG00000011677,ENSG00000012223,ENSG00000012779,ENSG00000014257,ENSG00000017260,ENSG00000017427,ENSG00000022355,ENSG00000026103,ENSG00000036828,ENSG00000040608,ENSG00000041880,ENSG00000043591,ENSG00000044574,ENSG00000048392…
GO:0008150	Biological Process	GO:0032501	multicellular organismal process	438	ENSG00000002330,ENSG00000005381,ENSG00000006283,ENSG00000006638,ENSG00000007171,ENSG00000007314,ENSG00000007402,ENSG00000007952,ENSG00000007968,ENSG00000011465,ENSG00000011677,ENSG00000012223,ENSG00000012779,ENSG00000014257,ENSG00000017427,ENSG00000022355,ENSG00000036828,ENSG00000040608,ENSG00000041880,ENSG00000043591,ENSG00000044574,ENSG00000048392,ENSG00000050628,ENSG00000055118,ENSG00000057252…
GO:0008150	Biological Process	GO:0051179	localization	403	ENSG00000002330,ENSG00000005381,ENSG00000005421,ENSG00000006283,ENSG00000006638,ENSG00000007171,ENSG00000007255,ENSG00000007314,ENSG00000007402,ENSG00000007908,ENSG00000007952,ENSG00000011465,ENSG00000011677,ENSG00000012223,ENSG00000012779,ENSG00000014257,ENSG00000017260,ENSG00000017427,ENSG00000022355,ENSG00000036828,ENSG00000041880,ENSG00000044574,ENSG00000050628,ENSG00000054116,ENSG00000055118…
GO:0008150	Biological Process	GO:0023052	signaling	401	ENSG00000002330,ENSG00000006283,ENSG00000006638,ENSG00000007171,ENSG00000007314,ENSG00000007402,ENSG00000007908,ENSG00000007952,ENSG00000007968,ENSG00000011465,ENSG00000011677,ENSG00000012223,ENSG00000012779,ENSG00000014257,ENSG00000017260,ENSG00000017427,ENSG00000022355,ENSG00000026103,ENSG00000036828,ENSG00000040608,ENSG00000043591,ENSG00000044574,ENSG00000048392,ENSG00000050628,ENSG00000055118…
GO:0008150	Biological Process	GO:0008283	cell proliferation	188	ENSG00000002330,ENSG00000007171,ENSG00000007952,ENSG00000012223,ENSG00000013441,ENSG00000017427,ENSG00000036828,ENSG00000060982,ENSG00000065361,ENSG00000066468,ENSG00000073756,ENSG00000075426,ENSG00000077092,ENSG00000079385,ENSG00000082175,ENSG00000084207,ENSG00000085662,ENSG00000087085,ENSG00000087088,ENSG00000087245,ENSG00000089685,ENSG00000090659,ENSG00000091583,ENSG00000091831,ENSG00000095303…
GO:0008150	Biological Process	GO:0048518	positive regulation of biological process	360	ENSG00000002330,ENSG00000005421,ENSG00000006283,ENSG00000006638,ENSG00000007171,ENSG00000007402,ENSG00000007908,ENSG00000007952,ENSG00000007968,ENSG00000011465,ENSG00000012223,ENSG00000014257,ENSG00000017260,ENSG00000017427,ENSG00000026103,ENSG00000036828,ENSG00000040608,ENSG00000041880,ENSG00000043591,ENSG00000044574,ENSG00000050628,ENSG00000055118,ENSG00000057252,ENSG00000057593,ENSG00000064012…
GO:0008150	Biological Process	GO:0032502	developmental process	344	ENSG00000002330,ENSG00000005381,ENSG00000006638,ENSG00000007402,ENSG00000007952,ENSG00000007968,ENSG00000011465,ENSG00000012223,ENSG00000017260,ENSG00000017427,ENSG00000022355,ENSG00000036828,ENSG00000040608,ENSG00000041880,ENSG00000043591,ENSG00000044574,ENSG00000048392,ENSG00000057252,ENSG00000057593,ENSG00000064012,ENSG00000065361,ENSG00000066468,ENSG00000067900,ENSG00000069535,ENSG00000070501…
GO:0008150	Biological Process	GO:0048511	rhythmic process	54	ENSG00000007171,ENSG00000044574,ENSG00000057593,ENSG00000069696,ENSG00000072310,ENSG00000082175,ENSG00000082556,ENSG00000082701,ENSG00000084676,ENSG00000091831,ENSG00000096717,ENSG00000101076,ENSG00000101266,ENSG00000106366,ENSG00000106546,ENSG00000107643,ENSG00000108576,ENSG00000109339,ENSG00000112038,ENSG00000128271,ENSG00000131747,ENSG00000132170,ENSG00000134640,ENSG00000135446,ENSG00000138823…
GO:0008150	Biological Process	GO:0007610	behavior	77	ENSG00000036828,ENSG00000069696,ENSG00000073756,ENSG00000080644,ENSG00000082556,ENSG00000084676,ENSG00000100030,ENSG00000100300,ENSG00000100644,ENSG00000101204,ENSG00000102468,ENSG00000108576,ENSG00000112038,ENSG00000113161,ENSG00000113327,ENSG00000113749,ENSG00000114200,ENSG00000115353,ENSG00000116329,ENSG00000117971,ENSG00000124588,ENSG00000128271,ENSG00000130164,ENSG00000132535,ENSG00000133703…
GO:0008150	Biological Process	GO:0051704	multi-organism process	187	ENSG00000002330,ENSG00000005381,ENSG00000006638,ENSG00000007171,ENSG00000007908,ENSG00000011465,ENSG00000012223,ENSG00000017427,ENSG00000064012,ENSG00000066468,ENSG00000069535,ENSG00000069696,ENSG00000072062,ENSG00000073008,ENSG00000073756,ENSG00000079462,ENSG00000081041,ENSG00000082175,ENSG00000082556,ENSG00000084207,ENSG00000084674,ENSG00000084676,ENSG00000085662,ENSG00000087088,ENSG00000087245…
GO:0008150	Biological Process	GO:0065007	biological regulation	531	ENSG00000002330,ENSG00000005381,ENSG00000005421,ENSG00000006283,ENSG00000006638,ENSG00000007171,ENSG00000007255,ENSG00000007314,ENSG00000007402,ENSG00000007908,ENSG00000007952,ENSG00000007968,ENSG00000011376,ENSG00000011465,ENSG00000011677,ENSG00000012223,ENSG00000012779,ENSG00000013441,ENSG00000014257,ENSG00000017260,ENSG00000017427,ENSG00000022355,ENSG00000026103,ENSG00000036828,ENSG00000040608…
GO:0008150	Biological Process	GO:0002376	immune system process	219	ENSG00000002330,ENSG00000005381,ENSG00000007171,ENSG00000007908,ENSG00000012223,ENSG00000012779,ENSG00000014257,ENSG00000017427,ENSG00000026103,ENSG00000041880,ENSG00000057593,ENSG00000064012,ENSG00000066468,ENSG00000067900,ENSG00000070501,ENSG00000070808,ENSG00000072062,ENSG00000073008,ENSG00000079385,ENSG00000080824,ENSG00000081041,ENSG00000082556,ENSG00000084207,ENSG00000084674,ENSG00000087088…
GO:0008150	Biological Process	GO:0048519	negative regulation of biological process	293	ENSG00000002330,ENSG00000005381,ENSG00000006638,ENSG00000007171,ENSG00000007968,ENSG00000011465,ENSG00000012223,ENSG00000017427,ENSG00000026103,ENSG00000040608,ENSG00000041880,ENSG00000043591,ENSG00000044574,ENSG00000048392,ENSG00000050628,ENSG00000055118,ENSG00000064012,ENSG00000065361,ENSG00000066468,ENSG00000067900,ENSG00000068028,ENSG00000069535,ENSG00000069696,ENSG00000072062,ENSG00000072310…
GO:0008150	Biological Process	GO:0040007	growth	87	ENSG00000005381,ENSG00000007402,ENSG00000017427,ENSG00000040608,ENSG00000043591,ENSG00000066468,ENSG00000076555,ENSG00000077092,ENSG00000078018,ENSG00000079385,ENSG00000080824,ENSG00000082701,ENSG00000091831,ENSG00000096384,ENSG00000096717,ENSG00000097007,ENSG00000100030,ENSG00000100644,ENSG00000101076,ENSG00000101266,ENSG00000105327,ENSG00000105329,ENSG00000108576,ENSG00000109471,ENSG00000111276…
GO:0008150	Biological Process	GO:0008152	metabolic process	491	ENSG00000002330,ENSG00000005381,ENSG00000005421,ENSG00000007171,ENSG00000007908,ENSG00000007952,ENSG00000007968,ENSG00000010256,ENSG00000011376,ENSG00000011465,ENSG00000012223,ENSG00000012779,ENSG00000013441,ENSG00000014257,ENSG00000017427,ENSG00000026103,ENSG00000036828,ENSG00000041880,ENSG00000043591,ENSG00000044574,ENSG00000048392,ENSG00000057252,ENSG00000057593,ENSG00000060982,ENSG00000064012…
GO:0008150	Biological Process	GO:0040011	locomotion	132	ENSG00000006638,ENSG00000007908,ENSG00000007952,ENSG00000011465,ENSG00000017427,ENSG00000036828,ENSG00000044574,ENSG00000057593,ENSG00000065361,ENSG00000067900,ENSG00000070808,ENSG00000073756,ENSG00000079385,ENSG00000081041,ENSG00000082556,ENSG00000084207,ENSG00000084674,ENSG00000087088,ENSG00000090339,ENSG00000091583,ENSG00000096717,ENSG00000096968,ENSG00000097007,ENSG00000099937,ENSG00000100030…
GO:0008150	Biological Process	GO:0050789	regulation of biological process	495	ENSG00000002330,ENSG00000005381,ENSG00000005421,ENSG00000006283,ENSG00000006638,ENSG00000007171,ENSG00000007314,ENSG00000007402,ENSG00000007908,ENSG00000007952,ENSG00000007968,ENSG00000011465,ENSG00000011677,ENSG00000012223,ENSG00000012779,ENSG00000013441,ENSG00000014257,ENSG00000017260,ENSG00000017427,ENSG00000022355,ENSG00000026103,ENSG00000036828,ENSG00000040608,ENSG00000041880,ENSG00000043591…
GO:0008150	Biological Process	GO:0022610	biological adhesion	106	ENSG00000002330,ENSG00000007908,ENSG00000012223,ENSG00000017260,ENSG00000017427,ENSG00000065361,ENSG00000067900,ENSG00000073008,ENSG00000079385,ENSG00000082701,ENSG00000087085,ENSG00000088827,ENSG00000090339,ENSG00000090659,ENSG00000096384,ENSG00000096968,ENSG00000097007,ENSG00000100097,ENSG00000101336,ENSG00000102245,ENSG00000105329,ENSG00000105639,ENSG00000105711,ENSG00000105810,ENSG00000105851…
GO:0008150	Biological Process	GO:0022414	reproductive process	103	ENSG00000002330,ENSG00000011465,ENSG00000017427,ENSG00000044574,ENSG00000064012,ENSG00000066468,ENSG00000072062,ENSG00000073756,ENSG00000079462,ENSG00000082175,ENSG00000082556,ENSG00000084674,ENSG00000084676,ENSG00000085662,ENSG00000087088,ENSG00000087245,ENSG00000090339,ENSG00000091831,ENSG00000096384,ENSG00000096717,ENSG00000100030,ENSG00000100644,ENSG00000100985,ENSG00000101076,ENSG00000101412…
GO:0008150	Biological Process	GO:0000003	reproduction	103	ENSG00000002330,ENSG00000011465,ENSG00000017427,ENSG00000044574,ENSG00000064012,ENSG00000066468,ENSG00000072062,ENSG00000073756,ENSG00000079462,ENSG00000082175,ENSG00000082556,ENSG00000084674,ENSG00000084676,ENSG00000085662,ENSG00000087088,ENSG00000087245,ENSG00000090339,ENSG00000091831,ENSG00000096384,ENSG00000096717,ENSG00000100030,ENSG00000100644,ENSG00000100985,ENSG00000101076,ENSG00000101412…
GO:0008150	Biological Process	GO:0009987	cellular process	597	ENSG00000002330,ENSG00000005381,ENSG00000005421,ENSG00000006283,ENSG00000006638,ENSG00000007171,ENSG00000007255,ENSG00000007314,ENSG00000007402,ENSG00000007908,ENSG00000007952,ENSG00000007968,ENSG00000010256,ENSG00000011376,ENSG00000011465,ENSG00000011677,ENSG00000012223,ENSG00000012779,ENSG00000013441,ENSG00000014257,ENSG00000017260,ENSG00000017427,ENSG00000022355,ENSG00000026103,ENSG00000036828…
GO:0008150	Biological Process	GO:0098754	detoxification	17	ENSG00000005381,ENSG00000073756,ENSG00000084207,ENSG00000095303,ENSG00000104687,ENSG00000116044,ENSG00000117448,ENSG00000121691,ENSG00000134184,ENSG00000140279,ENSG00000142168,ENSG00000163586,ENSG00000164867,ENSG00000181019,ENSG00000206172,ENSG00000206439,ENSG00000213366
GO:0008150	Biological Process	GO:0071840	cellular component organization or biogenesis	275	ENSG00000002330,ENSG00000005381,ENSG00000007171,ENSG00000007255,ENSG00000007402,ENSG00000007908,ENSG00000007952,ENSG00000011465,ENSG00000014257,ENSG00000017260,ENSG00000017427,ENSG00000022355,ENSG00000026103,ENSG00000040608,ENSG00000041880,ENSG00000044574,ENSG00000048392,ENSG00000054116,ENSG00000057252,ENSG00000064012,ENSG00000066468,ENSG00000067900,ENSG00000068028,ENSG00000069696,ENSG00000070808…
GO:0008150	Biological Process	GO:0001906	cell killing	17	ENSG00000002330,ENSG00000007171,ENSG00000012223,ENSG00000073008,ENSG00000079385,ENSG00000090339,ENSG00000090382,ENSG00000096384,ENSG00000100453,ENSG00000111537,ENSG00000113302,ENSG00000113520,ENSG00000165471,ENSG00000166710,ENSG00000180210,ENSG00000188229,ENSG00000213918
GO:0008150	Biological Process	GO:0019740	nitrogen utilization	2	ENSG00000087088,ENSG00000171791
GO:0008150	Biological Process	GO:0043473	pigmentation	5	ENSG00000007255,ENSG00000087088,ENSG00000149295,ENSG00000171791,ENSG00000180176
GO:0008150	Biological Process	GO:0098743	cell aggregation	1	ENSG00000112062
GO:0003674	Molecular Function	GO:0003824	catalytic activity	340	ENSG00000005381,ENSG00000005421,ENSG00000007171,ENSG00000007952,ENSG00000010256,ENSG00000011376,ENSG00000012223,ENSG00000012779,ENSG00000013441,ENSG00000014257,ENSG00000017260,ENSG00000036828,ENSG00000041880,ENSG00000044574,ENSG00000048392,ENSG00000057252,ENSG00000057593,ENSG00000060982,ENSG00000063180,ENSG00000064012,ENSG00000065361,ENSG00000065989,ENSG00000066468,ENSG00000067900,ENSG00000068976…
GO:0003674	Molecular Function	GO:0060089	molecular transducer activity	152	ENSG00000006638,ENSG00000007908,ENSG00000011677,ENSG00000022355,ENSG00000026103,ENSG00000036828,ENSG00000040608,ENSG00000043591,ENSG00000050628,ENSG00000065361,ENSG00000066468,ENSG00000069696,ENSG00000072062,ENSG00000073008,ENSG00000077092,ENSG00000080644,ENSG00000082175,ENSG00000082556,ENSG00000090339,ENSG00000091831,ENSG00000094755,ENSG00000100300,ENSG00000100368,ENSG00000101076,ENSG00000101180…
GO:0003674	Molecular Function	GO:0005215	transporter activity	107	ENSG00000006283,ENSG00000007314,ENSG00000007402,ENSG00000007952,ENSG00000011677,ENSG00000017260,ENSG00000022355,ENSG00000055118,ENSG00000079385,ENSG00000080644,ENSG00000084674,ENSG00000087088,ENSG00000087237,ENSG00000094755,ENSG00000099337,ENSG00000099624,ENSG00000099822,ENSG00000100300,ENSG00000100346,ENSG00000101204,ENSG00000102287,ENSG00000103222,ENSG00000103546,ENSG00000105711,ENSG00000108556…
GO:0003674	Molecular Function	GO:0098772	molecular function regulator	106	ENSG00000002330,ENSG00000006638,ENSG00000012223,ENSG00000017427,ENSG00000043591,ENSG00000054116,ENSG00000065361,ENSG00000069696,ENSG00000072310,ENSG00000080824,ENSG00000081041,ENSG00000084207,ENSG00000089250,ENSG00000089685,ENSG00000091583,ENSG00000091831,ENSG00000096384,ENSG00000099937,ENSG00000100591,ENSG00000102245,ENSG00000105329,ENSG00000105711,ENSG00000105974,ENSG00000106211,ENSG00000106333…
GO:0003674	Molecular Function	GO:0016209	antioxidant activity	12	ENSG00000005381,ENSG00000073756,ENSG00000084207,ENSG00000095303,ENSG00000104687,ENSG00000121691,ENSG00000140279,ENSG00000142168,ENSG00000163586,ENSG00000181019,ENSG00000206172,ENSG00000213366
GO:0003674	Molecular Function	GO:0104005	hijacked molecular function	10	ENSG00000073008,ENSG00000090339,ENSG00000090659,ENSG00000102468,ENSG00000117335,ENSG00000125266,ENSG00000130164,ENSG00000146648,ENSG00000170312,ENSG00000197635
GO:0003674	Molecular Function	GO:0005488	binding	567	ENSG00000002330,ENSG00000005381,ENSG00000005421,ENSG00000006283,ENSG00000006638,ENSG00000007171,ENSG00000007255,ENSG00000007314,ENSG00000007402,ENSG00000007908,ENSG00000007952,ENSG00000007968,ENSG00000010256,ENSG00000011376,ENSG00000011465,ENSG00000011677,ENSG00000012223,ENSG00000012779,ENSG00000013441,ENSG00000014257,ENSG00000017260,ENSG00000017427,ENSG00000022355,ENSG00000026103,ENSG00000036828…
GO:0003674	Molecular Function	GO:0140104	molecular carrier activity	2	ENSG00000198125,ENSG00000206172
GO:0003674	Molecular Function	GO:0038024	cargo receptor activity	3	ENSG00000130164,ENSG00000130643,ENSG00000171105
GO:0003674	Molecular Function	GO:0045182	translation regulator activity	2	ENSG00000131759,ENSG00000176890
GO:0003674	Molecular Function	GO:0140110	transcription regulator activity	51	ENSG00000007968,ENSG00000072310,ENSG00000075426,ENSG00000077092,ENSG00000079102,ENSG00000082175,ENSG00000084676,ENSG00000091831,ENSG00000096717,ENSG00000097007,ENSG00000100644,ENSG00000101076,ENSG00000101412,ENSG00000106546,ENSG00000109320,ENSG00000110092,ENSG00000112033,ENSG00000115415,ENSG00000116044,ENSG00000124813,ENSG00000125347,ENSG00000126767,ENSG00000130816,ENSG00000131759,ENSG00000132170…
GO:0003674	Molecular Function	GO:0005198	structural molecule activity	15	ENSG00000011465,ENSG00000078018,ENSG00000105974,ENSG00000106333,ENSG00000108821,ENSG00000115414,ENSG00000121653,ENSG00000133048,ENSG00000135480,ENSG00000167552,ENSG00000168542,ENSG00000171560,ENSG00000181092,ENSG00000188229,ENSG00000189143
GO:0005575	Cellular Component	GO:0044456	synapse part	114	ENSG00000011677,ENSG00000022355,ENSG00000036828,ENSG00000040608,ENSG00000043591,ENSG00000069696,ENSG00000070808,ENSG00000072062,ENSG00000078018,ENSG00000080644,ENSG00000082556,ENSG00000082701,ENSG00000087085,ENSG00000089250,ENSG00000094755,ENSG00000096968,ENSG00000097007,ENSG00000100030,ENSG00000101180,ENSG00000101204,ENSG00000102287,ENSG00000102468,ENSG00000103546,ENSG00000108556,ENSG00000108576…
GO:0005575	Cellular Component	GO:0045202	synapse	128	ENSG00000011677,ENSG00000022355,ENSG00000036828,ENSG00000040608,ENSG00000043591,ENSG00000066468,ENSG00000069696,ENSG00000070808,ENSG00000072062,ENSG00000078018,ENSG00000080644,ENSG00000082556,ENSG00000082701,ENSG00000087085,ENSG00000089250,ENSG00000094755,ENSG00000096968,ENSG00000097007,ENSG00000100030,ENSG00000101180,ENSG00000101204,ENSG00000102287,ENSG00000102468,ENSG00000103546,ENSG00000104368…
GO:0005575	Cellular Component	GO:0032991	protein-containing complex	279	ENSG00000005421,ENSG00000006283,ENSG00000007314,ENSG00000007402,ENSG00000007952,ENSG00000007968,ENSG00000010256,ENSG00000011465,ENSG00000011677,ENSG00000012223,ENSG00000017427,ENSG00000022355,ENSG00000026103,ENSG00000044574,ENSG00000054116,ENSG00000055118,ENSG00000057593,ENSG00000064012,ENSG00000065361,ENSG00000066468,ENSG00000067900,ENSG00000070501,ENSG00000070808,ENSG00000072062,ENSG00000072310…
GO:0005575	Cellular Component	GO:0030054	cell junction	103	ENSG00000007952,ENSG00000011677,ENSG00000022355,ENSG00000044574,ENSG00000070808,ENSG00000073008,ENSG00000079385,ENSG00000080644,ENSG00000085662,ENSG00000087085,ENSG00000090339,ENSG00000094755,ENSG00000096968,ENSG00000100030,ENSG00000101204,ENSG00000101336,ENSG00000102287,ENSG00000102755,ENSG00000102882,ENSG00000105711,ENSG00000105974,ENSG00000106211,ENSG00000108556,ENSG00000109158,ENSG00000110092…
GO:0005575	Cellular Component	GO:0044425	membrane part	345	ENSG00000006283,ENSG00000006638,ENSG00000007314,ENSG00000007402,ENSG00000007908,ENSG00000007952,ENSG00000010256,ENSG00000011677,ENSG00000014257,ENSG00000017260,ENSG00000017427,ENSG00000022355,ENSG00000026103,ENSG00000036828,ENSG00000040608,ENSG00000043591,ENSG00000044574,ENSG00000048392,ENSG00000050628,ENSG00000055118,ENSG00000057252,ENSG00000063180,ENSG00000064012,ENSG00000065361,ENSG00000065989…
GO:0005575	Cellular Component	GO:0044421	extracellular region part	205	ENSG00000005381,ENSG00000005421,ENSG00000007908,ENSG00000011465,ENSG00000012223,ENSG00000012779,ENSG00000014257,ENSG00000017427,ENSG00000026103,ENSG00000040608,ENSG00000044574,ENSG00000057593,ENSG00000065361,ENSG00000066468,ENSG00000068976,ENSG00000072062,ENSG00000073008,ENSG00000073417,ENSG00000074771,ENSG00000079385,ENSG00000080824,ENSG00000081041,ENSG00000084207,ENSG00000084674,ENSG00000085662…
GO:0005575	Cellular Component	GO:0016020	membrane	424	ENSG00000002330,ENSG00000006283,ENSG00000006638,ENSG00000007171,ENSG00000007255,ENSG00000007314,ENSG00000007402,ENSG00000007908,ENSG00000007952,ENSG00000010256,ENSG00000011677,ENSG00000012779,ENSG00000014257,ENSG00000017260,ENSG00000017427,ENSG00000022355,ENSG00000026103,ENSG00000036828,ENSG00000040608,ENSG00000043591,ENSG00000044574,ENSG00000048392,ENSG00000050628,ENSG00000054116,ENSG00000055118…
GO:0005575	Cellular Component	GO:0044422	organelle part	397	ENSG00000002330,ENSG00000005381,ENSG00000006638,ENSG00000007171,ENSG00000007255,ENSG00000007968,ENSG00000010256,ENSG00000011376,ENSG00000011465,ENSG00000011677,ENSG00000012223,ENSG00000012779,ENSG00000014257,ENSG00000017260,ENSG00000017427,ENSG00000022355,ENSG00000026103,ENSG00000041880,ENSG00000043591,ENSG00000044574,ENSG00000048392,ENSG00000050628,ENSG00000054116,ENSG00000057252,ENSG00000057593…
GO:0005575	Cellular Component	GO:0005576	extracellular region	227	ENSG00000005381,ENSG00000005421,ENSG00000007908,ENSG00000011465,ENSG00000012223,ENSG00000012779,ENSG00000014257,ENSG00000017427,ENSG00000026103,ENSG00000040608,ENSG00000044574,ENSG00000057593,ENSG00000063180,ENSG00000065361,ENSG00000066468,ENSG00000067900,ENSG00000068976,ENSG00000072062,ENSG00000073008,ENSG00000073417,ENSG00000074771,ENSG00000079385,ENSG00000080824,ENSG00000081041,ENSG00000084207…
GO:0005575	Cellular Component	GO:0031974	membrane-enclosed lumen	247	ENSG00000005381,ENSG00000006638,ENSG00000007171,ENSG00000007968,ENSG00000011376,ENSG00000011465,ENSG00000012223,ENSG00000012779,ENSG00000017427,ENSG00000026103,ENSG00000041880,ENSG00000044574,ENSG00000048392,ENSG00000057593,ENSG00000064012,ENSG00000065989,ENSG00000066468,ENSG00000067900,ENSG00000070501,ENSG00000070808,ENSG00000072062,ENSG00000072310,ENSG00000073578,ENSG00000073756,ENSG00000075426…
GO:0005575	Cellular Component	GO:0005623	cell	602	ENSG00000002330,ENSG00000005381,ENSG00000005421,ENSG00000006283,ENSG00000006638,ENSG00000007171,ENSG00000007255,ENSG00000007314,ENSG00000007402,ENSG00000007908,ENSG00000007952,ENSG00000007968,ENSG00000010256,ENSG00000011376,ENSG00000011465,ENSG00000011677,ENSG00000012223,ENSG00000012779,ENSG00000013441,ENSG00000014257,ENSG00000017260,ENSG00000017427,ENSG00000022355,ENSG00000026103,ENSG00000036828…
GO:0005575	Cellular Component	GO:0044464	cell part	599	ENSG00000002330,ENSG00000005381,ENSG00000005421,ENSG00000006283,ENSG00000006638,ENSG00000007171,ENSG00000007255,ENSG00000007314,ENSG00000007402,ENSG00000007908,ENSG00000007952,ENSG00000007968,ENSG00000010256,ENSG00000011376,ENSG00000011465,ENSG00000011677,ENSG00000012223,ENSG00000012779,ENSG00000013441,ENSG00000014257,ENSG00000017260,ENSG00000017427,ENSG00000022355,ENSG00000026103,ENSG00000036828…
GO:0005575	Cellular Component	GO:0043226	organelle	491	ENSG00000002330,ENSG00000005381,ENSG00000005421,ENSG00000006638,ENSG00000007171,ENSG00000007255,ENSG00000007908,ENSG00000007952,ENSG00000007968,ENSG00000010256,ENSG00000011376,ENSG00000011465,ENSG00000011677,ENSG00000012223,ENSG00000012779,ENSG00000013441,ENSG00000014257,ENSG00000017260,ENSG00000017427,ENSG00000022355,ENSG00000026103,ENSG00000036828,ENSG00000040608,ENSG00000041880,ENSG00000043591…
GO:0005575	Cellular Component	GO:0009295	nucleoid	3	ENSG00000110955,ENSG00000138029,ENSG00000140521
GO:0005575	Cellular Component	GO:0099080	supramolecular complex	36	ENSG00000011465,ENSG00000068028,ENSG00000070501,ENSG00000078018,ENSG00000087245,ENSG00000088832,ENSG00000089250,ENSG00000089685,ENSG00000101336,ENSG00000106211,ENSG00000108821,ENSG00000120907,ENSG00000128271,ENSG00000135480,ENSG00000138160,ENSG00000138814,ENSG00000143761,ENSG00000143801,ENSG00000144285,ENSG00000152661,ENSG00000164885,ENSG00000166257,ENSG00000167552,ENSG00000167657,ENSG00000168542…
GO:0005575	Cellular Component	GO:0044215	other organism	4	ENSG00000012223,ENSG00000090659,ENSG00000122194,ENSG00000131747
GO:0005575	Cellular Component	GO:0044217	other organism part	4	ENSG00000012223,ENSG00000090659,ENSG00000122194,ENSG00000131747

## Sheet: cellular component 
GO ID	Description	out (624)	All (21251)	pvalue	p.adjust	Genes
GO:0034702	ion channel complex	78	331	5.26764e-48	4.23518e-45	ENSG00000006283;ENSG00000007314;ENSG00000007402;ENSG00000011677;ENSG00000022355;ENSG00000055118;ENSG00000072062;ENSG00000080644;ENSG00000088832;ENSG00000089250;ENSG00000094755;ENSG00000099337;ENSG00000099822;ENSG00000100346;ENSG00000101204;ENSG00000102287;ENSG00000105711;ENSG00000108556;ENSG00000109158;ENSG00000111262;ENSG00000111319;ENSG00000111886;ENSG00000113327;ENSG00000113448;ENSG00000117971…
GO:0044459	plasma membrane part	247	3376	1.47044e-47	5.91118e-45	ENSG00000006283;ENSG00000006638;ENSG00000007314;ENSG00000007402;ENSG00000007908;ENSG00000007952;ENSG00000011677;ENSG00000017427;ENSG00000022355;ENSG00000026103;ENSG00000036828;ENSG00000040608;ENSG00000043591;ENSG00000050628;ENSG00000055118;ENSG00000063180;ENSG00000064012;ENSG00000065361;ENSG00000065989;ENSG00000066468;ENSG00000069696;ENSG00000070808;ENSG00000072062;ENSG00000073578;ENSG00000073756…
GO:1902495	transmembrane transporter complex	79	355	1.28385e-46	3.44072e-44	ENSG00000006283;ENSG00000007314;ENSG00000007402;ENSG00000011677;ENSG00000022355;ENSG00000055118;ENSG00000072062;ENSG00000080644;ENSG00000088832;ENSG00000089250;ENSG00000094755;ENSG00000099337;ENSG00000099822;ENSG00000100346;ENSG00000101204;ENSG00000102287;ENSG00000105711;ENSG00000108556;ENSG00000109158;ENSG00000111262;ENSG00000111319;ENSG00000111886;ENSG00000113327;ENSG00000113448;ENSG00000117971…
GO:1990351	transporter complex	79	363	7.58839e-46	1.52527e-43	ENSG00000006283;ENSG00000007314;ENSG00000007402;ENSG00000011677;ENSG00000022355;ENSG00000055118;ENSG00000072062;ENSG00000080644;ENSG00000088832;ENSG00000089250;ENSG00000094755;ENSG00000099337;ENSG00000099822;ENSG00000100346;ENSG00000101204;ENSG00000102287;ENSG00000105711;ENSG00000108556;ENSG00000109158;ENSG00000111262;ENSG00000111319;ENSG00000111886;ENSG00000113327;ENSG00000113448;ENSG00000117971…
GO:0005887	integral component of plasma membrane	174	1880	6.86682e-45	1.10418e-42	ENSG00000006638;ENSG00000007314;ENSG00000007908;ENSG00000007952;ENSG00000011677;ENSG00000022355;ENSG00000036828;ENSG00000040608;ENSG00000043591;ENSG00000050628;ENSG00000055118;ENSG00000065361;ENSG00000066468;ENSG00000069696;ENSG00000074771;ENSG00000079385;ENSG00000080644;ENSG00000082556;ENSG00000090339;ENSG00000094755;ENSG00000099337;ENSG00000099822;ENSG00000100368;ENSG00000101180;ENSG00000101204…
GO:0031226	intrinsic component of plasma membrane	177	1962	3.41574e-44	4.5771e-42	ENSG00000006638;ENSG00000007314;ENSG00000007908;ENSG00000007952;ENSG00000011677;ENSG00000022355;ENSG00000036828;ENSG00000040608;ENSG00000043591;ENSG00000050628;ENSG00000055118;ENSG00000065361;ENSG00000066468;ENSG00000069696;ENSG00000074771;ENSG00000079385;ENSG00000080644;ENSG00000082556;ENSG00000090339;ENSG00000094755;ENSG00000099337;ENSG00000099822;ENSG00000100368;ENSG00000101180;ENSG00000101204…
GO:0045211	postsynaptic membrane	74	349	4.16964e-42	4.78913e-40	ENSG00000011677;ENSG00000022355;ENSG00000043591;ENSG00000070808;ENSG00000080644;ENSG00000082556;ENSG00000094755;ENSG00000101204;ENSG00000102287;ENSG00000102468;ENSG00000108556;ENSG00000108576;ENSG00000109158;ENSG00000111262;ENSG00000111886;ENSG00000112038;ENSG00000113327;ENSG00000116329;ENSG00000117971;ENSG00000120251;ENSG00000120903;ENSG00000120907;ENSG00000125266;ENSG00000128271;ENSG00000129749…
GO:0098590	plasma membrane region	136	1278	5.80847e-41	5.83751e-39	ENSG00000007908;ENSG00000007952;ENSG00000011677;ENSG00000022355;ENSG00000036828;ENSG00000043591;ENSG00000063180;ENSG00000065361;ENSG00000065989;ENSG00000070808;ENSG00000072062;ENSG00000073756;ENSG00000079385;ENSG00000079435;ENSG00000080644;ENSG00000082556;ENSG00000089250;ENSG00000094755;ENSG00000096384;ENSG00000096968;ENSG00000100030;ENSG00000100292;ENSG00000101204;ENSG00000101336;ENSG00000102287…
GO:0043005	neuron projection	139	1371	1.58097e-39	1.41233e-37	ENSG00000007314;ENSG00000011677;ENSG00000022355;ENSG00000036828;ENSG00000040608;ENSG00000064012;ENSG00000069696;ENSG00000070808;ENSG00000072062;ENSG00000073756;ENSG00000078018;ENSG00000080644;ENSG00000080824;ENSG00000082556;ENSG00000082701;ENSG00000084676;ENSG00000089250;ENSG00000094755;ENSG00000095303;ENSG00000096384;ENSG00000097007;ENSG00000100030;ENSG00000100644;ENSG00000101180;ENSG00000101204…
GO:0097060	synaptic membrane	80	459	6.84258e-39	5.50144e-37	ENSG00000011677;ENSG00000022355;ENSG00000043591;ENSG00000070808;ENSG00000080644;ENSG00000082556;ENSG00000094755;ENSG00000101204;ENSG00000102287;ENSG00000102468;ENSG00000103546;ENSG00000108556;ENSG00000108576;ENSG00000109158;ENSG00000111262;ENSG00000111886;ENSG00000112038;ENSG00000113327;ENSG00000116329;ENSG00000117971;ENSG00000120251;ENSG00000120903;ENSG00000120907;ENSG00000125266;ENSG00000128271…
GO:0097458	neuron part	160	1809	1.9316e-38	1.41182e-36	ENSG00000007314;ENSG00000011677;ENSG00000022355;ENSG00000036828;ENSG00000040608;ENSG00000043591;ENSG00000064012;ENSG00000069696;ENSG00000070808;ENSG00000072062;ENSG00000073756;ENSG00000078018;ENSG00000080644;ENSG00000080824;ENSG00000082556;ENSG00000082701;ENSG00000084674;ENSG00000084676;ENSG00000089250;ENSG00000094755;ENSG00000095303;ENSG00000096384;ENSG00000097007;ENSG00000100030;ENSG00000100644…
GO:0098794	postsynapse	93	667	5.82244e-37	3.90103e-35	ENSG00000011677;ENSG00000022355;ENSG00000043591;ENSG00000069696;ENSG00000070808;ENSG00000072062;ENSG00000078018;ENSG00000080644;ENSG00000082556;ENSG00000082701;ENSG00000089250;ENSG00000094755;ENSG00000096968;ENSG00000097007;ENSG00000100030;ENSG00000101204;ENSG00000102287;ENSG00000102468;ENSG00000108556;ENSG00000108576;ENSG00000109158;ENSG00000111262;ENSG00000111886;ENSG00000112038;ENSG00000113327…
GO:0044456	synapse part	114	1004	1.05478e-36	6.5234e-35	ENSG00000011677;ENSG00000022355;ENSG00000036828;ENSG00000040608;ENSG00000043591;ENSG00000069696;ENSG00000070808;ENSG00000072062;ENSG00000078018;ENSG00000080644;ENSG00000082556;ENSG00000082701;ENSG00000087085;ENSG00000089250;ENSG00000094755;ENSG00000096968;ENSG00000097007;ENSG00000100030;ENSG00000101180;ENSG00000101204;ENSG00000102287;ENSG00000102468;ENSG00000103546;ENSG00000108556;ENSG00000108576…
GO:0045202	synapse	128	1268	5.03589e-36	2.89204e-34	ENSG00000011677;ENSG00000022355;ENSG00000036828;ENSG00000040608;ENSG00000043591;ENSG00000066468;ENSG00000069696;ENSG00000070808;ENSG00000072062;ENSG00000078018;ENSG00000080644;ENSG00000082556;ENSG00000082701;ENSG00000087085;ENSG00000089250;ENSG00000094755;ENSG00000096968;ENSG00000097007;ENSG00000100030;ENSG00000101180;ENSG00000101204;ENSG00000102287;ENSG00000102468;ENSG00000103546;ENSG00000104368…
GO:0043235	receptor complex	72	419	1.34304e-34	7.1987e-33	ENSG00000011677;ENSG00000022355;ENSG00000065361;ENSG00000066468;ENSG00000079385;ENSG00000080644;ENSG00000094755;ENSG00000096384;ENSG00000100368;ENSG00000101204;ENSG00000102287;ENSG00000102755;ENSG00000104365;ENSG00000106546;ENSG00000108556;ENSG00000109158;ENSG00000111886;ENSG00000113302;ENSG00000113327;ENSG00000113494;ENSG00000117971;ENSG00000120251;ENSG00000120899;ENSG00000120903;ENSG00000130164…
GO:0098796	membrane protein complex	129	1417	9.62245e-32	4.83528e-30	ENSG00000006283;ENSG00000007314;ENSG00000007402;ENSG00000007952;ENSG00000010256;ENSG00000011677;ENSG00000017427;ENSG00000022355;ENSG00000026103;ENSG00000055118;ENSG00000064012;ENSG00000072062;ENSG00000073578;ENSG00000074771;ENSG00000079385;ENSG00000080644;ENSG00000087088;ENSG00000088832;ENSG00000089250;ENSG00000094755;ENSG00000099337;ENSG00000099624;ENSG00000099822;ENSG00000100346;ENSG00000100368…
GO:0042995	cell projection	170	2288	1.82091e-31	8.61184e-30	ENSG00000007314;ENSG00000007952;ENSG00000011677;ENSG00000014257;ENSG00000022355;ENSG00000036828;ENSG00000040608;ENSG00000064012;ENSG00000065989;ENSG00000067900;ENSG00000069696;ENSG00000070808;ENSG00000072062;ENSG00000073756;ENSG00000078018;ENSG00000079385;ENSG00000080644;ENSG00000080824;ENSG00000082556;ENSG00000082701;ENSG00000084676;ENSG00000085662;ENSG00000089250;ENSG00000094755;ENSG00000095303…
GO:0099699	integral component of synaptic membrane	45	162	2.51406e-31	1.12295e-29	ENSG00000011677;ENSG00000022355;ENSG00000043591;ENSG00000082556;ENSG00000101204;ENSG00000102468;ENSG00000108556;ENSG00000108576;ENSG00000109158;ENSG00000111262;ENSG00000112038;ENSG00000116329;ENSG00000120907;ENSG00000125266;ENSG00000128271;ENSG00000129749;ENSG00000133019;ENSG00000135312;ENSG00000135902;ENSG00000136531;ENSG00000138435;ENSG00000142319;ENSG00000143801;ENSG00000145864;ENSG00000145888…
GO:0120025	plasma membrane bounded cell projection	166	2215	4.34013e-31	1.83656e-29	ENSG00000007314;ENSG00000007952;ENSG00000011677;ENSG00000014257;ENSG00000022355;ENSG00000036828;ENSG00000040608;ENSG00000064012;ENSG00000065989;ENSG00000067900;ENSG00000069696;ENSG00000070808;ENSG00000072062;ENSG00000073756;ENSG00000078018;ENSG00000079385;ENSG00000080644;ENSG00000080824;ENSG00000082556;ENSG00000082701;ENSG00000084676;ENSG00000085662;ENSG00000089250;ENSG00000094755;ENSG00000095303…
GO:1902711	GABA-A receptor complex	19	19	5.91e-30	2.37582e-28	ENSG00000011677;ENSG00000022355;ENSG00000094755;ENSG00000102287;ENSG00000109158;ENSG00000111886;ENSG00000113327;ENSG00000145863;ENSG00000145864;ENSG00000146276;ENSG00000151834;ENSG00000163285;ENSG00000163288;ENSG00000166206;ENSG00000182256;ENSG00000183185;ENSG00000186297;ENSG00000187730;ENSG00000268089
GO:0099240	intrinsic component of synaptic membrane	45	175	9.9116e-30	3.79473e-28	ENSG00000011677;ENSG00000022355;ENSG00000043591;ENSG00000082556;ENSG00000101204;ENSG00000102468;ENSG00000108556;ENSG00000108576;ENSG00000109158;ENSG00000111262;ENSG00000112038;ENSG00000116329;ENSG00000120907;ENSG00000125266;ENSG00000128271;ENSG00000129749;ENSG00000133019;ENSG00000135312;ENSG00000135902;ENSG00000136531;ENSG00000138435;ENSG00000142319;ENSG00000143801;ENSG00000145864;ENSG00000145888…
GO:0099055	integral component of postsynaptic membrane	39	125	1.97016e-29	7.20002e-28	ENSG00000011677;ENSG00000022355;ENSG00000043591;ENSG00000082556;ENSG00000102468;ENSG00000108556;ENSG00000108576;ENSG00000109158;ENSG00000111262;ENSG00000112038;ENSG00000116329;ENSG00000120907;ENSG00000125266;ENSG00000128271;ENSG00000129749;ENSG00000133019;ENSG00000135902;ENSG00000138435;ENSG00000142319;ENSG00000145864;ENSG00000145888;ENSG00000147434;ENSG00000149295;ENSG00000151577;ENSG00000151834…
GO:1902710	GABA receptor complex	19	20	1.15e-28	4.02001e-27	ENSG00000011677;ENSG00000022355;ENSG00000094755;ENSG00000102287;ENSG00000109158;ENSG00000111886;ENSG00000113327;ENSG00000145863;ENSG00000145864;ENSG00000146276;ENSG00000151834;ENSG00000163285;ENSG00000163288;ENSG00000166206;ENSG00000182256;ENSG00000183185;ENSG00000186297;ENSG00000187730;ENSG00000268089
GO:0098936	intrinsic component of postsynaptic membrane	39	131	1.46563e-28	4.90985e-27	ENSG00000011677;ENSG00000022355;ENSG00000043591;ENSG00000082556;ENSG00000102468;ENSG00000108556;ENSG00000108576;ENSG00000109158;ENSG00000111262;ENSG00000112038;ENSG00000116329;ENSG00000120907;ENSG00000125266;ENSG00000128271;ENSG00000129749;ENSG00000133019;ENSG00000135902;ENSG00000138435;ENSG00000142319;ENSG00000145864;ENSG00000145888;ENSG00000147434;ENSG00000149295;ENSG00000151577;ENSG00000151834…
GO:0036477	somatodendritic compartment	94	879	4.04368e-28	1.30045e-26	ENSG00000011677;ENSG00000022355;ENSG00000036828;ENSG00000040608;ENSG00000069696;ENSG00000070808;ENSG00000072062;ENSG00000078018;ENSG00000080644;ENSG00000080824;ENSG00000082556;ENSG00000082701;ENSG00000084674;ENSG00000089250;ENSG00000096384;ENSG00000097007;ENSG00000100030;ENSG00000101180;ENSG00000101204;ENSG00000102287;ENSG00000102468;ENSG00000103546;ENSG00000105329;ENSG00000105711;ENSG00000107643…
GO:0005886	plasma membrane	314	6488	9.72908e-26	3.00853e-24	ENSG00000006283;ENSG00000006638;ENSG00000007171;ENSG00000007314;ENSG00000007402;ENSG00000007908;ENSG00000007952;ENSG00000011677;ENSG00000014257;ENSG00000017427;ENSG00000022355;ENSG00000026103;ENSG00000036828;ENSG00000040608;ENSG00000043591;ENSG00000044574;ENSG00000050628;ENSG00000055118;ENSG00000057593;ENSG00000063180;ENSG00000064012;ENSG00000065361;ENSG00000065989;ENSG00000066468;ENSG00000067900…
GO:0071944	cell periphery	316	6610	5.43898e-25	1.61961e-23	ENSG00000006283;ENSG00000006638;ENSG00000007171;ENSG00000007314;ENSG00000007402;ENSG00000007908;ENSG00000007952;ENSG00000011677;ENSG00000014257;ENSG00000017427;ENSG00000022355;ENSG00000026103;ENSG00000036828;ENSG00000040608;ENSG00000043591;ENSG00000044574;ENSG00000050628;ENSG00000055118;ENSG00000057593;ENSG00000063180;ENSG00000064012;ENSG00000065361;ENSG00000065989;ENSG00000066468;ENSG00000067900…
GO:0044444	cytoplasmic part	436	10648	2.32088e-24	6.66423e-23	ENSG00000002330;ENSG00000005381;ENSG00000006638;ENSG00000007171;ENSG00000007255;ENSG00000007908;ENSG00000007952;ENSG00000010256;ENSG00000011376;ENSG00000011465;ENSG00000012223;ENSG00000012779;ENSG00000014257;ENSG00000017260;ENSG00000017427;ENSG00000022355;ENSG00000026103;ENSG00000040608;ENSG00000041880;ENSG00000043591;ENSG00000044574;ENSG00000048392;ENSG00000054116;ENSG00000055118;ENSG00000057252…
GO:0030425	dendrite	73	647	2.82617e-23	7.83532e-22	ENSG00000011677;ENSG00000022355;ENSG00000040608;ENSG00000069696;ENSG00000070808;ENSG00000072062;ENSG00000078018;ENSG00000080644;ENSG00000080824;ENSG00000082556;ENSG00000082701;ENSG00000089250;ENSG00000096384;ENSG00000097007;ENSG00000100030;ENSG00000101180;ENSG00000101204;ENSG00000102287;ENSG00000102468;ENSG00000107643;ENSG00000109047;ENSG00000109158;ENSG00000111262;ENSG00000112038;ENSG00000113327…
GO:0098797	plasma membrane protein complex	78	732	2.94818e-23	7.90114e-22	ENSG00000006283;ENSG00000007314;ENSG00000007402;ENSG00000007952;ENSG00000017427;ENSG00000026103;ENSG00000055118;ENSG00000064012;ENSG00000073578;ENSG00000074771;ENSG00000079385;ENSG00000080644;ENSG00000088832;ENSG00000089250;ENSG00000099337;ENSG00000099822;ENSG00000100346;ENSG00000100368;ENSG00000101204;ENSG00000104365;ENSG00000105711;ENSG00000108556;ENSG00000111262;ENSG00000113448;ENSG00000117971…
GO:0097447	dendritic tree	73	649	3.40252e-23	8.82459e-22	ENSG00000011677;ENSG00000022355;ENSG00000040608;ENSG00000069696;ENSG00000070808;ENSG00000072062;ENSG00000078018;ENSG00000080644;ENSG00000080824;ENSG00000082556;ENSG00000082701;ENSG00000089250;ENSG00000096384;ENSG00000097007;ENSG00000100030;ENSG00000101180;ENSG00000101204;ENSG00000102287;ENSG00000102468;ENSG00000107643;ENSG00000109047;ENSG00000109158;ENSG00000111262;ENSG00000112038;ENSG00000113327…
GO:0099056	integral component of presynaptic membrane	27	75	1.20352e-22	3.02385e-21	ENSG00000082556;ENSG00000101204;ENSG00000102468;ENSG00000108576;ENSG00000111262;ENSG00000112038;ENSG00000116329;ENSG00000120907;ENSG00000125266;ENSG00000128271;ENSG00000133019;ENSG00000135312;ENSG00000136531;ENSG00000142319;ENSG00000143801;ENSG00000145888;ENSG00000147434;ENSG00000149295;ENSG00000160716;ENSG00000163485;ENSG00000166736;ENSG00000168539;ENSG00000181072;ENSG00000184845;ENSG00000185313…
GO:0098589	membrane region	52	347	2.45514e-22	5.98161e-21	ENSG00000007908;ENSG00000026103;ENSG00000040608;ENSG00000064012;ENSG00000072062;ENSG00000073756;ENSG00000079435;ENSG00000080644;ENSG00000089250;ENSG00000090339;ENSG00000096968;ENSG00000100030;ENSG00000100292;ENSG00000101336;ENSG00000102468;ENSG00000102882;ENSG00000103546;ENSG00000104365;ENSG00000105974;ENSG00000108576;ENSG00000112038;ENSG00000116329;ENSG00000116824;ENSG00000117335;ENSG00000117984…
GO:0045121	membrane raft	51	334	2.66212e-22	6.29514e-21	ENSG00000007908;ENSG00000026103;ENSG00000040608;ENSG00000064012;ENSG00000072062;ENSG00000073756;ENSG00000079435;ENSG00000080644;ENSG00000089250;ENSG00000090339;ENSG00000096968;ENSG00000100030;ENSG00000100292;ENSG00000101336;ENSG00000102468;ENSG00000102882;ENSG00000103546;ENSG00000104365;ENSG00000105974;ENSG00000108576;ENSG00000112038;ENSG00000116329;ENSG00000116824;ENSG00000117984;ENSG00000120899…
GO:0098857	membrane microdomain	51	335	3.05612e-22	7.02035e-21	ENSG00000007908;ENSG00000026103;ENSG00000040608;ENSG00000064012;ENSG00000072062;ENSG00000073756;ENSG00000079435;ENSG00000080644;ENSG00000089250;ENSG00000090339;ENSG00000096968;ENSG00000100030;ENSG00000100292;ENSG00000101336;ENSG00000102468;ENSG00000102882;ENSG00000103546;ENSG00000104365;ENSG00000105974;ENSG00000108576;ENSG00000112038;ENSG00000116329;ENSG00000116824;ENSG00000117984;ENSG00000120899…
GO:0031982	vesicle	229	4321	6.42565e-22	1.43506e-20	ENSG00000005381;ENSG00000005421;ENSG00000006638;ENSG00000007171;ENSG00000007952;ENSG00000012223;ENSG00000012779;ENSG00000014257;ENSG00000017427;ENSG00000022355;ENSG00000026103;ENSG00000040608;ENSG00000043591;ENSG00000044574;ENSG00000057593;ENSG00000066468;ENSG00000067900;ENSG00000068976;ENSG00000070808;ENSG00000072062;ENSG00000072310;ENSG00000073417;ENSG00000074771;ENSG00000079385;ENSG00000080824…
GO:0098889	intrinsic component of presynaptic membrane	27	84	3.84471e-21	8.35446e-20	ENSG00000082556;ENSG00000101204;ENSG00000102468;ENSG00000108576;ENSG00000111262;ENSG00000112038;ENSG00000116329;ENSG00000120907;ENSG00000125266;ENSG00000128271;ENSG00000133019;ENSG00000135312;ENSG00000136531;ENSG00000142319;ENSG00000143801;ENSG00000145888;ENSG00000147434;ENSG00000149295;ENSG00000160716;ENSG00000163485;ENSG00000166736;ENSG00000168539;ENSG00000181072;ENSG00000184845;ENSG00000185313…
GO:0034703	cation channel complex	42	238	5.37239e-21	1.13668e-19	ENSG00000006283;ENSG00000007314;ENSG00000007402;ENSG00000055118;ENSG00000072062;ENSG00000088832;ENSG00000089250;ENSG00000099337;ENSG00000099822;ENSG00000100346;ENSG00000105711;ENSG00000111262;ENSG00000111319;ENSG00000113448;ENSG00000120251;ENSG00000120899;ENSG00000130226;ENSG00000132535;ENSG00000135750;ENSG00000136531;ENSG00000144285;ENSG00000148408;ENSG00000151704;ENSG00000153253;ENSG00000153956…
GO:0005892	acetylcholine-gated channel complex	15	18	6.63373e-21	1.36757e-19	ENSG00000080644;ENSG00000101204;ENSG00000108556;ENSG00000117971;ENSG00000120903;ENSG00000135902;ENSG00000138435;ENSG00000147432;ENSG00000147434;ENSG00000160716;ENSG00000169684;ENSG00000170175;ENSG00000174343;ENSG00000175344;ENSG00000196811
GO:0032991	protein-containing complex	279	6030	8.80144e-19	1.74869e-17	ENSG00000005421;ENSG00000006283;ENSG00000007314;ENSG00000007402;ENSG00000007952;ENSG00000007968;ENSG00000010256;ENSG00000011465;ENSG00000011677;ENSG00000012223;ENSG00000017427;ENSG00000022355;ENSG00000026103;ENSG00000044574;ENSG00000054116;ENSG00000055118;ENSG00000057593;ENSG00000064012;ENSG00000065361;ENSG00000066468;ENSG00000067900;ENSG00000070501;ENSG00000070808;ENSG00000072062;ENSG00000072310…
GO:0005737	cytoplasm	474	12630	8.91744e-19	1.74869e-17	ENSG00000002330;ENSG00000005381;ENSG00000006283;ENSG00000006638;ENSG00000007171;ENSG00000007255;ENSG00000007908;ENSG00000007952;ENSG00000010256;ENSG00000011376;ENSG00000011465;ENSG00000012223;ENSG00000012779;ENSG00000013441;ENSG00000014257;ENSG00000017260;ENSG00000017427;ENSG00000022355;ENSG00000026103;ENSG00000036828;ENSG00000040608;ENSG00000041880;ENSG00000043591;ENSG00000044574;ENSG00000048392…
GO:0034707	chloride channel complex	21	58	5.79359e-18	1.10906e-16	ENSG00000011677;ENSG00000022355;ENSG00000094755;ENSG00000102287;ENSG00000109158;ENSG00000111886;ENSG00000113327;ENSG00000145863;ENSG00000145864;ENSG00000145888;ENSG00000146276;ENSG00000151834;ENSG00000163285;ENSG00000163288;ENSG00000166206;ENSG00000182256;ENSG00000183185;ENSG00000186297;ENSG00000187730;ENSG00000189143;ENSG00000268089
GO:0030054	cell junction	103	1414	5.96238e-18	1.11483e-16	ENSG00000007952;ENSG00000011677;ENSG00000022355;ENSG00000044574;ENSG00000070808;ENSG00000073008;ENSG00000079385;ENSG00000080644;ENSG00000085662;ENSG00000087085;ENSG00000090339;ENSG00000094755;ENSG00000096968;ENSG00000100030;ENSG00000101204;ENSG00000101336;ENSG00000102287;ENSG00000102755;ENSG00000102882;ENSG00000105711;ENSG00000105974;ENSG00000106211;ENSG00000108556;ENSG00000109158;ENSG00000110092…
GO:0031983	vesicle lumen	48	386	2.67772e-17	4.89292e-16	ENSG00000005381;ENSG00000012223;ENSG00000012779;ENSG00000017427;ENSG00000067900;ENSG00000080824;ENSG00000084207;ENSG00000084674;ENSG00000090382;ENSG00000091583;ENSG00000096384;ENSG00000100030;ENSG00000100504;ENSG00000102393;ENSG00000105329;ENSG00000106348;ENSG00000106366;ENSG00000108344;ENSG00000109320;ENSG00000112062;ENSG00000112715;ENSG00000115414;ENSG00000115828;ENSG00000117984;ENSG00000121691…
GO:0099572	postsynaptic specialization	47	372	3.08698e-17	5.5154e-16	ENSG00000011677;ENSG00000022355;ENSG00000043591;ENSG00000070808;ENSG00000078018;ENSG00000080644;ENSG00000089250;ENSG00000100030;ENSG00000108556;ENSG00000109158;ENSG00000116329;ENSG00000120251;ENSG00000120899;ENSG00000125266;ENSG00000128271;ENSG00000129749;ENSG00000132535;ENSG00000133019;ENSG00000135766;ENSG00000135902;ENSG00000138435;ENSG00000143761;ENSG00000145864;ENSG00000145888;ENSG00000147955…
GO:0012505	endomembrane system	238	4989	6.61044e-17	1.15539e-15	ENSG00000005381;ENSG00000006638;ENSG00000007255;ENSG00000007908;ENSG00000007952;ENSG00000011465;ENSG00000012223;ENSG00000012779;ENSG00000014257;ENSG00000017260;ENSG00000017427;ENSG00000040608;ENSG00000043591;ENSG00000044574;ENSG00000050628;ENSG00000054116;ENSG00000057252;ENSG00000057593;ENSG00000066468;ENSG00000067900;ENSG00000072062;ENSG00000072310;ENSG00000073756;ENSG00000076555;ENSG00000079385…
GO:0060205	cytoplasmic vesicle lumen	47	385	1.21069e-16	2.07106e-15	ENSG00000005381;ENSG00000012223;ENSG00000012779;ENSG00000017427;ENSG00000067900;ENSG00000080824;ENSG00000084207;ENSG00000084674;ENSG00000090382;ENSG00000091583;ENSG00000096384;ENSG00000100030;ENSG00000100504;ENSG00000102393;ENSG00000105329;ENSG00000106348;ENSG00000106366;ENSG00000108344;ENSG00000109320;ENSG00000112062;ENSG00000112715;ENSG00000115414;ENSG00000115828;ENSG00000117984;ENSG00000121691…
GO:0044463	cell projection part	105	1524	1.31998e-16	2.16584e-15	ENSG00000007952;ENSG00000011677;ENSG00000022355;ENSG00000036828;ENSG00000040608;ENSG00000065989;ENSG00000069696;ENSG00000070808;ENSG00000072062;ENSG00000078018;ENSG00000079385;ENSG00000080644;ENSG00000080824;ENSG00000082556;ENSG00000082701;ENSG00000085662;ENSG00000089250;ENSG00000095303;ENSG00000096384;ENSG00000097007;ENSG00000100030;ENSG00000100644;ENSG00000101180;ENSG00000101204;ENSG00000102287…
GO:0120038	plasma membrane bounded cell projection part	105	1524	1.31998e-16	2.16584e-15	ENSG00000007952;ENSG00000011677;ENSG00000022355;ENSG00000036828;ENSG00000040608;ENSG00000065989;ENSG00000069696;ENSG00000070808;ENSG00000072062;ENSG00000078018;ENSG00000079385;ENSG00000080644;ENSG00000080824;ENSG00000082556;ENSG00000082701;ENSG00000085662;ENSG00000089250;ENSG00000095303;ENSG00000096384;ENSG00000097007;ENSG00000100030;ENSG00000100644;ENSG00000101180;ENSG00000101204;ENSG00000102287…
GO:0034706	sodium channel complex	14	23	1.96553e-16	3.16057e-15	ENSG00000007314;ENSG00000105711;ENSG00000111319;ENSG00000136531;ENSG00000144285;ENSG00000153253;ENSG00000166257;ENSG00000166828;ENSG00000168356;ENSG00000168447;ENSG00000169432;ENSG00000177098;ENSG00000183873;ENSG00000185313
GO:0070062	extracellular exosome	140	2368	2.05515e-16	3.18408e-15	ENSG00000005381;ENSG00000005421;ENSG00000012223;ENSG00000014257;ENSG00000026103;ENSG00000040608;ENSG00000044574;ENSG00000068976;ENSG00000072062;ENSG00000073417;ENSG00000074771;ENSG00000079385;ENSG00000080824;ENSG00000084207;ENSG00000084674;ENSG00000085662;ENSG00000087088;ENSG00000087237;ENSG00000090339;ENSG00000090382;ENSG00000091583;ENSG00000095303;ENSG00000096384;ENSG00000099937;ENSG00000100003…
GO:1903561	extracellular vesicle	141	2393	2.05936e-16	3.18408e-15	ENSG00000005381;ENSG00000005421;ENSG00000012223;ENSG00000014257;ENSG00000026103;ENSG00000040608;ENSG00000044574;ENSG00000068976;ENSG00000072062;ENSG00000073417;ENSG00000074771;ENSG00000079385;ENSG00000080824;ENSG00000084207;ENSG00000084674;ENSG00000085662;ENSG00000087088;ENSG00000087237;ENSG00000090339;ENSG00000090382;ENSG00000091583;ENSG00000095303;ENSG00000096384;ENSG00000099937;ENSG00000100003…
GO:0043230	extracellular organelle	141	2395	2.20908e-16	3.35113e-15	ENSG00000005381;ENSG00000005421;ENSG00000012223;ENSG00000014257;ENSG00000026103;ENSG00000040608;ENSG00000044574;ENSG00000068976;ENSG00000072062;ENSG00000073417;ENSG00000074771;ENSG00000079385;ENSG00000080824;ENSG00000084207;ENSG00000084674;ENSG00000085662;ENSG00000087088;ENSG00000087237;ENSG00000090339;ENSG00000090382;ENSG00000091583;ENSG00000095303;ENSG00000096384;ENSG00000099937;ENSG00000100003…
GO:0005615	extracellular space	200	3958	2.40227e-16	3.57672e-15	ENSG00000005381;ENSG00000005421;ENSG00000007908;ENSG00000011465;ENSG00000012223;ENSG00000012779;ENSG00000014257;ENSG00000017427;ENSG00000026103;ENSG00000040608;ENSG00000044574;ENSG00000057593;ENSG00000065361;ENSG00000068976;ENSG00000072062;ENSG00000073008;ENSG00000073417;ENSG00000074771;ENSG00000079385;ENSG00000080824;ENSG00000081041;ENSG00000084207;ENSG00000084674;ENSG00000085662;ENSG00000087085…
GO:0099060	integral component of postsynaptic specialization membrane	22	78	4.13575e-16	6.04572e-15	ENSG00000011677;ENSG00000022355;ENSG00000043591;ENSG00000108556;ENSG00000109158;ENSG00000116329;ENSG00000125266;ENSG00000129749;ENSG00000133019;ENSG00000135902;ENSG00000138435;ENSG00000145864;ENSG00000145888;ENSG00000151577;ENSG00000151834;ENSG00000155511;ENSG00000160716;ENSG00000168539;ENSG00000170175;ENSG00000174343;ENSG00000184160;ENSG00000186297
GO:0034774	secretory granule lumen	45	367	4.68092e-16	6.71696e-15	ENSG00000005381;ENSG00000012223;ENSG00000012779;ENSG00000017427;ENSG00000067900;ENSG00000080824;ENSG00000084207;ENSG00000090382;ENSG00000091583;ENSG00000096384;ENSG00000100030;ENSG00000100504;ENSG00000102393;ENSG00000105329;ENSG00000106348;ENSG00000106366;ENSG00000108344;ENSG00000109320;ENSG00000112062;ENSG00000112715;ENSG00000115414;ENSG00000115828;ENSG00000117984;ENSG00000121691;ENSG00000122194…
GO:0030424	axon	61	639	4.76203e-16	6.71696e-15	ENSG00000007314;ENSG00000036828;ENSG00000040608;ENSG00000078018;ENSG00000080824;ENSG00000082556;ENSG00000082701;ENSG00000089250;ENSG00000096384;ENSG00000100030;ENSG00000100644;ENSG00000102468;ENSG00000104267;ENSG00000105329;ENSG00000105711;ENSG00000106211;ENSG00000107643;ENSG00000111262;ENSG00000112038;ENSG00000113327;ENSG00000115415;ENSG00000116329;ENSG00000117054;ENSG00000120053;ENSG00000120899…
GO:0099634	postsynaptic specialization membrane	25	108	6.81303e-16	9.44426e-15	ENSG00000011677;ENSG00000022355;ENSG00000043591;ENSG00000108556;ENSG00000109158;ENSG00000116329;ENSG00000125266;ENSG00000129749;ENSG00000132535;ENSG00000133019;ENSG00000135902;ENSG00000138435;ENSG00000145864;ENSG00000145888;ENSG00000151577;ENSG00000151834;ENSG00000155511;ENSG00000160716;ENSG00000168539;ENSG00000168959;ENSG00000170175;ENSG00000174343;ENSG00000184160;ENSG00000186297;ENSG00000273079
GO:0044425	membrane part	345	8427	8.80609e-16	1.20002e-14	ENSG00000006283;ENSG00000006638;ENSG00000007314;ENSG00000007402;ENSG00000007908;ENSG00000007952;ENSG00000010256;ENSG00000011677;ENSG00000014257;ENSG00000017260;ENSG00000017427;ENSG00000022355;ENSG00000026103;ENSG00000036828;ENSG00000040608;ENSG00000043591;ENSG00000044574;ENSG00000048392;ENSG00000050628;ENSG00000055118;ENSG00000057252;ENSG00000063180;ENSG00000064012;ENSG00000065361;ENSG00000065989…
GO:0099503	secretory vesicle	84	1108	1.08072e-15	1.44816e-14	ENSG00000005381;ENSG00000006638;ENSG00000012223;ENSG00000012779;ENSG00000014257;ENSG00000017427;ENSG00000067900;ENSG00000072062;ENSG00000079385;ENSG00000080824;ENSG00000082556;ENSG00000084207;ENSG00000090382;ENSG00000091583;ENSG00000096384;ENSG00000100030;ENSG00000100453;ENSG00000100504;ENSG00000100985;ENSG00000102393;ENSG00000104368;ENSG00000104763;ENSG00000105329;ENSG00000105974;ENSG00000106348…
GO:0098948	intrinsic component of postsynaptic specialization membrane	22	82	1.329e-15	1.75167e-14	ENSG00000011677;ENSG00000022355;ENSG00000043591;ENSG00000108556;ENSG00000109158;ENSG00000116329;ENSG00000125266;ENSG00000129749;ENSG00000133019;ENSG00000135902;ENSG00000138435;ENSG00000145864;ENSG00000145888;ENSG00000151577;ENSG00000151834;ENSG00000155511;ENSG00000160716;ENSG00000168539;ENSG00000170175;ENSG00000174343;ENSG00000184160;ENSG00000186297
GO:0044421	extracellular region part	205	4172	1.71847e-15	2.22846e-14	ENSG00000005381;ENSG00000005421;ENSG00000007908;ENSG00000011465;ENSG00000012223;ENSG00000012779;ENSG00000014257;ENSG00000017427;ENSG00000026103;ENSG00000040608;ENSG00000044574;ENSG00000057593;ENSG00000065361;ENSG00000066468;ENSG00000068976;ENSG00000072062;ENSG00000073008;ENSG00000073417;ENSG00000074771;ENSG00000079385;ENSG00000080824;ENSG00000081041;ENSG00000084207;ENSG00000084674;ENSG00000085662…
GO:0001518	voltage-gated sodium channel complex	11	14	4.31181e-15	5.50269e-14	ENSG00000007314;ENSG00000105711;ENSG00000136531;ENSG00000144285;ENSG00000153253;ENSG00000166257;ENSG00000168356;ENSG00000169432;ENSG00000177098;ENSG00000183873;ENSG00000185313
GO:0098802	plasma membrane receptor complex	32	201	5.78502e-15	7.26743e-14	ENSG00000079385;ENSG00000080644;ENSG00000100368;ENSG00000101204;ENSG00000104365;ENSG00000108556;ENSG00000117971;ENSG00000120251;ENSG00000120899;ENSG00000120903;ENSG00000132535;ENSG00000135902;ENSG00000136244;ENSG00000138435;ENSG00000140443;ENSG00000147432;ENSG00000147434;ENSG00000155511;ENSG00000160712;ENSG00000160716;ENSG00000166710;ENSG00000166736;ENSG00000169684;ENSG00000170175;ENSG00000171105…
GO:0031410	cytoplasmic vesicle	146	2625	6.81477e-15	8.42934e-14	ENSG00000005381;ENSG00000006638;ENSG00000007952;ENSG00000012223;ENSG00000012779;ENSG00000014257;ENSG00000017427;ENSG00000022355;ENSG00000043591;ENSG00000044574;ENSG00000066468;ENSG00000067900;ENSG00000070808;ENSG00000072062;ENSG00000072310;ENSG00000079385;ENSG00000080824;ENSG00000082556;ENSG00000084207;ENSG00000084674;ENSG00000090382;ENSG00000091583;ENSG00000096384;ENSG00000096968;ENSG00000100030…
GO:0097708	intracellular vesicle	146	2628	7.49105e-15	9.12546e-14	ENSG00000005381;ENSG00000006638;ENSG00000007952;ENSG00000012223;ENSG00000012779;ENSG00000014257;ENSG00000017427;ENSG00000022355;ENSG00000043591;ENSG00000044574;ENSG00000066468;ENSG00000067900;ENSG00000070808;ENSG00000072062;ENSG00000072310;ENSG00000079385;ENSG00000080824;ENSG00000082556;ENSG00000084207;ENSG00000084674;ENSG00000090382;ENSG00000091583;ENSG00000096384;ENSG00000096968;ENSG00000100030…
GO:0042734	presynaptic membrane	29	165	7.72511e-15	9.27013e-14	ENSG00000082556;ENSG00000101204;ENSG00000102468;ENSG00000103546;ENSG00000108576;ENSG00000111262;ENSG00000112038;ENSG00000116329;ENSG00000120907;ENSG00000125266;ENSG00000128271;ENSG00000133019;ENSG00000135312;ENSG00000136531;ENSG00000142319;ENSG00000143801;ENSG00000145888;ENSG00000147434;ENSG00000149295;ENSG00000160716;ENSG00000163485;ENSG00000166736;ENSG00000168539;ENSG00000181072;ENSG00000184845…
GO:0043025	neuronal cell body	52	517	9.61257e-15	1.13655e-13	ENSG00000036828;ENSG00000040608;ENSG00000078018;ENSG00000080644;ENSG00000080824;ENSG00000082556;ENSG00000084674;ENSG00000096384;ENSG00000097007;ENSG00000100030;ENSG00000101204;ENSG00000102468;ENSG00000103546;ENSG00000105329;ENSG00000105711;ENSG00000109339;ENSG00000111262;ENSG00000112038;ENSG00000112541;ENSG00000120899;ENSG00000126767;ENSG00000128271;ENSG00000129749;ENSG00000135750;ENSG00000142168…
GO:0016020	membrane	424	11275	1.20945e-14	1.40927e-13	ENSG00000002330;ENSG00000006283;ENSG00000006638;ENSG00000007171;ENSG00000007255;ENSG00000007314;ENSG00000007402;ENSG00000007908;ENSG00000007952;ENSG00000010256;ENSG00000011677;ENSG00000012779;ENSG00000014257;ENSG00000017260;ENSG00000017427;ENSG00000022355;ENSG00000026103;ENSG00000036828;ENSG00000040608;ENSG00000043591;ENSG00000044574;ENSG00000048392;ENSG00000050628;ENSG00000054116;ENSG00000055118…
GO:0005739	mitochondrion	109	1731	1.57353e-14	1.80731e-13	ENSG00000002330;ENSG00000010256;ENSG00000011376;ENSG00000044574;ENSG00000048392;ENSG00000060982;ENSG00000064012;ENSG00000069535;ENSG00000070808;ENSG00000072062;ENSG00000073578;ENSG00000076555;ENSG00000082175;ENSG00000082701;ENSG00000084207;ENSG00000087088;ENSG00000087245;ENSG00000089250;ENSG00000096384;ENSG00000096717;ENSG00000097007;ENSG00000099624;ENSG00000100030;ENSG00000100300;ENSG00000100453…
GO:0098793	presynapse	51	512	2.58773e-14	2.93033e-13	ENSG00000036828;ENSG00000040608;ENSG00000082556;ENSG00000089250;ENSG00000101180;ENSG00000101204;ENSG00000102468;ENSG00000103546;ENSG00000108576;ENSG00000111262;ENSG00000112038;ENSG00000116329;ENSG00000120053;ENSG00000120907;ENSG00000125266;ENSG00000126767;ENSG00000128271;ENSG00000132535;ENSG00000133019;ENSG00000135312;ENSG00000136531;ENSG00000140521;ENSG00000142319;ENSG00000143801;ENSG00000145888…
GO:0009986	cell surface	80	1092	3.63555e-14	4.0597e-13	ENSG00000012223;ENSG00000026103;ENSG00000036828;ENSG00000040608;ENSG00000044574;ENSG00000055118;ENSG00000066468;ENSG00000073008;ENSG00000079385;ENSG00000080824;ENSG00000087085;ENSG00000090339;ENSG00000090659;ENSG00000091583;ENSG00000096384;ENSG00000100097;ENSG00000101204;ENSG00000102245;ENSG00000103546;ENSG00000104368;ENSG00000104687;ENSG00000105329;ENSG00000110955;ENSG00000111262;ENSG00000112715…
GO:0044853	plasma membrane raft	24	117	4.68017e-14	5.15459e-13	ENSG00000007908;ENSG00000072062;ENSG00000073756;ENSG00000079435;ENSG00000080644;ENSG00000089250;ENSG00000096968;ENSG00000100030;ENSG00000100292;ENSG00000101336;ENSG00000102468;ENSG00000102882;ENSG00000105974;ENSG00000120907;ENSG00000142319;ENSG00000156113;ENSG00000160716;ENSG00000164867;ENSG00000170214;ENSG00000170961;ENSG00000171105;ENSG00000175344;ENSG00000183873;ENSG00000197122
GO:0044297	cell body	55	594	5.1577e-14	5.60377e-13	ENSG00000036828;ENSG00000040608;ENSG00000064012;ENSG00000078018;ENSG00000080644;ENSG00000080824;ENSG00000082556;ENSG00000084674;ENSG00000096384;ENSG00000097007;ENSG00000100030;ENSG00000101204;ENSG00000102468;ENSG00000103546;ENSG00000105329;ENSG00000105711;ENSG00000109339;ENSG00000111262;ENSG00000112038;ENSG00000112541;ENSG00000115353;ENSG00000120899;ENSG00000121653;ENSG00000126767;ENSG00000128271…
GO:0030141	secretory granule	72	946	1.23524e-13	1.32418e-12	ENSG00000005381;ENSG00000006638;ENSG00000012223;ENSG00000012779;ENSG00000014257;ENSG00000017427;ENSG00000067900;ENSG00000072062;ENSG00000079385;ENSG00000080824;ENSG00000084207;ENSG00000090382;ENSG00000091583;ENSG00000096384;ENSG00000100030;ENSG00000100453;ENSG00000100504;ENSG00000100985;ENSG00000102393;ENSG00000104368;ENSG00000104763;ENSG00000105329;ENSG00000105974;ENSG00000106348;ENSG00000106366…
GO:0032590	dendrite membrane	15	41	2.75682e-13	2.90287e-12	ENSG00000011677;ENSG00000022355;ENSG00000102287;ENSG00000109158;ENSG00000112038;ENSG00000113327;ENSG00000116329;ENSG00000145863;ENSG00000151834;ENSG00000155511;ENSG00000163285;ENSG00000171105;ENSG00000182256;ENSG00000186297;ENSG00000196689
GO:0005829	cytosol	243	5500	2.78011e-13	2.90287e-12	ENSG00000002330;ENSG00000007171;ENSG00000007255;ENSG00000010256;ENSG00000012779;ENSG00000026103;ENSG00000044574;ENSG00000048392;ENSG00000054116;ENSG00000060982;ENSG00000064012;ENSG00000065989;ENSG00000067900;ENSG00000068976;ENSG00000070808;ENSG00000072062;ENSG00000072310;ENSG00000073417;ENSG00000076555;ENSG00000078018;ENSG00000079435;ENSG00000079462;ENSG00000080824;ENSG00000082175;ENSG00000082556…
GO:0098978	glutamatergic synapse	40	366	9.29448e-13	9.58047e-12	ENSG00000040608;ENSG00000069696;ENSG00000082701;ENSG00000096968;ENSG00000102468;ENSG00000104368;ENSG00000109339;ENSG00000111262;ENSG00000112062;ENSG00000120899;ENSG00000120907;ENSG00000125266;ENSG00000127445;ENSG00000128271;ENSG00000130643;ENSG00000132535;ENSG00000133019;ENSG00000135766;ENSG00000136531;ENSG00000138814;ENSG00000143761;ENSG00000146276;ENSG00000149295;ENSG00000151577;ENSG00000155511…
GO:0044422	organelle part	397	10583	1.20172e-12	1.22301e-11	ENSG00000002330;ENSG00000005381;ENSG00000006638;ENSG00000007171;ENSG00000007255;ENSG00000007968;ENSG00000010256;ENSG00000011376;ENSG00000011465;ENSG00000011677;ENSG00000012223;ENSG00000012779;ENSG00000014257;ENSG00000017260;ENSG00000017427;ENSG00000022355;ENSG00000026103;ENSG00000041880;ENSG00000043591;ENSG00000044574;ENSG00000048392;ENSG00000050628;ENSG00000054116;ENSG00000057252;ENSG00000057593…
GO:0005576	extracellular region	227	5105	1.61327e-12	1.62134e-11	ENSG00000005381;ENSG00000005421;ENSG00000007908;ENSG00000011465;ENSG00000012223;ENSG00000012779;ENSG00000014257;ENSG00000017427;ENSG00000026103;ENSG00000040608;ENSG00000044574;ENSG00000057593;ENSG00000063180;ENSG00000065361;ENSG00000066468;ENSG00000067900;ENSG00000068976;ENSG00000072062;ENSG00000073008;ENSG00000073417;ENSG00000074771;ENSG00000079385;ENSG00000080824;ENSG00000081041;ENSG00000084207…
GO:0032589	neuron projection membrane	17	64	2.76428e-12	2.7438e-11	ENSG00000011677;ENSG00000022355;ENSG00000102287;ENSG00000109158;ENSG00000112038;ENSG00000113327;ENSG00000116329;ENSG00000128271;ENSG00000145863;ENSG00000151834;ENSG00000155511;ENSG00000163285;ENSG00000163485;ENSG00000171105;ENSG00000182256;ENSG00000186297;ENSG00000196689
GO:0005901	caveola	19	87	6.4004e-12	6.27551e-11	ENSG00000007908;ENSG00000073756;ENSG00000079435;ENSG00000089250;ENSG00000096968;ENSG00000100030;ENSG00000100292;ENSG00000101336;ENSG00000102468;ENSG00000102882;ENSG00000105974;ENSG00000120907;ENSG00000142319;ENSG00000156113;ENSG00000164867;ENSG00000170214;ENSG00000171105;ENSG00000183873;ENSG00000197122
GO:0031974	membrane-enclosed lumen	247	5783	7.18417e-12	6.79538e-11	ENSG00000005381;ENSG00000006638;ENSG00000007171;ENSG00000007968;ENSG00000011376;ENSG00000011465;ENSG00000012223;ENSG00000012779;ENSG00000017427;ENSG00000026103;ENSG00000041880;ENSG00000044574;ENSG00000048392;ENSG00000057593;ENSG00000064012;ENSG00000065989;ENSG00000066468;ENSG00000067900;ENSG00000070501;ENSG00000070808;ENSG00000072062;ENSG00000072310;ENSG00000073578;ENSG00000073756;ENSG00000075426…
GO:0043233	organelle lumen	247	5783	7.18417e-12	6.79538e-11	ENSG00000005381;ENSG00000006638;ENSG00000007171;ENSG00000007968;ENSG00000011376;ENSG00000011465;ENSG00000012223;ENSG00000012779;ENSG00000017427;ENSG00000026103;ENSG00000041880;ENSG00000044574;ENSG00000048392;ENSG00000057593;ENSG00000064012;ENSG00000065989;ENSG00000066468;ENSG00000067900;ENSG00000070501;ENSG00000070808;ENSG00000072062;ENSG00000072310;ENSG00000073578;ENSG00000073756;ENSG00000075426…
GO:0070013	intracellular organelle lumen	247	5783	7.18417e-12	6.79538e-11	ENSG00000005381;ENSG00000006638;ENSG00000007171;ENSG00000007968;ENSG00000011376;ENSG00000011465;ENSG00000012223;ENSG00000012779;ENSG00000017427;ENSG00000026103;ENSG00000041880;ENSG00000044574;ENSG00000048392;ENSG00000057593;ENSG00000064012;ENSG00000065989;ENSG00000066468;ENSG00000067900;ENSG00000070501;ENSG00000070808;ENSG00000072062;ENSG00000072310;ENSG00000073578;ENSG00000073756;ENSG00000075426…
GO:0005623	cell	602	18951	1.03262e-11	9.65382e-11	ENSG00000002330;ENSG00000005381;ENSG00000005421;ENSG00000006283;ENSG00000006638;ENSG00000007171;ENSG00000007255;ENSG00000007314;ENSG00000007402;ENSG00000007908;ENSG00000007952;ENSG00000007968;ENSG00000010256;ENSG00000011376;ENSG00000011465;ENSG00000011677;ENSG00000012223;ENSG00000012779;ENSG00000013441;ENSG00000014257;ENSG00000017260;ENSG00000017427;ENSG00000022355;ENSG00000026103;ENSG00000036828…
GO:0098805	whole membrane	109	1930	1.6738e-11	1.54682e-10	ENSG00000002330;ENSG00000007908;ENSG00000014257;ENSG00000026103;ENSG00000040608;ENSG00000064012;ENSG00000069535;ENSG00000070808;ENSG00000072062;ENSG00000072310;ENSG00000073756;ENSG00000076555;ENSG00000079385;ENSG00000079435;ENSG00000080644;ENSG00000082175;ENSG00000082556;ENSG00000084674;ENSG00000087088;ENSG00000089250;ENSG00000090339;ENSG00000096384;ENSG00000096968;ENSG00000100030;ENSG00000100292…
GO:0044433	cytoplasmic vesicle part	102	1761	2.01133e-11	1.83763e-10	ENSG00000005381;ENSG00000012223;ENSG00000012779;ENSG00000014257;ENSG00000017427;ENSG00000022355;ENSG00000067900;ENSG00000070808;ENSG00000072310;ENSG00000079385;ENSG00000080824;ENSG00000082556;ENSG00000084207;ENSG00000084674;ENSG00000090382;ENSG00000091583;ENSG00000096384;ENSG00000096968;ENSG00000100030;ENSG00000100504;ENSG00000100985;ENSG00000102393;ENSG00000104763;ENSG00000105329;ENSG00000105974…
GO:0033267	axon part	39	392	3.2703e-11	2.9543e-10	ENSG00000036828;ENSG00000040608;ENSG00000078018;ENSG00000080824;ENSG00000082556;ENSG00000089250;ENSG00000096384;ENSG00000100644;ENSG00000105711;ENSG00000106211;ENSG00000111262;ENSG00000116329;ENSG00000120053;ENSG00000120899;ENSG00000121653;ENSG00000126767;ENSG00000128271;ENSG00000132535;ENSG00000133019;ENSG00000135312;ENSG00000136531;ENSG00000140521;ENSG00000142168;ENSG00000144285;ENSG00000145888…
GO:0044464	cell part	599	18877	6.63206e-11	5.92464e-10	ENSG00000002330;ENSG00000005381;ENSG00000005421;ENSG00000006283;ENSG00000006638;ENSG00000007171;ENSG00000007255;ENSG00000007314;ENSG00000007402;ENSG00000007908;ENSG00000007952;ENSG00000007968;ENSG00000010256;ENSG00000011376;ENSG00000011465;ENSG00000011677;ENSG00000012223;ENSG00000012779;ENSG00000013441;ENSG00000014257;ENSG00000017260;ENSG00000017427;ENSG00000022355;ENSG00000026103;ENSG00000036828…
GO:0098982	GABA-ergic synapse	17	79	1.06353e-10	9.39647e-10	ENSG00000011677;ENSG00000022355;ENSG00000109158;ENSG00000111886;ENSG00000113327;ENSG00000120907;ENSG00000145864;ENSG00000146276;ENSG00000149295;ENSG00000151577;ENSG00000151834;ENSG00000163288;ENSG00000166206;ENSG00000182256;ENSG00000184845;ENSG00000186297;ENSG00000187730
GO:0005783	endoplasmic reticulum	114	2124	1.23067e-10	1.0755e-09	ENSG00000007255;ENSG00000040608;ENSG00000044574;ENSG00000054116;ENSG00000057252;ENSG00000057593;ENSG00000072310;ENSG00000073756;ENSG00000084674;ENSG00000087088;ENSG00000088832;ENSG00000089250;ENSG00000095303;ENSG00000099937;ENSG00000100097;ENSG00000100292;ENSG00000100300;ENSG00000100591;ENSG00000105327;ENSG00000105974;ENSG00000108821;ENSG00000111262;ENSG00000111885;ENSG00000112038;ENSG00000113161…
GO:0031253	cell projection membrane	36	371	3.79979e-10	3.28498e-09	ENSG00000007952;ENSG00000011677;ENSG00000022355;ENSG00000065989;ENSG00000079385;ENSG00000096384;ENSG00000102287;ENSG00000105221;ENSG00000107159;ENSG00000109158;ENSG00000111319;ENSG00000112038;ENSG00000113327;ENSG00000116329;ENSG00000128271;ENSG00000135750;ENSG00000138823;ENSG00000145863;ENSG00000149295;ENSG00000151834;ENSG00000155511;ENSG00000160191;ENSG00000163285;ENSG00000163485;ENSG00000163803…
GO:0098691	dopaminergic synapse	9	18	5.88202e-10	5.031e-09	ENSG00000101204;ENSG00000120907;ENSG00000142319;ENSG00000147432;ENSG00000147434;ENSG00000149295;ENSG00000151577;ENSG00000160716;ENSG00000169684
GO:0098552	side of membrane	56	779	6.76463e-10	5.72501e-09	ENSG00000040608;ENSG00000088832;ENSG00000090339;ENSG00000090659;ENSG00000101204;ENSG00000101336;ENSG00000102245;ENSG00000104365;ENSG00000104687;ENSG00000113302;ENSG00000113494;ENSG00000116824;ENSG00000117298;ENSG00000117525;ENSG00000120251;ENSG00000120899;ENSG00000122194;ENSG00000125780;ENSG00000130164;ENSG00000132535;ENSG00000133703;ENSG00000136869;ENSG00000138814;ENSG00000143727;ENSG00000145888…
GO:1904813	ficolin-1-rich granule lumen	21	142	1.12657e-09	9.43504e-09	ENSG00000012779;ENSG00000080824;ENSG00000084207;ENSG00000096384;ENSG00000100030;ENSG00000100504;ENSG00000100985;ENSG00000104763;ENSG00000106348;ENSG00000108344;ENSG00000112062;ENSG00000115828;ENSG00000117984;ENSG00000121691;ENSG00000131473;ENSG00000167658;ENSG00000169919;ENSG00000171302;ENSG00000178035;ENSG00000198805;ENSG00000240972
GO:0032279	asymmetric synapse	34	350	1.14429e-09	9.48463e-09	ENSG00000043591;ENSG00000070808;ENSG00000078018;ENSG00000080644;ENSG00000089250;ENSG00000100030;ENSG00000116329;ENSG00000120251;ENSG00000120899;ENSG00000125266;ENSG00000128271;ENSG00000132535;ENSG00000133019;ENSG00000135766;ENSG00000143761;ENSG00000147955;ENSG00000149295;ENSG00000151577;ENSG00000155511;ENSG00000163485;ENSG00000164687;ENSG00000164885;ENSG00000168539;ENSG00000168610;ENSG00000168959…
GO:0005750	mitochondrial respiratory chain complex III	8	14	1.35833e-09	1.10313e-08	ENSG00000010256;ENSG00000140740;ENSG00000164405;ENSG00000169021;ENSG00000173660;ENSG00000179091;ENSG00000184076;ENSG00000198727
GO:0045275	respiratory chain complex III	8	14	1.35833e-09	1.10313e-08	ENSG00000010256;ENSG00000140740;ENSG00000164405;ENSG00000169021;ENSG00000173660;ENSG00000179091;ENSG00000184076;ENSG00000198727
GO:0044446	intracellular organelle part	374	10273	2.41776e-09	1.94388e-08	ENSG00000002330;ENSG00000005381;ENSG00000006638;ENSG00000007171;ENSG00000007255;ENSG00000007968;ENSG00000010256;ENSG00000011376;ENSG00000011465;ENSG00000012223;ENSG00000012779;ENSG00000014257;ENSG00000017260;ENSG00000017427;ENSG00000022355;ENSG00000026103;ENSG00000041880;ENSG00000044574;ENSG00000048392;ENSG00000050628;ENSG00000054116;ENSG00000057252;ENSG00000057593;ENSG00000064012;ENSG00000065989…
GO:1990204	oxidoreductase complex	20	136	3.09902e-09	2.46694e-08	ENSG00000007952;ENSG00000010256;ENSG00000073578;ENSG00000074771;ENSG00000117118;ENSG00000140279;ENSG00000140740;ENSG00000140905;ENSG00000143252;ENSG00000150768;ENSG00000158517;ENSG00000164405;ENSG00000167325;ENSG00000169021;ENSG00000171848;ENSG00000173660;ENSG00000179091;ENSG00000184076;ENSG00000198727;ENSG00000204370
GO:0014069	postsynaptic density	33	346	3.20077e-09	2.52296e-08	ENSG00000043591;ENSG00000070808;ENSG00000078018;ENSG00000080644;ENSG00000089250;ENSG00000100030;ENSG00000116329;ENSG00000120251;ENSG00000120899;ENSG00000125266;ENSG00000128271;ENSG00000132535;ENSG00000133019;ENSG00000135766;ENSG00000143761;ENSG00000147955;ENSG00000149295;ENSG00000151577;ENSG00000155511;ENSG00000163485;ENSG00000164687;ENSG00000164885;ENSG00000168539;ENSG00000168610;ENSG00000168959…
GO:0016021	integral component of membrane	269	6832	3.86587e-09	3.01763e-08	ENSG00000006283;ENSG00000006638;ENSG00000007314;ENSG00000007402;ENSG00000007908;ENSG00000007952;ENSG00000011677;ENSG00000014257;ENSG00000017260;ENSG00000022355;ENSG00000026103;ENSG00000036828;ENSG00000040608;ENSG00000043591;ENSG00000044574;ENSG00000048392;ENSG00000050628;ENSG00000055118;ENSG00000057252;ENSG00000065361;ENSG00000066468;ENSG00000069535;ENSG00000069696;ENSG00000072062;ENSG00000072310…
GO:0098984	neuron to neuron synapse	34	372	5.4904e-09	4.2445e-08	ENSG00000043591;ENSG00000070808;ENSG00000078018;ENSG00000080644;ENSG00000089250;ENSG00000100030;ENSG00000116329;ENSG00000120251;ENSG00000120899;ENSG00000125266;ENSG00000128271;ENSG00000132535;ENSG00000133019;ENSG00000135766;ENSG00000143761;ENSG00000147955;ENSG00000149295;ENSG00000151577;ENSG00000155511;ENSG00000163485;ENSG00000164687;ENSG00000164885;ENSG00000168539;ENSG00000168610;ENSG00000168959…
GO:0044429	mitochondrial part	68	1126	1.34264e-08	1.02808e-07	ENSG00000002330;ENSG00000010256;ENSG00000011376;ENSG00000064012;ENSG00000069535;ENSG00000073578;ENSG00000076555;ENSG00000082175;ENSG00000087088;ENSG00000099624;ENSG00000100300;ENSG00000104325;ENSG00000104687;ENSG00000105327;ENSG00000105552;ENSG00000108179;ENSG00000110955;ENSG00000117054;ENSG00000117118;ENSG00000118777;ENSG00000121653;ENSG00000121691;ENSG00000132155;ENSG00000134057;ENSG00000138029…
GO:0043679	axon terminus	18	121	1.57983e-08	1.19829e-07	ENSG00000036828;ENSG00000082556;ENSG00000089250;ENSG00000111262;ENSG00000116329;ENSG00000120053;ENSG00000126767;ENSG00000133019;ENSG00000135312;ENSG00000140521;ENSG00000145888;ENSG00000149295;ENSG00000163485;ENSG00000166501;ENSG00000168539;ENSG00000180176;ENSG00000181072;ENSG00000184160
GO:1902911	protein kinase complex	18	123	2.05569e-08	1.54465e-07	ENSG00000104365;ENSG00000105810;ENSG00000110092;ENSG00000123374;ENSG00000124762;ENSG00000134057;ENSG00000135446;ENSG00000136807;ENSG00000139687;ENSG00000140443;ENSG00000145386;ENSG00000164885;ENSG00000170312;ENSG00000171105;ENSG00000176749;ENSG00000197442;ENSG00000213341;ENSG00000277273
GO:0031256	leading edge membrane	22	184	2.56379e-08	1.9086e-07	ENSG00000011677;ENSG00000022355;ENSG00000065989;ENSG00000102287;ENSG00000105221;ENSG00000109158;ENSG00000112038;ENSG00000113327;ENSG00000116329;ENSG00000128271;ENSG00000145863;ENSG00000151834;ENSG00000155511;ENSG00000160191;ENSG00000163285;ENSG00000163485;ENSG00000171105;ENSG00000182256;ENSG00000186297;ENSG00000196689;ENSG00000197122;ENSG00000197635
GO:0044306	neuron projection terminus	19	139	2.6104e-08	1.92547e-07	ENSG00000036828;ENSG00000082556;ENSG00000089250;ENSG00000111262;ENSG00000116329;ENSG00000120053;ENSG00000126767;ENSG00000132535;ENSG00000133019;ENSG00000135312;ENSG00000140521;ENSG00000145888;ENSG00000149295;ENSG00000163485;ENSG00000166501;ENSG00000168539;ENSG00000180176;ENSG00000181072;ENSG00000184160
GO:0043227	membrane-bounded organelle	465	13691	2.73905e-08	2.002e-07	ENSG00000002330;ENSG00000005381;ENSG00000005421;ENSG00000006638;ENSG00000007171;ENSG00000007255;ENSG00000007952;ENSG00000007968;ENSG00000010256;ENSG00000011376;ENSG00000011465;ENSG00000012223;ENSG00000012779;ENSG00000013441;ENSG00000014257;ENSG00000017260;ENSG00000017427;ENSG00000022355;ENSG00000026103;ENSG00000036828;ENSG00000040608;ENSG00000041880;ENSG00000043591;ENSG00000044574;ENSG00000048392…
GO:0031224	intrinsic component of membrane	270	6999	2.95564e-08	2.14085e-07	ENSG00000006283;ENSG00000006638;ENSG00000007314;ENSG00000007402;ENSG00000007908;ENSG00000007952;ENSG00000011677;ENSG00000014257;ENSG00000017260;ENSG00000022355;ENSG00000026103;ENSG00000036828;ENSG00000040608;ENSG00000043591;ENSG00000044574;ENSG00000048392;ENSG00000050628;ENSG00000055118;ENSG00000057252;ENSG00000065361;ENSG00000066468;ENSG00000069535;ENSG00000069696;ENSG00000072062;ENSG00000072310…
GO:0000307	cyclin-dependent protein kinase holoenzyme complex	11	43	3.13755e-08	2.25232e-07	ENSG00000105810;ENSG00000110092;ENSG00000123374;ENSG00000124762;ENSG00000134057;ENSG00000135446;ENSG00000136807;ENSG00000139687;ENSG00000145386;ENSG00000170312;ENSG00000277273
GO:0031967	organelle envelope	74	1307	4.25306e-08	2.99953e-07	ENSG00000002330;ENSG00000010256;ENSG00000012779;ENSG00000050628;ENSG00000064012;ENSG00000069535;ENSG00000072310;ENSG00000073578;ENSG00000076555;ENSG00000082175;ENSG00000087088;ENSG00000096717;ENSG00000097007;ENSG00000099624;ENSG00000100300;ENSG00000101868;ENSG00000102882;ENSG00000105327;ENSG00000108179;ENSG00000110955;ENSG00000113448;ENSG00000114200;ENSG00000117054;ENSG00000117118;ENSG00000118777…
GO:0031975	envelope	74	1307	4.25306e-08	2.99953e-07	ENSG00000002330;ENSG00000010256;ENSG00000012779;ENSG00000050628;ENSG00000064012;ENSG00000069535;ENSG00000072310;ENSG00000073578;ENSG00000076555;ENSG00000082175;ENSG00000087088;ENSG00000096717;ENSG00000097007;ENSG00000099624;ENSG00000100300;ENSG00000101868;ENSG00000102882;ENSG00000105327;ENSG00000108179;ENSG00000110955;ENSG00000113448;ENSG00000114200;ENSG00000117054;ENSG00000117118;ENSG00000118777…
GO:0150034	distal axon	28	293	4.81581e-08	3.33863e-07	ENSG00000036828;ENSG00000040608;ENSG00000078018;ENSG00000080824;ENSG00000082556;ENSG00000089250;ENSG00000096384;ENSG00000111262;ENSG00000116329;ENSG00000120053;ENSG00000120899;ENSG00000121653;ENSG00000126767;ENSG00000133019;ENSG00000135312;ENSG00000140521;ENSG00000145888;ENSG00000147955;ENSG00000149295;ENSG00000163485;ENSG00000164885;ENSG00000166501;ENSG00000168539;ENSG00000176749;ENSG00000180176…
GO:0045177	apical part of cell	34	406	4.81693e-08	3.33863e-07	ENSG00000036828;ENSG00000065361;ENSG00000079385;ENSG00000096384;ENSG00000104267;ENSG00000104368;ENSG00000111262;ENSG00000111319;ENSG00000113448;ENSG00000115414;ENSG00000115850;ENSG00000117448;ENSG00000130164;ENSG00000135750;ENSG00000140279;ENSG00000141736;ENSG00000143801;ENSG00000146648;ENSG00000151577;ENSG00000152661;ENSG00000156113;ENSG00000160712;ENSG00000162692;ENSG00000163586;ENSG00000163803…
GO:0031090	organelle membrane	148	3365	1.3563e-07	9.32023e-07	ENSG00000002330;ENSG00000007171;ENSG00000007255;ENSG00000010256;ENSG00000012779;ENSG00000014257;ENSG00000017260;ENSG00000022355;ENSG00000054116;ENSG00000064012;ENSG00000067900;ENSG00000069535;ENSG00000070808;ENSG00000072310;ENSG00000073578;ENSG00000073756;ENSG00000076555;ENSG00000079385;ENSG00000082175;ENSG00000082556;ENSG00000084674;ENSG00000087088;ENSG00000088832;ENSG00000089250;ENSG00000095303…
GO:0005740	mitochondrial envelope	52	816	1.46833e-07	1.00046e-06	ENSG00000002330;ENSG00000010256;ENSG00000064012;ENSG00000069535;ENSG00000073578;ENSG00000076555;ENSG00000082175;ENSG00000087088;ENSG00000099624;ENSG00000100300;ENSG00000105327;ENSG00000108179;ENSG00000110955;ENSG00000117054;ENSG00000117118;ENSG00000118777;ENSG00000121653;ENSG00000121691;ENSG00000132155;ENSG00000138029;ENSG00000140465;ENSG00000140740;ENSG00000142168;ENSG00000143252;ENSG00000143384…
GO:0031966	mitochondrial membrane	50	774	1.70648e-07	1.15295e-06	ENSG00000002330;ENSG00000010256;ENSG00000064012;ENSG00000069535;ENSG00000073578;ENSG00000076555;ENSG00000082175;ENSG00000087088;ENSG00000099624;ENSG00000100300;ENSG00000105327;ENSG00000108179;ENSG00000110955;ENSG00000117054;ENSG00000117118;ENSG00000118777;ENSG00000121653;ENSG00000132155;ENSG00000138029;ENSG00000140465;ENSG00000140740;ENSG00000143252;ENSG00000143384;ENSG00000152234;ENSG00000152661…
GO:0009897	external side of plasma membrane	38	516	2.25088e-07	1.50809e-06	ENSG00000040608;ENSG00000090339;ENSG00000090659;ENSG00000101204;ENSG00000102245;ENSG00000104687;ENSG00000113302;ENSG00000113494;ENSG00000116824;ENSG00000117298;ENSG00000117525;ENSG00000120251;ENSG00000122194;ENSG00000130164;ENSG00000136869;ENSG00000145888;ENSG00000160712;ENSG00000160716;ENSG00000160862;ENSG00000162692;ENSG00000163599;ENSG00000166710;ENSG00000166828;ENSG00000167434;ENSG00000168447…
GO:0098981	cholinergic synapse	6	11	2.54997e-07	1.69436e-06	ENSG00000117971;ENSG00000129749;ENSG00000160716;ENSG00000168539;ENSG00000174343;ENSG00000181072
GO:1902554	serine/threonine protein kinase complex	15	103	3.29905e-07	2.17413e-06	ENSG00000104365;ENSG00000105810;ENSG00000110092;ENSG00000123374;ENSG00000124762;ENSG00000134057;ENSG00000135446;ENSG00000136807;ENSG00000139687;ENSG00000145386;ENSG00000164885;ENSG00000170312;ENSG00000176749;ENSG00000213341;ENSG00000277273
GO:0043209	myelin sheath	11	54	3.89467e-07	2.54579e-06	ENSG00000080824;ENSG00000085662;ENSG00000104267;ENSG00000141736;ENSG00000145545;ENSG00000147588;ENSG00000167552;ENSG00000171791;ENSG00000171862;ENSG00000185015;ENSG00000198668
GO:0048471	perinuclear region of cytoplasm	48	752	4.30322e-07	2.79015e-06	ENSG00000007171;ENSG00000007908;ENSG00000055118;ENSG00000065989;ENSG00000072062;ENSG00000080824;ENSG00000085662;ENSG00000087085;ENSG00000089250;ENSG00000096384;ENSG00000097007;ENSG00000100292;ENSG00000105974;ENSG00000115415;ENSG00000115758;ENSG00000117298;ENSG00000118785;ENSG00000120899;ENSG00000121653;ENSG00000124762;ENSG00000131759;ENSG00000132170;ENSG00000133048;ENSG00000135446;ENSG00000136869…
GO:0070069	cytochrome complex	9	35	5.463e-07	3.5138e-06	ENSG00000010256;ENSG00000140740;ENSG00000164405;ENSG00000169021;ENSG00000173660;ENSG00000179091;ENSG00000184076;ENSG00000198727;ENSG00000241635
GO:0043226	organelle	491	14890	5.54239e-07	3.53657e-06	ENSG00000002330;ENSG00000005381;ENSG00000005421;ENSG00000006638;ENSG00000007171;ENSG00000007255;ENSG00000007908;ENSG00000007952;ENSG00000007968;ENSG00000010256;ENSG00000011376;ENSG00000011465;ENSG00000011677;ENSG00000012223;ENSG00000012779;ENSG00000013441;ENSG00000014257;ENSG00000017260;ENSG00000017427;ENSG00000022355;ENSG00000026103;ENSG00000036828;ENSG00000040608;ENSG00000041880;ENSG00000043591…
GO:0101002	ficolin-1-rich granule	22	223	7.66258e-07	4.85095e-06	ENSG00000012779;ENSG00000080824;ENSG00000084207;ENSG00000096384;ENSG00000100030;ENSG00000100504;ENSG00000100985;ENSG00000104763;ENSG00000106348;ENSG00000108344;ENSG00000112062;ENSG00000115828;ENSG00000117984;ENSG00000121691;ENSG00000131473;ENSG00000167658;ENSG00000169919;ENSG00000171302;ENSG00000178035;ENSG00000198805;ENSG00000240972;ENSG00000257335
GO:0043204	perikaryon	17	141	8.71522e-07	5.47425e-06	ENSG00000040608;ENSG00000082556;ENSG00000100030;ENSG00000105711;ENSG00000109339;ENSG00000111262;ENSG00000112038;ENSG00000112541;ENSG00000129749;ENSG00000135750;ENSG00000145888;ENSG00000147571;ENSG00000149295;ENSG00000160191;ENSG00000164885;ENSG00000180176;ENSG00000198900
GO:0016324	apical plasma membrane	28	338	9.16261e-07	5.71065e-06	ENSG00000036828;ENSG00000065361;ENSG00000079385;ENSG00000096384;ENSG00000111262;ENSG00000111319;ENSG00000113448;ENSG00000115414;ENSG00000115850;ENSG00000117448;ENSG00000135750;ENSG00000140279;ENSG00000141736;ENSG00000143801;ENSG00000146648;ENSG00000152661;ENSG00000156113;ENSG00000160712;ENSG00000163803;ENSG00000166828;ENSG00000167434;ENSG00000168447;ENSG00000169252;ENSG00000171862;ENSG00000189143…
GO:0005891	voltage-gated calcium channel complex	10	49	1.29683e-06	8.0204e-06	ENSG00000006283;ENSG00000007402;ENSG00000088832;ENSG00000089250;ENSG00000100346;ENSG00000113448;ENSG00000148408;ENSG00000153956;ENSG00000184588;ENSG00000196557
GO:0061695	transferase complex, transferring phosphorus-containing groups	25	288	1.5069e-06	9.24842e-06	ENSG00000100479;ENSG00000101868;ENSG00000104365;ENSG00000105810;ENSG00000105851;ENSG00000110092;ENSG00000123374;ENSG00000124762;ENSG00000134057;ENSG00000135446;ENSG00000136807;ENSG00000139687;ENSG00000140443;ENSG00000140521;ENSG00000141510;ENSG00000145386;ENSG00000148229;ENSG00000164885;ENSG00000170312;ENSG00000171105;ENSG00000176749;ENSG00000177084;ENSG00000197442;ENSG00000213341;ENSG00000277273
GO:0034704	calcium channel complex	12	75	1.78353e-06	1.08633e-05	ENSG00000006283;ENSG00000007402;ENSG00000072062;ENSG00000088832;ENSG00000089250;ENSG00000100346;ENSG00000113448;ENSG00000148408;ENSG00000153956;ENSG00000184588;ENSG00000196557;ENSG00000198668
GO:0005775	vacuolar lumen	20	201	2.11968e-06	1.28137e-05	ENSG00000005381;ENSG00000011465;ENSG00000080824;ENSG00000084674;ENSG00000090382;ENSG00000100030;ENSG00000102393;ENSG00000104763;ENSG00000106348;ENSG00000117984;ENSG00000130287;ENSG00000131473;ENSG00000143387;ENSG00000163932;ENSG00000164687;ENSG00000169919;ENSG00000170043;ENSG00000188229;ENSG00000196743;ENSG00000282049
GO:0043197	dendritic spine	18	171	3.06242e-06	1.83745e-05	ENSG00000070808;ENSG00000072062;ENSG00000089250;ENSG00000112038;ENSG00000116329;ENSG00000120251;ENSG00000120899;ENSG00000132535;ENSG00000138814;ENSG00000149295;ENSG00000155511;ENSG00000163485;ENSG00000171862;ENSG00000176749;ENSG00000183023;ENSG00000184588;ENSG00000184845;ENSG00000196689
GO:0098562	cytoplasmic side of membrane	19	190	3.52393e-06	2.09531e-05	ENSG00000088832;ENSG00000101336;ENSG00000104365;ENSG00000116824;ENSG00000120899;ENSG00000125780;ENSG00000132535;ENSG00000133703;ENSG00000138814;ENSG00000143727;ENSG00000160211;ENSG00000171862;ENSG00000180176;ENSG00000182866;ENSG00000196396;ENSG00000196743;ENSG00000197122;ENSG00000213341;ENSG00000254087
GO:0031252	cell leading edge	31	425	3.58534e-06	2.09531e-05	ENSG00000011677;ENSG00000022355;ENSG00000065989;ENSG00000067900;ENSG00000097007;ENSG00000102287;ENSG00000105221;ENSG00000105810;ENSG00000109158;ENSG00000112038;ENSG00000113327;ENSG00000116329;ENSG00000120899;ENSG00000128271;ENSG00000140279;ENSG00000143761;ENSG00000145715;ENSG00000145863;ENSG00000151834;ENSG00000155511;ENSG00000160191;ENSG00000163285;ENSG00000163485;ENSG00000164885;ENSG00000165527…
GO:0000275	mitochondrial proton-transporting ATP synthase complex, catalytic core F(1)	4	5	3.59643e-06	2.09531e-05	ENSG00000099624;ENSG00000110955;ENSG00000152234;ENSG00000165629
GO:0045261	proton-transporting ATP synthase complex, catalytic core F(1)	4	5	3.59643e-06	2.09531e-05	ENSG00000099624;ENSG00000110955;ENSG00000152234;ENSG00000165629
GO:0044309	neuron spine	18	174	3.92453e-06	2.27001e-05	ENSG00000070808;ENSG00000072062;ENSG00000089250;ENSG00000112038;ENSG00000116329;ENSG00000120251;ENSG00000120899;ENSG00000132535;ENSG00000138814;ENSG00000149295;ENSG00000155511;ENSG00000163485;ENSG00000171862;ENSG00000176749;ENSG00000183023;ENSG00000184588;ENSG00000184845;ENSG00000196689
GO:0090575	RNA polymerase II transcription factor complex	18	179	5.85684e-06	3.3635e-05	ENSG00000007968;ENSG00000077092;ENSG00000100644;ENSG00000101412;ENSG00000112033;ENSG00000131759;ENSG00000132170;ENSG00000139687;ENSG00000141510;ENSG00000143257;ENSG00000144852;ENSG00000168610;ENSG00000170345;ENSG00000172819;ENSG00000177606;ENSG00000186350;ENSG00000186951;ENSG00000277273
GO:0009898	cytoplasmic side of plasma membrane	17	162	5.97541e-06	3.40725e-05	ENSG00000101336;ENSG00000104365;ENSG00000116824;ENSG00000120899;ENSG00000125780;ENSG00000132535;ENSG00000133703;ENSG00000138814;ENSG00000143727;ENSG00000160211;ENSG00000171862;ENSG00000180176;ENSG00000182866;ENSG00000196743;ENSG00000197122;ENSG00000213341;ENSG00000254087
GO:0098800	inner mitochondrial membrane protein complex	17	165	7.64931e-06	4.33102e-05	ENSG00000010256;ENSG00000073578;ENSG00000099624;ENSG00000108179;ENSG00000110955;ENSG00000117118;ENSG00000140740;ENSG00000143252;ENSG00000152234;ENSG00000164405;ENSG00000165629;ENSG00000169021;ENSG00000173660;ENSG00000179091;ENSG00000184076;ENSG00000198727;ENSG00000204370
GO:0005749	mitochondrial respiratory chain complex II, succinate dehydrogenase complex (ubiquinone)	4	6	1.05377e-05	5.76345e-05	ENSG00000073578;ENSG00000117118;ENSG00000143252;ENSG00000204370
GO:0045257	succinate dehydrogenase complex (ubiquinone)	4	6	1.05377e-05	5.76345e-05	ENSG00000073578;ENSG00000117118;ENSG00000143252;ENSG00000204370
GO:0045273	respiratory chain complex II	4	6	1.05377e-05	5.76345e-05	ENSG00000073578;ENSG00000117118;ENSG00000143252;ENSG00000204370
GO:0045281	succinate dehydrogenase complex	4	6	1.05377e-05	5.76345e-05	ENSG00000073578;ENSG00000117118;ENSG00000143252;ENSG00000204370
GO:0045283	fumarate reductase complex	4	6	1.05377e-05	5.76345e-05	ENSG00000073578;ENSG00000117118;ENSG00000143252;ENSG00000204370
GO:0035578	azurophil granule lumen	13	105	1.2505e-05	6.75637e-05	ENSG00000005381;ENSG00000090382;ENSG00000100030;ENSG00000102393;ENSG00000106348;ENSG00000131473;ENSG00000163932;ENSG00000164687;ENSG00000169919;ENSG00000170043;ENSG00000188229;ENSG00000196743;ENSG00000282049
GO:0042383	sarcolemma	15	137	1.25211e-05	6.75637e-05	ENSG00000089250;ENSG00000105711;ENSG00000105974;ENSG00000112038;ENSG00000120907;ENSG00000136531;ENSG00000138814;ENSG00000144285;ENSG00000153956;ENSG00000160191;ENSG00000162692;ENSG00000181856;ENSG00000183023;ENSG00000183873;ENSG00000221823
GO:0005741	mitochondrial outer membrane	18	193	1.65942e-05	8.89449e-05	ENSG00000002330;ENSG00000064012;ENSG00000069535;ENSG00000076555;ENSG00000082175;ENSG00000087088;ENSG00000100300;ENSG00000105327;ENSG00000132155;ENSG00000138029;ENSG00000143384;ENSG00000152661;ENSG00000156515;ENSG00000159399;ENSG00000171552;ENSG00000171791;ENSG00000186642;ENSG00000189221
GO:0098839	postsynaptic density membrane	11	79	1.89277e-05	0.000100781	ENSG00000043591;ENSG00000116329;ENSG00000125266;ENSG00000132535;ENSG00000133019;ENSG00000151577;ENSG00000155511;ENSG00000168539;ENSG00000168959;ENSG00000184160;ENSG00000273079
GO:0030315	T-tubule	9	53	2.14061e-05	0.000113227	ENSG00000089250;ENSG00000105711;ENSG00000120907;ENSG00000136531;ENSG00000144285;ENSG00000153956;ENSG00000181856;ENSG00000183023;ENSG00000183873
GO:0031968	organelle outer membrane	19	218	2.53516e-05	0.00013322	ENSG00000002330;ENSG00000064012;ENSG00000069535;ENSG00000076555;ENSG00000082175;ENSG00000087088;ENSG00000100300;ENSG00000105327;ENSG00000132155;ENSG00000138029;ENSG00000143384;ENSG00000147955;ENSG00000152661;ENSG00000156515;ENSG00000159399;ENSG00000171552;ENSG00000171791;ENSG00000186642;ENSG00000189221
GO:0019867	outer membrane	19	220	2.87766e-05	0.000150236	ENSG00000002330;ENSG00000064012;ENSG00000069535;ENSG00000076555;ENSG00000082175;ENSG00000087088;ENSG00000100300;ENSG00000105327;ENSG00000132155;ENSG00000138029;ENSG00000143384;ENSG00000147955;ENSG00000152661;ENSG00000156515;ENSG00000159399;ENSG00000171552;ENSG00000171791;ENSG00000186642;ENSG00000189221
GO:0044305	calyx of Held	6	23	4.12197e-05	0.000213811	ENSG00000089250;ENSG00000111262;ENSG00000135312;ENSG00000145888;ENSG00000163485;ENSG00000166501
GO:0044432	endoplasmic reticulum part	72	1530	4.82596e-05	0.000248722	ENSG00000044574;ENSG00000057252;ENSG00000057593;ENSG00000072310;ENSG00000073756;ENSG00000084674;ENSG00000087088;ENSG00000088832;ENSG00000089250;ENSG00000095303;ENSG00000099937;ENSG00000100097;ENSG00000100292;ENSG00000105974;ENSG00000108821;ENSG00000113161;ENSG00000113302;ENSG00000114200;ENSG00000115414;ENSG00000115718;ENSG00000117601;ENSG00000118785;ENSG00000120251;ENSG00000121653;ENSG00000127948…
GO:0031904	endosome lumen	7	35	5.98004e-05	0.000306239	ENSG00000084674;ENSG00000096968;ENSG00000113302;ENSG00000113494;ENSG00000143387;ENSG00000166710;ENSG00000254647
GO:0070469	respiratory chain	13	122	6.24423e-05	0.000317744	ENSG00000010256;ENSG00000073578;ENSG00000117118;ENSG00000140740;ENSG00000143252;ENSG00000164405;ENSG00000169021;ENSG00000173660;ENSG00000179091;ENSG00000184076;ENSG00000198695;ENSG00000198727;ENSG00000204370
GO:0098803	respiratory chain complex	12	107	7.21333e-05	0.00036475	ENSG00000010256;ENSG00000073578;ENSG00000117118;ENSG00000140740;ENSG00000143252;ENSG00000164405;ENSG00000169021;ENSG00000173660;ENSG00000179091;ENSG00000184076;ENSG00000198727;ENSG00000204370
GO:0044304	main axon	10	76	7.39706e-05	0.000371702	ENSG00000078018;ENSG00000105711;ENSG00000111262;ENSG00000128271;ENSG00000132535;ENSG00000136531;ENSG00000144285;ENSG00000147571;ENSG00000163485;ENSG00000184156
GO:0044294	dendritic growth cone	4	9	8.24778e-05	0.000411877	ENSG00000078018;ENSG00000080824;ENSG00000096384;ENSG00000121653
GO:0005746	mitochondrial respiratory chain	12	109	8.64706e-05	0.00042915	ENSG00000010256;ENSG00000073578;ENSG00000117118;ENSG00000140740;ENSG00000143252;ENSG00000164405;ENSG00000169021;ENSG00000173660;ENSG00000179091;ENSG00000184076;ENSG00000198727;ENSG00000204370
GO:0031012	extracellular matrix	33	551	9.63748e-05	0.00047537	ENSG00000011465;ENSG00000057593;ENSG00000066468;ENSG00000087085;ENSG00000087245;ENSG00000090339;ENSG00000091583;ENSG00000100097;ENSG00000100985;ENSG00000105205;ENSG00000105329;ENSG00000106333;ENSG00000106366;ENSG00000108821;ENSG00000112715;ENSG00000115414;ENSG00000117525;ENSG00000117601;ENSG00000117984;ENSG00000122194;ENSG00000124107;ENSG00000130287;ENSG00000133048;ENSG00000160862;ENSG00000165471…
GO:0005764	lysosome	43	797	9.99493e-05	0.000489995	ENSG00000005381;ENSG00000011465;ENSG00000014257;ENSG00000080824;ENSG00000084674;ENSG00000085662;ENSG00000090382;ENSG00000096384;ENSG00000100030;ENSG00000101336;ENSG00000102393;ENSG00000104763;ENSG00000104951;ENSG00000105327;ENSG00000105851;ENSG00000106348;ENSG00000117298;ENSG00000117984;ENSG00000120053;ENSG00000121691;ENSG00000125538;ENSG00000130164;ENSG00000130287;ENSG00000131473;ENSG00000133661…
GO:0044798	nuclear transcription factor complex	18	222	0.000104845	0.000510881	ENSG00000007968;ENSG00000077092;ENSG00000100644;ENSG00000101412;ENSG00000112033;ENSG00000131759;ENSG00000132170;ENSG00000139687;ENSG00000141510;ENSG00000143257;ENSG00000144852;ENSG00000168610;ENSG00000170345;ENSG00000172819;ENSG00000177606;ENSG00000186350;ENSG00000186951;ENSG00000277273
GO:0000323	lytic vacuole	43	799	0.000105666	0.00051178	ENSG00000005381;ENSG00000011465;ENSG00000014257;ENSG00000080824;ENSG00000084674;ENSG00000085662;ENSG00000090382;ENSG00000096384;ENSG00000100030;ENSG00000101336;ENSG00000102393;ENSG00000104763;ENSG00000104951;ENSG00000105327;ENSG00000105851;ENSG00000106348;ENSG00000117298;ENSG00000117984;ENSG00000120053;ENSG00000121691;ENSG00000125538;ENSG00000130164;ENSG00000130287;ENSG00000131473;ENSG00000133661…
GO:0031594	neuromuscular junction	10	80	0.000114881	0.000553081	ENSG00000072062;ENSG00000087085;ENSG00000108556;ENSG00000132535;ENSG00000135902;ENSG00000138435;ENSG00000164885;ENSG00000167552;ENSG00000170175;ENSG00000176749
GO:0035580	specific granule lumen	10	82	0.000141639	0.000677845	ENSG00000012223;ENSG00000090382;ENSG00000109320;ENSG00000115828;ENSG00000117984;ENSG00000124107;ENSG00000133048;ENSG00000148346;ENSG00000166710;ENSG00000171302
GO:0099061	integral component of postsynaptic density membrane	8	53	0.000145956	0.000694372	ENSG00000043591;ENSG00000116329;ENSG00000125266;ENSG00000133019;ENSG00000151577;ENSG00000155511;ENSG00000168539;ENSG00000184160
GO:0062023	collagen-containing extracellular matrix	27	425	0.000159462	0.000754163	ENSG00000011465;ENSG00000057593;ENSG00000066468;ENSG00000087085;ENSG00000087245;ENSG00000090339;ENSG00000091583;ENSG00000100097;ENSG00000100985;ENSG00000105205;ENSG00000105329;ENSG00000106333;ENSG00000106366;ENSG00000108821;ENSG00000115414;ENSG00000117525;ENSG00000117601;ENSG00000117984;ENSG00000122194;ENSG00000124107;ENSG00000160862;ENSG00000165471;ENSG00000168542;ENSG00000171560;ENSG00000180210…
GO:0016323	basolateral plasma membrane	18	230	0.000163779	0.000770047	ENSG00000036828;ENSG00000063180;ENSG00000065361;ENSG00000079385;ENSG00000096384;ENSG00000103222;ENSG00000104267;ENSG00000107159;ENSG00000130164;ENSG00000133019;ENSG00000138823;ENSG00000141736;ENSG00000146648;ENSG00000150594;ENSG00000160712;ENSG00000163485;ENSG00000189143;ENSG00000196743
GO:0005654	nucleoplasm	149	3861	0.000168337	0.000786879	ENSG00000006638;ENSG00000007968;ENSG00000012779;ENSG00000026103;ENSG00000048392;ENSG00000064012;ENSG00000065989;ENSG00000066468;ENSG00000070501;ENSG00000070808;ENSG00000072062;ENSG00000072310;ENSG00000075426;ENSG00000077092;ENSG00000079102;ENSG00000080824;ENSG00000082175;ENSG00000082701;ENSG00000084676;ENSG00000085662;ENSG00000089250;ENSG00000089685;ENSG00000091831;ENSG00000096384;ENSG00000096717…
GO:0044424	intracellular part	504	15877	0.000172051	0.000799589	ENSG00000002330;ENSG00000005381;ENSG00000005421;ENSG00000006283;ENSG00000006638;ENSG00000007171;ENSG00000007255;ENSG00000007908;ENSG00000007952;ENSG00000007968;ENSG00000010256;ENSG00000011376;ENSG00000011465;ENSG00000012223;ENSG00000012779;ENSG00000013441;ENSG00000014257;ENSG00000017260;ENSG00000017427;ENSG00000022355;ENSG00000026103;ENSG00000036828;ENSG00000040608;ENSG00000041880;ENSG00000043591…
GO:0098685	Schaffer collateral - CA1 synapse	10	85	0.000191517	0.00088494	ENSG00000043591;ENSG00000070808;ENSG00000104368;ENSG00000125266;ENSG00000138814;ENSG00000164885;ENSG00000168539;ENSG00000168610;ENSG00000168959;ENSG00000170425
GO:0005667	transcription factor complex	25	385	0.000197851	0.000908985	ENSG00000007968;ENSG00000077092;ENSG00000096384;ENSG00000100644;ENSG00000101412;ENSG00000106546;ENSG00000112033;ENSG00000123374;ENSG00000124813;ENSG00000131759;ENSG00000132170;ENSG00000135446;ENSG00000139687;ENSG00000141510;ENSG00000143257;ENSG00000143799;ENSG00000144852;ENSG00000168610;ENSG00000170345;ENSG00000172819;ENSG00000173039;ENSG00000177606;ENSG00000186350;ENSG00000186951;ENSG00000277273
GO:0005788	endoplasmic reticulum lumen	22	320	0.000213359	0.000974664	ENSG00000044574;ENSG00000057593;ENSG00000073756;ENSG00000084674;ENSG00000099937;ENSG00000100097;ENSG00000108821;ENSG00000113302;ENSG00000114200;ENSG00000115414;ENSG00000115718;ENSG00000117601;ENSG00000118785;ENSG00000136244;ENSG00000138823;ENSG00000146674;ENSG00000166710;ENSG00000168542;ENSG00000171560;ENSG00000180210;ENSG00000198848;ENSG00000254647
GO:0008622	epsilon DNA polymerase complex	3	5	0.000241073	0.00109505	ENSG00000100479;ENSG00000148229;ENSG00000177084
GO:0099146	intrinsic component of postsynaptic density membrane	8	57	0.000245515	0.00110895	ENSG00000043591;ENSG00000116329;ENSG00000125266;ENSG00000133019;ENSG00000151577;ENSG00000155511;ENSG00000168539;ENSG00000184160
GO:0071682	endocytic vesicle lumen	5	21	0.000295733	0.00132832	ENSG00000005381;ENSG00000012223;ENSG00000080824;ENSG00000084674;ENSG00000206172
GO:0005622	intracellular	504	15933	0.000301612	0.0013472	ENSG00000002330;ENSG00000005381;ENSG00000005421;ENSG00000006283;ENSG00000006638;ENSG00000007171;ENSG00000007255;ENSG00000007908;ENSG00000007952;ENSG00000007968;ENSG00000010256;ENSG00000011376;ENSG00000011465;ENSG00000012223;ENSG00000012779;ENSG00000013441;ENSG00000014257;ENSG00000017260;ENSG00000017427;ENSG00000022355;ENSG00000026103;ENSG00000036828;ENSG00000040608;ENSG00000041880;ENSG00000043591…
GO:0044455	mitochondrial membrane part	19	265	0.00033501	0.00148811	ENSG00000010256;ENSG00000073578;ENSG00000099624;ENSG00000108179;ENSG00000110955;ENSG00000117118;ENSG00000140740;ENSG00000143252;ENSG00000152234;ENSG00000164405;ENSG00000165629;ENSG00000169021;ENSG00000171503;ENSG00000173660;ENSG00000179091;ENSG00000184076;ENSG00000198727;ENSG00000204370;ENSG00000254087
GO:0005753	mitochondrial proton-transporting ATP synthase complex	5	22	0.000373525	0.00165008	ENSG00000099624;ENSG00000108179;ENSG00000110955;ENSG00000152234;ENSG00000165629
GO:0019866	organelle inner membrane	33	594	0.000379564	0.00166759	ENSG00000010256;ENSG00000073578;ENSG00000096717;ENSG00000099624;ENSG00000108179;ENSG00000110955;ENSG00000117118;ENSG00000138029;ENSG00000140465;ENSG00000140740;ENSG00000143252;ENSG00000143801;ENSG00000147955;ENSG00000152234;ENSG00000164405;ENSG00000165629;ENSG00000168610;ENSG00000169021;ENSG00000171503;ENSG00000171552;ENSG00000171766;ENSG00000173660;ENSG00000176890;ENSG00000179091;ENSG00000184076…
GO:0005759	mitochondrial matrix	29	498	0.000398665	0.00174199	ENSG00000011376;ENSG00000099624;ENSG00000104325;ENSG00000104687;ENSG00000105552;ENSG00000108179;ENSG00000110955;ENSG00000117054;ENSG00000134057;ENSG00000138029;ENSG00000139131;ENSG00000140521;ENSG00000140740;ENSG00000140905;ENSG00000141510;ENSG00000142168;ENSG00000148090;ENSG00000150768;ENSG00000152234;ENSG00000165629;ENSG00000169239;ENSG00000170312;ENSG00000170502;ENSG00000171503;ENSG00000171552…
GO:0005743	mitochondrial inner membrane	30	527	0.000464261	0.00201359	ENSG00000010256;ENSG00000073578;ENSG00000099624;ENSG00000108179;ENSG00000110955;ENSG00000117118;ENSG00000138029;ENSG00000140465;ENSG00000140740;ENSG00000143252;ENSG00000152234;ENSG00000164405;ENSG00000165629;ENSG00000168610;ENSG00000169021;ENSG00000171503;ENSG00000171552;ENSG00000171766;ENSG00000173660;ENSG00000176890;ENSG00000179091;ENSG00000184076;ENSG00000186642;ENSG00000197122;ENSG00000198695…
GO:0045259	proton-transporting ATP synthase complex	5	23	0.000465832	0.00201359	ENSG00000099624;ENSG00000108179;ENSG00000110955;ENSG00000152234;ENSG00000165629
GO:0005773	vacuole	45	911	0.000487411	0.00209561	ENSG00000005381;ENSG00000011465;ENSG00000014257;ENSG00000080824;ENSG00000084674;ENSG00000085662;ENSG00000090382;ENSG00000096384;ENSG00000100030;ENSG00000101336;ENSG00000102393;ENSG00000103222;ENSG00000104763;ENSG00000104951;ENSG00000105327;ENSG00000105851;ENSG00000106348;ENSG00000117298;ENSG00000117984;ENSG00000120053;ENSG00000121691;ENSG00000125538;ENSG00000130164;ENSG00000130287;ENSG00000131473…
GO:0005766	primary lysosome	14	170	0.000510673	0.00217239	ENSG00000005381;ENSG00000014257;ENSG00000090382;ENSG00000100030;ENSG00000102393;ENSG00000106348;ENSG00000131473;ENSG00000163932;ENSG00000164687;ENSG00000169919;ENSG00000170043;ENSG00000188229;ENSG00000196743;ENSG00000282049
GO:0042582	azurophil granule	14	170	0.000510673	0.00217239	ENSG00000005381;ENSG00000014257;ENSG00000090382;ENSG00000100030;ENSG00000102393;ENSG00000106348;ENSG00000131473;ENSG00000163932;ENSG00000164687;ENSG00000169919;ENSG00000170043;ENSG00000188229;ENSG00000196743;ENSG00000282049
GO:0008076	voltage-gated potassium channel complex	10	97	0.000562428	0.00237996	ENSG00000055118;ENSG00000099337;ENSG00000099822;ENSG00000111262;ENSG00000130226;ENSG00000132535;ENSG00000135750;ENSG00000151704;ENSG00000156113;ENSG00000184156
GO:0030008	TRAPP complex	4	14	0.000582722	0.00242751	ENSG00000054116;ENSG00000170043;ENSG00000181029;ENSG00000196655
GO:0043020	NADPH oxidase complex	4	14	0.000582722	0.00242751	ENSG00000007952;ENSG00000074771;ENSG00000140279;ENSG00000158517
GO:0044292	dendrite terminus	4	14	0.000582722	0.00242751	ENSG00000078018;ENSG00000080824;ENSG00000096384;ENSG00000121653
GO:1904724	tertiary granule lumen	8	66	0.000677453	0.00280759	ENSG00000012223;ENSG00000090382;ENSG00000100985;ENSG00000104763;ENSG00000115828;ENSG00000117984;ENSG00000166710;ENSG00000171302
GO:0014704	intercalated disc	7	51	0.000686138	0.002829	ENSG00000105711;ENSG00000136531;ENSG00000144285;ENSG00000152661;ENSG00000177098;ENSG00000183023;ENSG00000183873
GO:0098798	mitochondrial protein complex	20	305	0.000738526	0.00302946	ENSG00000010256;ENSG00000073578;ENSG00000087088;ENSG00000099624;ENSG00000108179;ENSG00000110955;ENSG00000117118;ENSG00000140521;ENSG00000140740;ENSG00000143252;ENSG00000150768;ENSG00000152234;ENSG00000164405;ENSG00000165629;ENSG00000169021;ENSG00000173660;ENSG00000179091;ENSG00000184076;ENSG00000198727;ENSG00000204370
GO:0033268	node of Ranvier	4	15	0.000776253	0.00316806	ENSG00000105711;ENSG00000136531;ENSG00000144285;ENSG00000184156
GO:0097136	Bcl-2 family protein complex	3	7	0.000807305	0.00327815	ENSG00000087088;ENSG00000143384;ENSG00000171552
GO:0005971	ribonucleoside-diphosphate reductase complex	2	2	0.000860864	0.00342641	ENSG00000167325;ENSG00000171848
GO:0009330	DNA topoisomerase complex (ATP-hydrolyzing)	2	2	0.000860864	0.00342641	ENSG00000131747;ENSG00000198900
GO:0035189	Rb-E2F complex	2	2	0.000860864	0.00342641	ENSG00000101412;ENSG00000139687
GO:0097125	cyclin B1-CDK1 complex	2	2	0.000860864	0.00342641	ENSG00000134057;ENSG00000170312
GO:0031093	platelet alpha granule lumen	8	70	0.00100517	0.0039655	ENSG00000017427;ENSG00000105329;ENSG00000106366;ENSG00000112715;ENSG00000115414;ENSG00000122194;ENSG00000138798;ENSG00000171560
GO:0033178	proton-transporting two-sector ATPase complex, catalytic domain	4	16	0.0010111	0.0039655	ENSG00000099624;ENSG00000110955;ENSG00000152234;ENSG00000165629
GO:0042575	DNA polymerase complex	4	16	0.0010111	0.0039655	ENSG00000100479;ENSG00000140521;ENSG00000148229;ENSG00000177084
GO:0034705	potassium channel complex	10	106	0.00112659	0.00437689	ENSG00000055118;ENSG00000099337;ENSG00000099822;ENSG00000111262;ENSG00000130226;ENSG00000132535;ENSG00000135750;ENSG00000151704;ENSG00000156113;ENSG00000184156
GO:0005777	peroxisome	12	144	0.00113233	0.00437689	ENSG00000007171;ENSG00000110921;ENSG00000113161;ENSG00000113790;ENSG00000121691;ENSG00000142168;ENSG00000143761;ENSG00000158125;ENSG00000161533;ENSG00000163586;ENSG00000178035;ENSG00000198721
GO:0042579	microbody	12	144	0.00113233	0.00437689	ENSG00000007171;ENSG00000110921;ENSG00000113161;ENSG00000113790;ENSG00000121691;ENSG00000142168;ENSG00000143761;ENSG00000158125;ENSG00000161533;ENSG00000163586;ENSG00000178035;ENSG00000198721
GO:0098878	neurotransmitter receptor complex	7	56	0.0012115	0.00466051	ENSG00000120251;ENSG00000120899;ENSG00000132535;ENSG00000155511;ENSG00000166736;ENSG00000198785;ENSG00000273079
GO:1902494	catalytic complex	66	1540	0.0012703	0.00486342	ENSG00000007952;ENSG00000010256;ENSG00000057593;ENSG00000064012;ENSG00000073578;ENSG00000074771;ENSG00000096717;ENSG00000100479;ENSG00000100949;ENSG00000101266;ENSG00000101868;ENSG00000104365;ENSG00000105810;ENSG00000105851;ENSG00000106211;ENSG00000108344;ENSG00000110092;ENSG00000111276;ENSG00000117118;ENSG00000117525;ENSG00000123374;ENSG00000124762;ENSG00000134057;ENSG00000135446;ENSG00000136807…
GO:0072562	blood microparticle	14	189	0.00143619	0.00547249	ENSG00000005421;ENSG00000105329;ENSG00000114200;ENSG00000115414;ENSG00000117601;ENSG00000122194;ENSG00000159403;ENSG00000171560;ENSG00000180210;ENSG00000206172;ENSG00000243238;ENSG00000274247;ENSG00000274497;ENSG00000277633
GO:0043202	lysosomal lumen	10	110	0.00149471	0.00566863	ENSG00000011465;ENSG00000080824;ENSG00000084674;ENSG00000102393;ENSG00000104763;ENSG00000117984;ENSG00000130287;ENSG00000143387;ENSG00000169919;ENSG00000196743
GO:0030139	endocytic vesicle	23	399	0.0017487	0.00660074	ENSG00000005381;ENSG00000012223;ENSG00000070808;ENSG00000080824;ENSG00000084674;ENSG00000105974;ENSG00000120251;ENSG00000130164;ENSG00000132535;ENSG00000133661;ENSG00000146648;ENSG00000149295;ENSG00000151577;ENSG00000155511;ENSG00000158517;ENSG00000163599;ENSG00000164867;ENSG00000165527;ENSG00000166710;ENSG00000196664;ENSG00000197081;ENSG00000197635;ENSG00000206172
GO:0031264	death-inducing signaling complex	3	9	0.00185407	0.00696577	ENSG00000026103;ENSG00000064012;ENSG00000164305
GO:0005925	focal adhesion	25	451	0.00192431	0.00719603	ENSG00000044574;ENSG00000073008;ENSG00000090339;ENSG00000096968;ENSG00000100030;ENSG00000101336;ENSG00000102755;ENSG00000102882;ENSG00000105974;ENSG00000106211;ENSG00000112038;ENSG00000117335;ENSG00000120899;ENSG00000121691;ENSG00000122861;ENSG00000125266;ENSG00000133703;ENSG00000143761;ENSG00000146648;ENSG00000152661;ENSG00000162434;ENSG00000165527;ENSG00000166710;ENSG00000197081;ENSG00000197635
GO:0030018	Z disc	11	134	0.00202325	0.00753098	ENSG00000088832;ENSG00000089250;ENSG00000106211;ENSG00000120907;ENSG00000138814;ENSG00000143801;ENSG00000144285;ENSG00000166257;ENSG00000183023;ENSG00000183873;ENSG00000184588
GO:0005924	cell-substrate adherens junction	25	454	0.0021028	0.00779101	ENSG00000044574;ENSG00000073008;ENSG00000090339;ENSG00000096968;ENSG00000100030;ENSG00000101336;ENSG00000102755;ENSG00000102882;ENSG00000105974;ENSG00000106211;ENSG00000112038;ENSG00000117335;ENSG00000120899;ENSG00000121691;ENSG00000122861;ENSG00000125266;ENSG00000133703;ENSG00000143761;ENSG00000146648;ENSG00000152661;ENSG00000162434;ENSG00000165527;ENSG00000166710;ENSG00000197081;ENSG00000197635
GO:0043292	contractile fiber	16	241	0.00212849	0.00785003	ENSG00000087245;ENSG00000088832;ENSG00000089250;ENSG00000106211;ENSG00000120907;ENSG00000138814;ENSG00000143761;ENSG00000143801;ENSG00000144285;ENSG00000152661;ENSG00000166257;ENSG00000176749;ENSG00000183023;ENSG00000183873;ENSG00000184588;ENSG00000198668
GO:0070382	exocytic vesicle	15	219	0.00214308	0.00786775	ENSG00000017427;ENSG00000082556;ENSG00000116329;ENSG00000132535;ENSG00000143801;ENSG00000149295;ENSG00000151834;ENSG00000155511;ENSG00000166501;ENSG00000171552;ENSG00000180176;ENSG00000184588;ENSG00000196517;ENSG00000196655;ENSG00000198668
GO:0005768	endosome	48	1064	0.00216114	0.00789798	ENSG00000007952;ENSG00000043591;ENSG00000084674;ENSG00000096968;ENSG00000100030;ENSG00000102755;ENSG00000102882;ENSG00000105221;ENSG00000105639;ENSG00000105974;ENSG00000108576;ENSG00000111276;ENSG00000112038;ENSG00000113302;ENSG00000113494;ENSG00000117298;ENSG00000123374;ENSG00000130164;ENSG00000130643;ENSG00000131471;ENSG00000133661;ENSG00000135750;ENSG00000136869;ENSG00000140564;ENSG00000141736…
GO:0005789	endoplasmic reticulum membrane	54	1234	0.00225367	0.00819887	ENSG00000044574;ENSG00000057252;ENSG00000072310;ENSG00000073756;ENSG00000084674;ENSG00000087088;ENSG00000088832;ENSG00000089250;ENSG00000095303;ENSG00000100292;ENSG00000105974;ENSG00000113161;ENSG00000120251;ENSG00000121653;ENSG00000127948;ENSG00000133661;ENSG00000134824;ENSG00000137869;ENSG00000138061;ENSG00000138115;ENSG00000140465;ENSG00000140505;ENSG00000141429;ENSG00000143801;ENSG00000145545…
GO:0098588	bounding membrane of organelle	93	2374	0.00228919	0.00829057	ENSG00000002330;ENSG00000007255;ENSG00000014257;ENSG00000017260;ENSG00000054116;ENSG00000064012;ENSG00000067900;ENSG00000069535;ENSG00000070808;ENSG00000072310;ENSG00000076555;ENSG00000079385;ENSG00000082175;ENSG00000082556;ENSG00000084674;ENSG00000087088;ENSG00000088832;ENSG00000089250;ENSG00000096384;ENSG00000100300;ENSG00000103222;ENSG00000105327;ENSG00000105974;ENSG00000108576;ENSG00000111319…
GO:0030055	cell-substrate junction	25	458	0.00236263	0.00851817	ENSG00000044574;ENSG00000073008;ENSG00000090339;ENSG00000096968;ENSG00000100030;ENSG00000101336;ENSG00000102755;ENSG00000102882;ENSG00000105974;ENSG00000106211;ENSG00000112038;ENSG00000117335;ENSG00000120899;ENSG00000121691;ENSG00000122861;ENSG00000125266;ENSG00000133703;ENSG00000143761;ENSG00000146648;ENSG00000152661;ENSG00000162434;ENSG00000165527;ENSG00000166710;ENSG00000197081;ENSG00000197635
GO:0098827	endoplasmic reticulum subcompartment	54	1239	0.00245448	0.00870035	ENSG00000044574;ENSG00000057252;ENSG00000072310;ENSG00000073756;ENSG00000084674;ENSG00000087088;ENSG00000088832;ENSG00000089250;ENSG00000095303;ENSG00000100292;ENSG00000105974;ENSG00000113161;ENSG00000120251;ENSG00000121653;ENSG00000127948;ENSG00000133661;ENSG00000134824;ENSG00000137869;ENSG00000138061;ENSG00000138115;ENSG00000140465;ENSG00000140505;ENSG00000141429;ENSG00000143801;ENSG00000145545…
GO:0005896	interleukin-6 receptor complex	2	3	0.00253219	0.00870035	ENSG00000136244;ENSG00000160712
GO:0005965	protein farnesyltransferase complex	2	3	0.00253219	0.00870035	ENSG00000168522;ENSG00000257365
GO:0016533	protein kinase 5 complex	2	3	0.00253219	0.00870035	ENSG00000164885;ENSG00000176749
GO:0043514	interleukin-12 complex	2	3	0.00253219	0.00870035	ENSG00000113302;ENSG00000160712
GO:0070743	interleukin-23 complex	2	3	0.00253219	0.00870035	ENSG00000113302;ENSG00000160712
GO:0097124	cyclin A2-CDK2 complex	2	3	0.00253219	0.00870035	ENSG00000123374;ENSG00000145386
GO:0099154	serotonergic synapse	2	3	0.00253219	0.00870035	ENSG00000108576;ENSG00000135312
GO:1902937	inward rectifier potassium channel complex	2	3	0.00253219	0.00870035	ENSG00000055118;ENSG00000135750
GO:1905286	serine-type peptidase complex	2	3	0.00253219	0.00870035	ENSG00000057593;ENSG00000117525
GO:1990425	ryanodine receptor complex	2	3	0.00253219	0.00870035	ENSG00000088832;ENSG00000089250
GO:0012506	vesicle membrane	43	937	0.00265495	0.00908288	ENSG00000007171;ENSG00000014257;ENSG00000022355;ENSG00000070808;ENSG00000072310;ENSG00000079385;ENSG00000082556;ENSG00000084674;ENSG00000089250;ENSG00000105974;ENSG00000113327;ENSG00000116329;ENSG00000117335;ENSG00000117971;ENSG00000120251;ENSG00000122861;ENSG00000130164;ENSG00000130643;ENSG00000132535;ENSG00000138798;ENSG00000145864;ENSG00000146648;ENSG00000149295;ENSG00000151834;ENSG00000155511…
GO:0008021	synaptic vesicle	14	202	0.00266612	0.00908288	ENSG00000082556;ENSG00000116329;ENSG00000132535;ENSG00000143801;ENSG00000149295;ENSG00000151834;ENSG00000155511;ENSG00000166501;ENSG00000171552;ENSG00000180176;ENSG00000184588;ENSG00000196517;ENSG00000196655;ENSG00000198668
GO:0031970	organelle envelope lumen	9	100	0.00271788	0.00922016	ENSG00000012779;ENSG00000114200;ENSG00000121691;ENSG00000142168;ENSG00000171766;ENSG00000197081;ENSG00000203857;ENSG00000203859;ENSG00000254087
GO:0043231	intracellular membrane-bounded organelle	387	12015	0.0027512	0.00929396	ENSG00000002330;ENSG00000005381;ENSG00000005421;ENSG00000006638;ENSG00000007171;ENSG00000007255;ENSG00000007968;ENSG00000010256;ENSG00000011376;ENSG00000011465;ENSG00000012223;ENSG00000012779;ENSG00000013441;ENSG00000014257;ENSG00000017260;ENSG00000026103;ENSG00000036828;ENSG00000040608;ENSG00000041880;ENSG00000044574;ENSG00000048392;ENSG00000050628;ENSG00000054116;ENSG00000057252;ENSG00000057593…
GO:0032839	dendrite cytoplasm	5	34	0.00295279	0.00993323	ENSG00000078018;ENSG00000100030;ENSG00000112038;ENSG00000132535;ENSG00000142168
GO:0005796	Golgi lumen	10	121	0.00303084	0.0101533	ENSG00000011465;ENSG00000057593;ENSG00000105329;ENSG00000115718;ENSG00000130287;ENSG00000135346;ENSG00000140564;ENSG00000167531;ENSG00000180210;ENSG00000254647

## Sheet: molecular function
GO ID	Description	out (623)	All (20195)	pvalue	p.adjust	Genes
GO:0030594	neurotransmitter receptor activity	63	128	1.1036e-60	1.67857e-57	ENSG00000011677;ENSG00000022355;ENSG00000043591;ENSG00000069696;ENSG00000080644;ENSG00000100300;ENSG00000101180;ENSG00000101204;ENSG00000102287;ENSG00000102468;ENSG00000108556;ENSG00000109158;ENSG00000111886;ENSG00000112038;ENSG00000113327;ENSG00000113749;ENSG00000117971;ENSG00000120251;ENSG00000120899;ENSG00000120903;ENSG00000129749;ENSG00000133019;ENSG00000135312;ENSG00000135902;ENSG00000135914…
GO:0098960	postsynaptic neurotransmitter receptor activity	39	56	2.23114e-46	1.69679e-43	ENSG00000011677;ENSG00000022355;ENSG00000043591;ENSG00000080644;ENSG00000101204;ENSG00000102287;ENSG00000108556;ENSG00000109158;ENSG00000111886;ENSG00000113327;ENSG00000117971;ENSG00000120903;ENSG00000129749;ENSG00000135902;ENSG00000138435;ENSG00000145863;ENSG00000145864;ENSG00000145888;ENSG00000146276;ENSG00000147432;ENSG00000147434;ENSG00000151834;ENSG00000155511;ENSG00000160716;ENSG00000163285…
GO:0099529	neurotransmitter receptor activity involved in regulation of postsynaptic membrane potential	38	54	1.7022e-45	8.63015e-43	ENSG00000011677;ENSG00000022355;ENSG00000043591;ENSG00000080644;ENSG00000101204;ENSG00000102287;ENSG00000108556;ENSG00000109158;ENSG00000111886;ENSG00000113327;ENSG00000117971;ENSG00000120903;ENSG00000129749;ENSG00000135902;ENSG00000138435;ENSG00000145863;ENSG00000145864;ENSG00000145888;ENSG00000146276;ENSG00000147432;ENSG00000147434;ENSG00000151834;ENSG00000155511;ENSG00000160716;ENSG00000163285…
GO:0005230	extracellular ligand-gated ion channel activity	43	79	3.68349e-44	1.40065e-41	ENSG00000011677;ENSG00000022355;ENSG00000080644;ENSG00000094755;ENSG00000101204;ENSG00000102287;ENSG00000108556;ENSG00000109158;ENSG00000111886;ENSG00000113327;ENSG00000117971;ENSG00000120251;ENSG00000120899;ENSG00000120903;ENSG00000129749;ENSG00000135902;ENSG00000138435;ENSG00000145863;ENSG00000145864;ENSG00000145888;ENSG00000146276;ENSG00000147432;ENSG00000147434;ENSG00000151834;ENSG00000155511…
GO:1904315	transmitter-gated ion channel activity involved in regulation of postsynaptic membrane potential	36	51	3.12558e-43	9.50803e-41	ENSG00000011677;ENSG00000022355;ENSG00000080644;ENSG00000101204;ENSG00000102287;ENSG00000108556;ENSG00000109158;ENSG00000111886;ENSG00000113327;ENSG00000117971;ENSG00000120903;ENSG00000129749;ENSG00000135902;ENSG00000138435;ENSG00000145863;ENSG00000145864;ENSG00000145888;ENSG00000146276;ENSG00000147432;ENSG00000147434;ENSG00000151834;ENSG00000155511;ENSG00000160716;ENSG00000163285;ENSG00000163288…
GO:0022824	transmitter-gated ion channel activity	39	64	7.25896e-43	1.57727e-40	ENSG00000011677;ENSG00000022355;ENSG00000080644;ENSG00000101204;ENSG00000102287;ENSG00000108556;ENSG00000109158;ENSG00000111886;ENSG00000113327;ENSG00000117971;ENSG00000120251;ENSG00000120899;ENSG00000120903;ENSG00000129749;ENSG00000135902;ENSG00000138435;ENSG00000145863;ENSG00000145864;ENSG00000145888;ENSG00000146276;ENSG00000147432;ENSG00000147434;ENSG00000151834;ENSG00000155511;ENSG00000160716…
GO:0022835	transmitter-gated channel activity	39	64	7.25896e-43	1.57727e-40	ENSG00000011677;ENSG00000022355;ENSG00000080644;ENSG00000101204;ENSG00000102287;ENSG00000108556;ENSG00000109158;ENSG00000111886;ENSG00000113327;ENSG00000117971;ENSG00000120251;ENSG00000120899;ENSG00000120903;ENSG00000129749;ENSG00000135902;ENSG00000138435;ENSG00000145863;ENSG00000145864;ENSG00000145888;ENSG00000146276;ENSG00000147432;ENSG00000147434;ENSG00000151834;ENSG00000155511;ENSG00000160716…
GO:0022839	ion gated channel activity	77	358	8.40481e-43	1.59797e-40	ENSG00000006283;ENSG00000007314;ENSG00000007402;ENSG00000007952;ENSG00000011677;ENSG00000022355;ENSG00000055118;ENSG00000080644;ENSG00000094755;ENSG00000099337;ENSG00000099822;ENSG00000100346;ENSG00000101204;ENSG00000102287;ENSG00000105711;ENSG00000108556;ENSG00000109158;ENSG00000111262;ENSG00000111319;ENSG00000111886;ENSG00000112038;ENSG00000113327;ENSG00000117971;ENSG00000120251;ENSG00000120899…
GO:0022836	gated channel activity	77	367	5.6097e-42	9.48039e-40	ENSG00000006283;ENSG00000007314;ENSG00000007402;ENSG00000007952;ENSG00000011677;ENSG00000022355;ENSG00000055118;ENSG00000080644;ENSG00000094755;ENSG00000099337;ENSG00000099822;ENSG00000100346;ENSG00000101204;ENSG00000102287;ENSG00000105711;ENSG00000108556;ENSG00000109158;ENSG00000111262;ENSG00000111319;ENSG00000111886;ENSG00000112038;ENSG00000113327;ENSG00000117971;ENSG00000120251;ENSG00000120899…
GO:0015276	ligand-gated ion channel activity	51	143	1.71835e-40	2.376e-38	ENSG00000011677;ENSG00000022355;ENSG00000055118;ENSG00000080644;ENSG00000094755;ENSG00000099337;ENSG00000099822;ENSG00000101204;ENSG00000102287;ENSG00000108556;ENSG00000109158;ENSG00000111319;ENSG00000111886;ENSG00000113327;ENSG00000117971;ENSG00000120251;ENSG00000120899;ENSG00000120903;ENSG00000129749;ENSG00000135750;ENSG00000135902;ENSG00000138435;ENSG00000145863;ENSG00000145864;ENSG00000145888…
GO:0022834	ligand-gated channel activity	51	143	1.71835e-40	2.376e-38	ENSG00000011677;ENSG00000022355;ENSG00000055118;ENSG00000080644;ENSG00000094755;ENSG00000099337;ENSG00000099822;ENSG00000101204;ENSG00000102287;ENSG00000108556;ENSG00000109158;ENSG00000111319;ENSG00000111886;ENSG00000113327;ENSG00000117971;ENSG00000120251;ENSG00000120899;ENSG00000120903;ENSG00000129749;ENSG00000135750;ENSG00000135902;ENSG00000138435;ENSG00000145863;ENSG00000145864;ENSG00000145888…
GO:0015267	channel activity	82	489	4.77629e-37	6.05394e-35	ENSG00000006283;ENSG00000007314;ENSG00000007402;ENSG00000007952;ENSG00000011677;ENSG00000022355;ENSG00000055118;ENSG00000080644;ENSG00000087088;ENSG00000094755;ENSG00000099337;ENSG00000099822;ENSG00000100346;ENSG00000101204;ENSG00000102287;ENSG00000105711;ENSG00000108556;ENSG00000109158;ENSG00000111262;ENSG00000111319;ENSG00000111886;ENSG00000112038;ENSG00000113327;ENSG00000117971;ENSG00000120251…
GO:0022803	passive transmembrane transporter activity	82	491	6.51858e-37	7.62674e-35	ENSG00000006283;ENSG00000007314;ENSG00000007402;ENSG00000007952;ENSG00000011677;ENSG00000022355;ENSG00000055118;ENSG00000080644;ENSG00000087088;ENSG00000094755;ENSG00000099337;ENSG00000099822;ENSG00000100346;ENSG00000101204;ENSG00000102287;ENSG00000105711;ENSG00000108556;ENSG00000109158;ENSG00000111262;ENSG00000111319;ENSG00000111886;ENSG00000112038;ENSG00000113327;ENSG00000117971;ENSG00000120251…
GO:0005216	ion channel activity	78	447	1.68217e-36	1.82756e-34	ENSG00000006283;ENSG00000007314;ENSG00000007402;ENSG00000011677;ENSG00000022355;ENSG00000055118;ENSG00000080644;ENSG00000094755;ENSG00000099337;ENSG00000099822;ENSG00000100346;ENSG00000101204;ENSG00000102287;ENSG00000105711;ENSG00000108556;ENSG00000109158;ENSG00000111262;ENSG00000111319;ENSG00000111886;ENSG00000112038;ENSG00000113327;ENSG00000117971;ENSG00000120251;ENSG00000120899;ENSG00000120903…
GO:0022838	substrate-specific channel activity	78	460	1.36323e-35	1.38231e-33	ENSG00000006283;ENSG00000007314;ENSG00000007402;ENSG00000011677;ENSG00000022355;ENSG00000055118;ENSG00000080644;ENSG00000094755;ENSG00000099337;ENSG00000099822;ENSG00000100346;ENSG00000101204;ENSG00000102287;ENSG00000105711;ENSG00000108556;ENSG00000109158;ENSG00000111262;ENSG00000111319;ENSG00000111886;ENSG00000112038;ENSG00000113327;ENSG00000117971;ENSG00000120251;ENSG00000120899;ENSG00000120903…
GO:0003824	catalytic activity	340	6461	2.79645e-32	2.65838e-30	ENSG00000005381;ENSG00000005421;ENSG00000007171;ENSG00000007952;ENSG00000010256;ENSG00000011376;ENSG00000012223;ENSG00000012779;ENSG00000013441;ENSG00000014257;ENSG00000017260;ENSG00000036828;ENSG00000041880;ENSG00000044574;ENSG00000048392;ENSG00000057252;ENSG00000057593;ENSG00000060982;ENSG00000063180;ENSG00000064012;ENSG00000065361;ENSG00000065989;ENSG00000066468;ENSG00000067900;ENSG00000068976…
GO:0004890	GABA-A receptor activity	19	19	1.50979e-29	1.35082e-27	ENSG00000011677;ENSG00000022355;ENSG00000094755;ENSG00000102287;ENSG00000109158;ENSG00000111886;ENSG00000113327;ENSG00000145863;ENSG00000145864;ENSG00000146276;ENSG00000151834;ENSG00000163285;ENSG00000163288;ENSG00000166206;ENSG00000182256;ENSG00000183185;ENSG00000186297;ENSG00000187730;ENSG00000268089
GO:0070405	ammonium ion binding	33	79	3.00778e-29	2.54157e-27	ENSG00000069696;ENSG00000080644;ENSG00000087085;ENSG00000087237;ENSG00000101204;ENSG00000102468;ENSG00000108556;ENSG00000108576;ENSG00000114200;ENSG00000117971;ENSG00000120903;ENSG00000132693;ENSG00000133019;ENSG00000135312;ENSG00000135902;ENSG00000135914;ENSG00000138435;ENSG00000142319;ENSG00000147246;ENSG00000147432;ENSG00000147434;ENSG00000149295;ENSG00000151577;ENSG00000160716;ENSG00000166736…
GO:0060089	molecular transducer activity	152	1905	6.45276e-29	5.1656e-27	ENSG00000006638;ENSG00000007908;ENSG00000011677;ENSG00000022355;ENSG00000026103;ENSG00000036828;ENSG00000040608;ENSG00000043591;ENSG00000050628;ENSG00000065361;ENSG00000066468;ENSG00000069696;ENSG00000072062;ENSG00000073008;ENSG00000077092;ENSG00000080644;ENSG00000082175;ENSG00000082556;ENSG00000090339;ENSG00000091831;ENSG00000094755;ENSG00000100300;ENSG00000100368;ENSG00000101076;ENSG00000101180…
GO:0043167	ion binding	343	6828	2.03432e-28	1.5471e-26	ENSG00000002330;ENSG00000005381;ENSG00000005421;ENSG00000007171;ENSG00000007402;ENSG00000007908;ENSG00000007952;ENSG00000010256;ENSG00000011376;ENSG00000012223;ENSG00000012779;ENSG00000013441;ENSG00000017260;ENSG00000036828;ENSG00000040608;ENSG00000044574;ENSG00000048392;ENSG00000057252;ENSG00000057593;ENSG00000063180;ENSG00000065361;ENSG00000065989;ENSG00000066468;ENSG00000067900;ENSG00000068028…
GO:0008144	drug binding	152	1929	2.5194e-28	1.82476e-26	ENSG00000007171;ENSG00000011376;ENSG00000013441;ENSG00000017260;ENSG00000022355;ENSG00000044574;ENSG00000065361;ENSG00000066468;ENSG00000067900;ENSG00000068976;ENSG00000069696;ENSG00000070808;ENSG00000072062;ENSG00000076555;ENSG00000077092;ENSG00000080644;ENSG00000080824;ENSG00000081320;ENSG00000082701;ENSG00000084207;ENSG00000087085;ENSG00000088832;ENSG00000089250;ENSG00000096384;ENSG00000096968…
GO:0042165	neurotransmitter binding	28	57	1.78863e-27	1.23659e-25	ENSG00000080644;ENSG00000087085;ENSG00000101204;ENSG00000102468;ENSG00000108556;ENSG00000108576;ENSG00000114200;ENSG00000117971;ENSG00000120903;ENSG00000132693;ENSG00000133019;ENSG00000135312;ENSG00000135902;ENSG00000135914;ENSG00000138435;ENSG00000145888;ENSG00000147246;ENSG00000147432;ENSG00000147434;ENSG00000160716;ENSG00000166736;ENSG00000169684;ENSG00000170175;ENSG00000175344;ENSG00000178394…
GO:0015464	acetylcholine receptor activity	20	24	4.2788e-27	2.82959e-25	ENSG00000080644;ENSG00000101180;ENSG00000101204;ENSG00000108556;ENSG00000117971;ENSG00000120903;ENSG00000133019;ENSG00000135902;ENSG00000138435;ENSG00000147432;ENSG00000147434;ENSG00000160716;ENSG00000168539;ENSG00000169684;ENSG00000170175;ENSG00000175344;ENSG00000180720;ENSG00000181072;ENSG00000184984;ENSG00000196811
GO:0005261	cation channel activity	57	338	5.02148e-26	3.18236e-24	ENSG00000006283;ENSG00000007314;ENSG00000007402;ENSG00000055118;ENSG00000080644;ENSG00000099337;ENSG00000099822;ENSG00000100346;ENSG00000101204;ENSG00000105711;ENSG00000108556;ENSG00000111262;ENSG00000111319;ENSG00000112038;ENSG00000117971;ENSG00000120251;ENSG00000120899;ENSG00000120903;ENSG00000129749;ENSG00000135312;ENSG00000135750;ENSG00000135902;ENSG00000136531;ENSG00000138435;ENSG00000144285…
GO:0042802	identical protein binding	144	1873	1.23229e-25	7.49724e-24	ENSG00000005421;ENSG00000007171;ENSG00000014257;ENSG00000026103;ENSG00000036828;ENSG00000055118;ENSG00000060982;ENSG00000064012;ENSG00000065361;ENSG00000066468;ENSG00000069535;ENSG00000069696;ENSG00000070808;ENSG00000073008;ENSG00000073756;ENSG00000076555;ENSG00000079385;ENSG00000079462;ENSG00000080824;ENSG00000082175;ENSG00000087085;ENSG00000087088;ENSG00000089685;ENSG00000090382;ENSG00000091583…
GO:0038023	signaling receptor activity	142	1851	3.67242e-25	2.14837e-23	ENSG00000006638;ENSG00000007908;ENSG00000011677;ENSG00000022355;ENSG00000026103;ENSG00000036828;ENSG00000040608;ENSG00000043591;ENSG00000050628;ENSG00000065361;ENSG00000066468;ENSG00000069696;ENSG00000073008;ENSG00000077092;ENSG00000080644;ENSG00000082175;ENSG00000082556;ENSG00000090339;ENSG00000091831;ENSG00000094755;ENSG00000100300;ENSG00000100368;ENSG00000101076;ENSG00000101180;ENSG00000101204…
GO:0015318	inorganic molecular entity transmembrane transporter activity	91	879	1.08648e-24	6.12051e-23	ENSG00000006283;ENSG00000007314;ENSG00000007402;ENSG00000011677;ENSG00000017260;ENSG00000022355;ENSG00000055118;ENSG00000079385;ENSG00000080644;ENSG00000094755;ENSG00000099337;ENSG00000099624;ENSG00000099822;ENSG00000100346;ENSG00000101204;ENSG00000102287;ENSG00000103546;ENSG00000105711;ENSG00000108556;ENSG00000108576;ENSG00000109158;ENSG00000110955;ENSG00000111262;ENSG00000111319;ENSG00000111886…
GO:0019899	enzyme binding	164	2367	1.91116e-24	1.03817e-22	ENSG00000002330;ENSG00000006638;ENSG00000007908;ENSG00000007952;ENSG00000010256;ENSG00000026103;ENSG00000036828;ENSG00000043591;ENSG00000044574;ENSG00000054116;ENSG00000055118;ENSG00000064012;ENSG00000065361;ENSG00000067900;ENSG00000070501;ENSG00000072062;ENSG00000072310;ENSG00000073417;ENSG00000073756;ENSG00000079385;ENSG00000079435;ENSG00000080824;ENSG00000082175;ENSG00000082701;ENSG00000084207…
GO:0036094	small molecule binding	181	2776	3.75261e-24	1.96818e-22	ENSG00000007171;ENSG00000007908;ENSG00000007952;ENSG00000011376;ENSG00000013441;ENSG00000017260;ENSG00000036828;ENSG00000040608;ENSG00000044574;ENSG00000057252;ENSG00000065361;ENSG00000065989;ENSG00000066468;ENSG00000067900;ENSG00000068976;ENSG00000069535;ENSG00000070808;ENSG00000072062;ENSG00000073578;ENSG00000076555;ENSG00000080824;ENSG00000081320;ENSG00000082701;ENSG00000087237;ENSG00000089250…
GO:0022848	acetylcholine-gated cation-selective channel activity	17	20	1.75323e-23	8.88889e-22	ENSG00000080644;ENSG00000101204;ENSG00000108556;ENSG00000117971;ENSG00000120903;ENSG00000129749;ENSG00000135902;ENSG00000138435;ENSG00000147432;ENSG00000147434;ENSG00000160716;ENSG00000166736;ENSG00000169684;ENSG00000170175;ENSG00000174343;ENSG00000175344;ENSG00000196811
GO:0004089	carbonate dehydratase activity	15	15	1.84991e-23	9.07651e-22	ENSG00000063180;ENSG00000074410;ENSG00000104267;ENSG00000107159;ENSG00000118298;ENSG00000131686;ENSG00000133742;ENSG00000154975;ENSG00000164879;ENSG00000167434;ENSG00000168748;ENSG00000169239;ENSG00000174990;ENSG00000178538;ENSG00000185015
GO:0015075	ion transmembrane transporter activity	93	951	1.94399e-23	9.24003e-22	ENSG00000006283;ENSG00000007314;ENSG00000007402;ENSG00000007952;ENSG00000011677;ENSG00000017260;ENSG00000022355;ENSG00000055118;ENSG00000079385;ENSG00000080644;ENSG00000094755;ENSG00000099337;ENSG00000099624;ENSG00000099822;ENSG00000100346;ENSG00000101204;ENSG00000102287;ENSG00000103222;ENSG00000103546;ENSG00000105711;ENSG00000108556;ENSG00000108576;ENSG00000109158;ENSG00000110955;ENSG00000111262…
GO:0016917	GABA receptor activity	19	28	8.04339e-23	3.60189e-21	ENSG00000011677;ENSG00000022355;ENSG00000094755;ENSG00000102287;ENSG00000109158;ENSG00000111886;ENSG00000113327;ENSG00000145863;ENSG00000145864;ENSG00000146276;ENSG00000151834;ENSG00000163285;ENSG00000163288;ENSG00000166206;ENSG00000182256;ENSG00000183185;ENSG00000186297;ENSG00000187730;ENSG00000268089
GO:0042166	acetylcholine binding	16	18	8.05156e-23	3.60189e-21	ENSG00000080644;ENSG00000087085;ENSG00000101204;ENSG00000108556;ENSG00000117971;ENSG00000120903;ENSG00000133019;ENSG00000135902;ENSG00000138435;ENSG00000147432;ENSG00000147434;ENSG00000160716;ENSG00000169684;ENSG00000170175;ENSG00000175344;ENSG00000196811
GO:0046983	protein dimerization activity	116	1420	1.39529e-22	6.06353e-21	ENSG00000002330;ENSG00000005421;ENSG00000007171;ENSG00000007968;ENSG00000014257;ENSG00000036828;ENSG00000043591;ENSG00000055118;ENSG00000065361;ENSG00000066468;ENSG00000069535;ENSG00000070808;ENSG00000072310;ENSG00000073008;ENSG00000073756;ENSG00000079385;ENSG00000079462;ENSG00000080824;ENSG00000084676;ENSG00000087085;ENSG00000087088;ENSG00000096384;ENSG00000100097;ENSG00000100292;ENSG00000100504…
GO:0008227	G protein-coupled amine receptor activity	25	60	2.00116e-22	8.45491e-21	ENSG00000043591;ENSG00000069696;ENSG00000101180;ENSG00000102468;ENSG00000113749;ENSG00000120907;ENSG00000133019;ENSG00000135312;ENSG00000135914;ENSG00000147246;ENSG00000149295;ENSG00000150594;ENSG00000151577;ENSG00000168539;ENSG00000169252;ENSG00000170214;ENSG00000171873;ENSG00000178394;ENSG00000179546;ENSG00000180720;ENSG00000181072;ENSG00000184160;ENSG00000184984;ENSG00000196639;ENSG00000274286
GO:0099094	ligand-gated cation channel activity	31	109	1.14649e-21	4.71301e-20	ENSG00000055118;ENSG00000080644;ENSG00000099337;ENSG00000099822;ENSG00000101204;ENSG00000108556;ENSG00000111319;ENSG00000117971;ENSG00000120251;ENSG00000120899;ENSG00000120903;ENSG00000129749;ENSG00000135750;ENSG00000135902;ENSG00000138435;ENSG00000147432;ENSG00000147434;ENSG00000151704;ENSG00000155511;ENSG00000160716;ENSG00000166736;ENSG00000166828;ENSG00000168447;ENSG00000169684;ENSG00000170175…
GO:0048037	cofactor binding	66	553	2.56078e-21	1.02499e-19	ENSG00000005381;ENSG00000007171;ENSG00000007952;ENSG00000057252;ENSG00000068976;ENSG00000069535;ENSG00000073578;ENSG00000073756;ENSG00000076555;ENSG00000084207;ENSG00000089250;ENSG00000095303;ENSG00000096717;ENSG00000096968;ENSG00000100292;ENSG00000100504;ENSG00000101868;ENSG00000104325;ENSG00000104687;ENSG00000108786;ENSG00000113161;ENSG00000116096;ENSG00000117054;ENSG00000117118;ENSG00000120053…
GO:0022857	transmembrane transporter activity	100	1153	2.70308e-21	1.0542e-19	ENSG00000006283;ENSG00000007314;ENSG00000007402;ENSG00000007952;ENSG00000011677;ENSG00000017260;ENSG00000022355;ENSG00000055118;ENSG00000079385;ENSG00000080644;ENSG00000087088;ENSG00000094755;ENSG00000099337;ENSG00000099624;ENSG00000099822;ENSG00000100346;ENSG00000101204;ENSG00000102287;ENSG00000103222;ENSG00000103546;ENSG00000105711;ENSG00000108556;ENSG00000108576;ENSG00000109158;ENSG00000110955…
GO:0016491	oxidoreductase activity	81	825	1.50085e-20	5.707e-19	ENSG00000005381;ENSG00000007171;ENSG00000007952;ENSG00000010256;ENSG00000012779;ENSG00000048392;ENSG00000069535;ENSG00000073578;ENSG00000073756;ENSG00000074771;ENSG00000084207;ENSG00000085662;ENSG00000089250;ENSG00000095303;ENSG00000100292;ENSG00000104325;ENSG00000104687;ENSG00000104951;ENSG00000106348;ENSG00000106853;ENSG00000108786;ENSG00000113161;ENSG00000113790;ENSG00000116096;ENSG00000117054…
GO:0022851	GABA-gated chloride ion channel activity	13	13	2.0282e-20	7.52413e-19	ENSG00000011677;ENSG00000022355;ENSG00000102287;ENSG00000109158;ENSG00000113327;ENSG00000145863;ENSG00000145864;ENSG00000151834;ENSG00000163285;ENSG00000163288;ENSG00000166206;ENSG00000182256;ENSG00000186297
GO:0005231	excitatory extracellular ligand-gated ion channel activity	19	35	3.8636e-20	1.39917e-18	ENSG00000080644;ENSG00000101204;ENSG00000108556;ENSG00000117971;ENSG00000120903;ENSG00000129749;ENSG00000135902;ENSG00000138435;ENSG00000145888;ENSG00000147432;ENSG00000147434;ENSG00000160716;ENSG00000166736;ENSG00000169684;ENSG00000170175;ENSG00000174343;ENSG00000175344;ENSG00000196689;ENSG00000196811
GO:0005215	transporter activity	107	1376	3.38541e-19	1.19749e-17	ENSG00000006283;ENSG00000007314;ENSG00000007402;ENSG00000007952;ENSG00000011677;ENSG00000017260;ENSG00000022355;ENSG00000055118;ENSG00000079385;ENSG00000080644;ENSG00000084674;ENSG00000087088;ENSG00000087237;ENSG00000094755;ENSG00000099337;ENSG00000099624;ENSG00000099822;ENSG00000100300;ENSG00000100346;ENSG00000101204;ENSG00000102287;ENSG00000103222;ENSG00000103546;ENSG00000105711;ENSG00000108556…
GO:0022890	inorganic cation transmembrane transporter activity	68	645	5.55179e-19	1.91915e-17	ENSG00000006283;ENSG00000007314;ENSG00000007402;ENSG00000017260;ENSG00000055118;ENSG00000080644;ENSG00000099337;ENSG00000099624;ENSG00000099822;ENSG00000100346;ENSG00000101204;ENSG00000103546;ENSG00000105711;ENSG00000108556;ENSG00000108576;ENSG00000110955;ENSG00000111262;ENSG00000111319;ENSG00000112038;ENSG00000117971;ENSG00000120251;ENSG00000120899;ENSG00000120903;ENSG00000129749;ENSG00000135312…
GO:0004888	transmembrane signaling receptor activity	116	1591	1.22972e-18	4.15646e-17	ENSG00000006638;ENSG00000007908;ENSG00000011677;ENSG00000022355;ENSG00000026103;ENSG00000036828;ENSG00000040608;ENSG00000043591;ENSG00000050628;ENSG00000065361;ENSG00000066468;ENSG00000069696;ENSG00000080644;ENSG00000082556;ENSG00000090339;ENSG00000094755;ENSG00000100368;ENSG00000101180;ENSG00000101204;ENSG00000102287;ENSG00000102468;ENSG00000102755;ENSG00000108556;ENSG00000109158;ENSG00000109163…
GO:0043168	anion binding	178	3050	1.93851e-18	6.40973e-17	ENSG00000002330;ENSG00000005381;ENSG00000005421;ENSG00000007171;ENSG00000007908;ENSG00000011376;ENSG00000012223;ENSG00000013441;ENSG00000017260;ENSG00000036828;ENSG00000040608;ENSG00000044574;ENSG00000057252;ENSG00000065361;ENSG00000065989;ENSG00000066468;ENSG00000067900;ENSG00000068976;ENSG00000069535;ENSG00000070808;ENSG00000072062;ENSG00000073578;ENSG00000076555;ENSG00000080824;ENSG00000081320…
GO:0019900	kinase binding	73	754	3.09965e-18	1.0031e-16	ENSG00000002330;ENSG00000026103;ENSG00000036828;ENSG00000072062;ENSG00000072310;ENSG00000073417;ENSG00000079385;ENSG00000079435;ENSG00000080824;ENSG00000082701;ENSG00000084207;ENSG00000091831;ENSG00000096384;ENSG00000096717;ENSG00000096968;ENSG00000097007;ENSG00000100030;ENSG00000100644;ENSG00000101412;ENSG00000101868;ENSG00000104365;ENSG00000105974;ENSG00000106211;ENSG00000110092;ENSG00000111276…
GO:0019901	protein kinase binding	68	673	5.30232e-18	1.68017e-16	ENSG00000002330;ENSG00000036828;ENSG00000072062;ENSG00000072310;ENSG00000079385;ENSG00000079435;ENSG00000080824;ENSG00000082701;ENSG00000084207;ENSG00000091831;ENSG00000096384;ENSG00000096717;ENSG00000096968;ENSG00000097007;ENSG00000100030;ENSG00000100644;ENSG00000101412;ENSG00000101868;ENSG00000104365;ENSG00000105974;ENSG00000106211;ENSG00000110092;ENSG00000111276;ENSG00000112062;ENSG00000116824…
GO:0042803	protein homodimerization activity	80	898	9.07727e-18	2.81766e-16	ENSG00000005421;ENSG00000007171;ENSG00000014257;ENSG00000036828;ENSG00000055118;ENSG00000065361;ENSG00000066468;ENSG00000069535;ENSG00000070808;ENSG00000073008;ENSG00000073756;ENSG00000079385;ENSG00000080824;ENSG00000087085;ENSG00000087088;ENSG00000096384;ENSG00000100097;ENSG00000100292;ENSG00000100504;ENSG00000101076;ENSG00000102393;ENSG00000104365;ENSG00000105329;ENSG00000106211;ENSG00000106546…
GO:0005102	signaling receptor binding	130	1950	1.12877e-17	3.43372e-16	ENSG00000007171;ENSG00000017427;ENSG00000036828;ENSG00000043591;ENSG00000057593;ENSG00000064012;ENSG00000070808;ENSG00000077092;ENSG00000081041;ENSG00000082556;ENSG00000084674;ENSG00000084676;ENSG00000088832;ENSG00000090339;ENSG00000091831;ENSG00000096384;ENSG00000096717;ENSG00000096968;ENSG00000097007;ENSG00000100644;ENSG00000101076;ENSG00000101336;ENSG00000102245;ENSG00000102393;ENSG00000104368…
GO:0042562	hormone binding	27	108	1.87707e-17	5.59808e-16	ENSG00000080644;ENSG00000087085;ENSG00000100300;ENSG00000101204;ENSG00000108556;ENSG00000108786;ENSG00000113389;ENSG00000113494;ENSG00000117298;ENSG00000117971;ENSG00000120903;ENSG00000124588;ENSG00000133019;ENSG00000135902;ENSG00000138435;ENSG00000140443;ENSG00000146648;ENSG00000147432;ENSG00000147434;ENSG00000160716;ENSG00000168412;ENSG00000169083;ENSG00000169684;ENSG00000170175;ENSG00000171105…
GO:0099095	ligand-gated anion channel activity	14	20	2.00185e-17	5.8554e-16	ENSG00000011677;ENSG00000022355;ENSG00000102287;ENSG00000109158;ENSG00000113327;ENSG00000145863;ENSG00000145864;ENSG00000145888;ENSG00000151834;ENSG00000163285;ENSG00000163288;ENSG00000166206;ENSG00000182256;ENSG00000186297
GO:0008503	benzodiazepine receptor activity	11	11	2.20959e-17	6.25226e-16	ENSG00000011677;ENSG00000022355;ENSG00000100300;ENSG00000102287;ENSG00000109158;ENSG00000113327;ENSG00000145863;ENSG00000151834;ENSG00000163285;ENSG00000182256;ENSG00000186297
GO:0004879	nuclear receptor activity	20	52	2.26084e-17	6.25226e-16	ENSG00000072310;ENSG00000077092;ENSG00000082175;ENSG00000091831;ENSG00000106546;ENSG00000112033;ENSG00000131759;ENSG00000132170;ENSG00000140009;ENSG00000143171;ENSG00000143257;ENSG00000144852;ENSG00000167034;ENSG00000168610;ENSG00000169083;ENSG00000172819;ENSG00000186350;ENSG00000186951;ENSG00000196482;ENSG00000228333
GO:0098531	transcription factor activity, direct ligand regulated sequence-specific DNA binding	20	52	2.26084e-17	6.25226e-16	ENSG00000072310;ENSG00000077092;ENSG00000082175;ENSG00000091831;ENSG00000106546;ENSG00000112033;ENSG00000131759;ENSG00000132170;ENSG00000140009;ENSG00000143171;ENSG00000143257;ENSG00000144852;ENSG00000167034;ENSG00000168610;ENSG00000169083;ENSG00000172819;ENSG00000186350;ENSG00000186951;ENSG00000196482;ENSG00000228333
GO:0008324	cation transmembrane transporter activity	68	701	4.43903e-17	1.20567e-15	ENSG00000006283;ENSG00000007314;ENSG00000007402;ENSG00000017260;ENSG00000055118;ENSG00000080644;ENSG00000099337;ENSG00000099624;ENSG00000099822;ENSG00000100346;ENSG00000101204;ENSG00000103546;ENSG00000105711;ENSG00000108556;ENSG00000108576;ENSG00000110955;ENSG00000111262;ENSG00000111319;ENSG00000112038;ENSG00000117971;ENSG00000120251;ENSG00000120899;ENSG00000120903;ENSG00000129749;ENSG00000135312…
GO:0043169	cation binding	234	4643	6.91919e-17	1.84633e-15	ENSG00000005381;ENSG00000005421;ENSG00000007171;ENSG00000007402;ENSG00000007908;ENSG00000007952;ENSG00000010256;ENSG00000012223;ENSG00000012779;ENSG00000017260;ENSG00000036828;ENSG00000044574;ENSG00000048392;ENSG00000057593;ENSG00000063180;ENSG00000065989;ENSG00000067900;ENSG00000068028;ENSG00000069696;ENSG00000070501;ENSG00000070808;ENSG00000072062;ENSG00000073417;ENSG00000073756;ENSG00000074410…
GO:0019904	protein domain specific binding	70	767	3.59975e-16	9.44003e-15	ENSG00000043591;ENSG00000044574;ENSG00000055118;ENSG00000064012;ENSG00000069696;ENSG00000072062;ENSG00000080824;ENSG00000087088;ENSG00000096384;ENSG00000096717;ENSG00000096968;ENSG00000097007;ENSG00000100644;ENSG00000111262;ENSG00000111319;ENSG00000111886;ENSG00000112038;ENSG00000115414;ENSG00000116044;ENSG00000122194;ENSG00000123374;ENSG00000124813;ENSG00000125538;ENSG00000131759;ENSG00000132170…
GO:0003707	steroid hormone receptor activity	20	61	8.63153e-16	2.22518e-14	ENSG00000077092;ENSG00000082175;ENSG00000091831;ENSG00000101076;ENSG00000112033;ENSG00000131759;ENSG00000132170;ENSG00000140009;ENSG00000143171;ENSG00000143257;ENSG00000144852;ENSG00000151623;ENSG00000164749;ENSG00000167034;ENSG00000169083;ENSG00000172819;ENSG00000186350;ENSG00000186951;ENSG00000196482;ENSG00000228333
GO:0005237	inhibitory extracellular ligand-gated ion channel activity	12	16	1.08868e-15	2.75981e-14	ENSG00000011677;ENSG00000022355;ENSG00000102287;ENSG00000109158;ENSG00000113327;ENSG00000145863;ENSG00000145864;ENSG00000145888;ENSG00000151834;ENSG00000163285;ENSG00000182256;ENSG00000186297
GO:0005244	voltage-gated ion channel activity	34	211	2.31701e-15	5.68416e-14	ENSG00000006283;ENSG00000007314;ENSG00000007402;ENSG00000007952;ENSG00000055118;ENSG00000099337;ENSG00000099822;ENSG00000100346;ENSG00000105711;ENSG00000111262;ENSG00000112038;ENSG00000120899;ENSG00000135312;ENSG00000135750;ENSG00000136531;ENSG00000144285;ENSG00000148408;ENSG00000151704;ENSG00000153253;ENSG00000153956;ENSG00000156113;ENSG00000164885;ENSG00000166257;ENSG00000168356;ENSG00000169432…
GO:0022832	voltage-gated channel activity	34	211	2.31701e-15	5.68416e-14	ENSG00000006283;ENSG00000007314;ENSG00000007402;ENSG00000007952;ENSG00000055118;ENSG00000099337;ENSG00000099822;ENSG00000100346;ENSG00000105711;ENSG00000111262;ENSG00000112038;ENSG00000120899;ENSG00000135312;ENSG00000135750;ENSG00000136531;ENSG00000144285;ENSG00000148408;ENSG00000151704;ENSG00000153253;ENSG00000153956;ENSG00000156113;ENSG00000164885;ENSG00000166257;ENSG00000168356;ENSG00000169432…
GO:0004672	protein kinase activity	62	668	9.33358e-15	2.25339e-13	ENSG00000013441;ENSG00000065361;ENSG00000066468;ENSG00000067900;ENSG00000070808;ENSG00000072062;ENSG00000081320;ENSG00000082701;ENSG00000096968;ENSG00000097007;ENSG00000100030;ENSG00000101266;ENSG00000101336;ENSG00000102755;ENSG00000102882;ENSG00000104365;ENSG00000105221;ENSG00000105639;ENSG00000105810;ENSG00000105851;ENSG00000107643;ENSG00000107968;ENSG00000108691;ENSG00000109339;ENSG00000110092…
GO:0099528	G protein-coupled neurotransmitter receptor activity	17	47	1.93964e-14	4.59229e-13	ENSG00000043591;ENSG00000069696;ENSG00000101180;ENSG00000102468;ENSG00000112038;ENSG00000113749;ENSG00000133019;ENSG00000135312;ENSG00000135914;ENSG00000147246;ENSG00000168539;ENSG00000178394;ENSG00000179546;ENSG00000180720;ENSG00000181072;ENSG00000184984;ENSG00000196639
GO:0004993	G protein-coupled serotonin receptor activity	15	34	1.99271e-14	4.59229e-13	ENSG00000069696;ENSG00000101180;ENSG00000102468;ENSG00000113749;ENSG00000133019;ENSG00000135312;ENSG00000135914;ENSG00000147246;ENSG00000168539;ENSG00000178394;ENSG00000179546;ENSG00000180720;ENSG00000181072;ENSG00000184984;ENSG00000196639
GO:0099589	serotonin receptor activity	15	34	1.99271e-14	4.59229e-13	ENSG00000069696;ENSG00000101180;ENSG00000102468;ENSG00000113749;ENSG00000133019;ENSG00000135312;ENSG00000135914;ENSG00000147246;ENSG00000168539;ENSG00000178394;ENSG00000179546;ENSG00000180720;ENSG00000181072;ENSG00000184984;ENSG00000196639
GO:0016836	hydro-lyase activity	18	55	2.49956e-14	5.67437e-13	ENSG00000063180;ENSG00000074410;ENSG00000104267;ENSG00000107159;ENSG00000113790;ENSG00000118298;ENSG00000131686;ENSG00000133742;ENSG00000138029;ENSG00000148090;ENSG00000154975;ENSG00000164879;ENSG00000167434;ENSG00000168748;ENSG00000169239;ENSG00000174990;ENSG00000178538;ENSG00000185015
GO:0015108	chloride transmembrane transporter activity	24	110	3.13854e-14	7.02018e-13	ENSG00000011677;ENSG00000022355;ENSG00000094755;ENSG00000102287;ENSG00000103546;ENSG00000108576;ENSG00000109158;ENSG00000111886;ENSG00000113327;ENSG00000142319;ENSG00000145863;ENSG00000145864;ENSG00000145888;ENSG00000146276;ENSG00000151834;ENSG00000163285;ENSG00000163288;ENSG00000166206;ENSG00000182256;ENSG00000183185;ENSG00000186297;ENSG00000187730;ENSG00000189143;ENSG00000268089
GO:0016835	carbon-oxygen lyase activity	20	73	4.20798e-14	9.27586e-13	ENSG00000063180;ENSG00000074410;ENSG00000104267;ENSG00000107159;ENSG00000113790;ENSG00000118298;ENSG00000131686;ENSG00000133742;ENSG00000138029;ENSG00000140398;ENSG00000148090;ENSG00000150787;ENSG00000154975;ENSG00000164879;ENSG00000167434;ENSG00000168748;ENSG00000169239;ENSG00000174990;ENSG00000178538;ENSG00000185015
GO:0005272	sodium channel activity	16	42	4.40061e-14	9.56191e-13	ENSG00000007314;ENSG00000099822;ENSG00000105711;ENSG00000111319;ENSG00000135750;ENSG00000136531;ENSG00000144285;ENSG00000153253;ENSG00000166257;ENSG00000166828;ENSG00000168356;ENSG00000168447;ENSG00000169432;ENSG00000177098;ENSG00000183873;ENSG00000185313
GO:0004115	3',5'-cyclic-AMP phosphodiesterase activity	10	12	4.54055e-14	9.72701e-13	ENSG00000065989;ENSG00000073417;ENSG00000105650;ENSG00000113448;ENSG00000152270;ENSG00000171408;ENSG00000172572;ENSG00000184588;ENSG00000186642;ENSG00000205268
GO:0005254	chloride channel activity	21	83	5.53073e-14	1.16837e-12	ENSG00000011677;ENSG00000022355;ENSG00000094755;ENSG00000102287;ENSG00000109158;ENSG00000111886;ENSG00000113327;ENSG00000145863;ENSG00000145864;ENSG00000145888;ENSG00000146276;ENSG00000151834;ENSG00000163285;ENSG00000163288;ENSG00000166206;ENSG00000182256;ENSG00000183185;ENSG00000186297;ENSG00000187730;ENSG00000189143;ENSG00000268089
GO:0005248	voltage-gated sodium channel activity	12	20	6.72815e-14	1.40185e-12	ENSG00000007314;ENSG00000099822;ENSG00000105711;ENSG00000136531;ENSG00000144285;ENSG00000153253;ENSG00000166257;ENSG00000168356;ENSG00000169432;ENSG00000177098;ENSG00000183873;ENSG00000185313
GO:0043177	organic acid binding	33	223	7.4617e-14	1.53368e-12	ENSG00000007171;ENSG00000007908;ENSG00000036828;ENSG00000040608;ENSG00000076555;ENSG00000089250;ENSG00000100504;ENSG00000101076;ENSG00000112033;ENSG00000120053;ENSG00000130287;ENSG00000131759;ENSG00000132170;ENSG00000135766;ENSG00000139131;ENSG00000145888;ENSG00000147588;ENSG00000161533;ENSG00000163586;ENSG00000164687;ENSG00000164867;ENSG00000170890;ENSG00000176890;ENSG00000180176;ENSG00000181092…
GO:0016773	phosphotransferase activity, alcohol group as acceptor	66	778	8.86339e-14	1.78576e-12	ENSG00000013441;ENSG00000065361;ENSG00000066468;ENSG00000067900;ENSG00000070808;ENSG00000072062;ENSG00000081320;ENSG00000082701;ENSG00000096968;ENSG00000097007;ENSG00000100030;ENSG00000101266;ENSG00000101336;ENSG00000102755;ENSG00000102882;ENSG00000104365;ENSG00000105221;ENSG00000105639;ENSG00000105810;ENSG00000105851;ENSG00000106633;ENSG00000107643;ENSG00000107968;ENSG00000108691;ENSG00000109339…
GO:0031406	carboxylic acid binding	32	211	8.92292e-14	1.78576e-12	ENSG00000007171;ENSG00000007908;ENSG00000036828;ENSG00000040608;ENSG00000076555;ENSG00000089250;ENSG00000100504;ENSG00000101076;ENSG00000112033;ENSG00000120053;ENSG00000130287;ENSG00000131759;ENSG00000132170;ENSG00000135766;ENSG00000139131;ENSG00000145888;ENSG00000147588;ENSG00000161533;ENSG00000163586;ENSG00000164687;ENSG00000164867;ENSG00000170890;ENSG00000176890;ENSG00000180176;ENSG00000181092…
GO:0004114	3',5'-cyclic-nucleotide phosphodiesterase activity	14	32	1.72873e-13	3.41481e-12	ENSG00000065989;ENSG00000073417;ENSG00000105650;ENSG00000112541;ENSG00000113448;ENSG00000138735;ENSG00000152270;ENSG00000156973;ENSG00000160191;ENSG00000171408;ENSG00000172572;ENSG00000184588;ENSG00000186642;ENSG00000205268
GO:0009055	electron transfer activity	24	119	1.9917e-13	3.88382e-12	ENSG00000010256;ENSG00000069535;ENSG00000073578;ENSG00000085662;ENSG00000104687;ENSG00000117118;ENSG00000117448;ENSG00000124588;ENSG00000127948;ENSG00000137869;ENSG00000140505;ENSG00000143252;ENSG00000145545;ENSG00000158125;ENSG00000158517;ENSG00000164405;ENSG00000169021;ENSG00000171503;ENSG00000173660;ENSG00000179091;ENSG00000181019;ENSG00000184076;ENSG00000198727;ENSG00000204370
GO:0016301	kinase activity	71	891	2.06949e-13	3.98443e-12	ENSG00000013441;ENSG00000065361;ENSG00000066468;ENSG00000067900;ENSG00000070808;ENSG00000072062;ENSG00000081320;ENSG00000082701;ENSG00000096968;ENSG00000097007;ENSG00000100030;ENSG00000101266;ENSG00000101336;ENSG00000102755;ENSG00000102882;ENSG00000104365;ENSG00000105221;ENSG00000105639;ENSG00000105810;ENSG00000105851;ENSG00000106633;ENSG00000107643;ENSG00000107968;ENSG00000108691;ENSG00000109339…
GO:0016772	transferase activity, transferring phosphorus-containing groups	79	1059	2.60898e-13	4.96032e-12	ENSG00000013441;ENSG00000065361;ENSG00000066468;ENSG00000067900;ENSG00000070501;ENSG00000070808;ENSG00000072062;ENSG00000081320;ENSG00000082701;ENSG00000096968;ENSG00000097007;ENSG00000100030;ENSG00000100479;ENSG00000101266;ENSG00000101336;ENSG00000101868;ENSG00000102755;ENSG00000102882;ENSG00000104365;ENSG00000105221;ENSG00000105639;ENSG00000105810;ENSG00000105851;ENSG00000106633;ENSG00000107643…
GO:0004112	cyclic-nucleotide phosphodiesterase activity	14	33	2.9181e-13	5.47955e-12	ENSG00000065989;ENSG00000073417;ENSG00000105650;ENSG00000112541;ENSG00000113448;ENSG00000138735;ENSG00000152270;ENSG00000156973;ENSG00000160191;ENSG00000171408;ENSG00000172572;ENSG00000184588;ENSG00000186642;ENSG00000205268
GO:1901338	catecholamine binding	12	22	3.26366e-13	6.05369e-12	ENSG00000043591;ENSG00000069696;ENSG00000142319;ENSG00000149295;ENSG00000150594;ENSG00000151577;ENSG00000169252;ENSG00000169676;ENSG00000180176;ENSG00000184160;ENSG00000184845;ENSG00000274286
GO:0000166	nucleotide binding	135	2366	5.59484e-13	1.02527e-11	ENSG00000007171;ENSG00000007952;ENSG00000011376;ENSG00000013441;ENSG00000017260;ENSG00000044574;ENSG00000057252;ENSG00000065361;ENSG00000065989;ENSG00000066468;ENSG00000067900;ENSG00000068976;ENSG00000069535;ENSG00000070808;ENSG00000072062;ENSG00000073578;ENSG00000076555;ENSG00000080824;ENSG00000081320;ENSG00000082701;ENSG00000089250;ENSG00000096384;ENSG00000096717;ENSG00000096968;ENSG00000097007…
GO:1901265	nucleoside phosphate binding	135	2367	5.77327e-13	1.04537e-11	ENSG00000007171;ENSG00000007952;ENSG00000011376;ENSG00000013441;ENSG00000017260;ENSG00000044574;ENSG00000057252;ENSG00000065361;ENSG00000065989;ENSG00000066468;ENSG00000067900;ENSG00000068976;ENSG00000069535;ENSG00000070808;ENSG00000072062;ENSG00000073578;ENSG00000076555;ENSG00000080824;ENSG00000081320;ENSG00000082701;ENSG00000089250;ENSG00000096384;ENSG00000096717;ENSG00000096968;ENSG00000097007…
GO:0046914	transition metal ion binding	85	1221	1.27838e-12	2.28754e-11	ENSG00000012223;ENSG00000012779;ENSG00000063180;ENSG00000068028;ENSG00000072062;ENSG00000074410;ENSG00000077092;ENSG00000082175;ENSG00000087245;ENSG00000089250;ENSG00000091831;ENSG00000097007;ENSG00000100949;ENSG00000100985;ENSG00000101076;ENSG00000104267;ENSG00000107159;ENSG00000108582;ENSG00000112033;ENSG00000115008;ENSG00000115828;ENSG00000117298;ENSG00000118298;ENSG00000124588;ENSG00000130816…
GO:0046873	metal ion transmembrane transporter activity	47	470	1.36031e-12	2.40586e-11	ENSG00000006283;ENSG00000007314;ENSG00000007402;ENSG00000017260;ENSG00000055118;ENSG00000099337;ENSG00000099822;ENSG00000100346;ENSG00000103546;ENSG00000105711;ENSG00000108576;ENSG00000111262;ENSG00000111319;ENSG00000112038;ENSG00000129749;ENSG00000135312;ENSG00000135750;ENSG00000136531;ENSG00000137731;ENSG00000142319;ENSG00000144285;ENSG00000148408;ENSG00000151704;ENSG00000153253;ENSG00000153956…
GO:0097367	carbohydrate derivative binding	137	2449	1.56027e-12	2.72778e-11	ENSG00000005381;ENSG00000007171;ENSG00000007908;ENSG00000011376;ENSG00000011465;ENSG00000012223;ENSG00000013441;ENSG00000017260;ENSG00000040608;ENSG00000044574;ENSG00000057252;ENSG00000065361;ENSG00000065989;ENSG00000066468;ENSG00000067900;ENSG00000070808;ENSG00000072062;ENSG00000076555;ENSG00000080824;ENSG00000081320;ENSG00000082701;ENSG00000084674;ENSG00000089250;ENSG00000091583;ENSG00000096384…
GO:0005253	anion channel activity	21	98	1.85792e-12	3.21124e-11	ENSG00000011677;ENSG00000022355;ENSG00000094755;ENSG00000102287;ENSG00000109158;ENSG00000111886;ENSG00000113327;ENSG00000145863;ENSG00000145864;ENSG00000145888;ENSG00000146276;ENSG00000151834;ENSG00000163285;ENSG00000163288;ENSG00000166206;ENSG00000182256;ENSG00000183185;ENSG00000186297;ENSG00000187730;ENSG00000189143;ENSG00000268089
GO:0046982	protein heterodimerization activity	50	551	9.57188e-12	1.63582e-10	ENSG00000002330;ENSG00000043591;ENSG00000065361;ENSG00000079462;ENSG00000087088;ENSG00000100644;ENSG00000100949;ENSG00000101868;ENSG00000104365;ENSG00000105329;ENSG00000105974;ENSG00000106546;ENSG00000109320;ENSG00000112033;ENSG00000112715;ENSG00000113302;ENSG00000117971;ENSG00000120907;ENSG00000128271;ENSG00000131471;ENSG00000131747;ENSG00000131759;ENSG00000132155;ENSG00000132170;ENSG00000136869…
GO:0050662	coenzyme binding	35	309	3.51016e-11	5.89649e-10	ENSG00000007171;ENSG00000007952;ENSG00000057252;ENSG00000068976;ENSG00000069535;ENSG00000073578;ENSG00000076555;ENSG00000089250;ENSG00000096717;ENSG00000100504;ENSG00000104325;ENSG00000104687;ENSG00000108786;ENSG00000113161;ENSG00000116096;ENSG00000117054;ENSG00000120053;ENSG00000121691;ENSG00000124588;ENSG00000127948;ENSG00000135766;ENSG00000142657;ENSG00000143799;ENSG00000145545;ENSG00000158125…
GO:0008081	phosphoric diester hydrolase activity	20	102	3.52782e-11	5.89649e-10	ENSG00000036828;ENSG00000065989;ENSG00000073417;ENSG00000100292;ENSG00000105650;ENSG00000112541;ENSG00000113448;ENSG00000133019;ENSG00000138735;ENSG00000151617;ENSG00000152270;ENSG00000156973;ENSG00000160191;ENSG00000168539;ENSG00000171408;ENSG00000172572;ENSG00000184588;ENSG00000184984;ENSG00000186642;ENSG00000205268
GO:0004935	adrenergic receptor activity	10	19	5.22523e-11	8.63867e-10	ENSG00000043591;ENSG00000120907;ENSG00000149295;ENSG00000150594;ENSG00000151577;ENSG00000169252;ENSG00000170214;ENSG00000171873;ENSG00000184160;ENSG00000274286
GO:0015103	inorganic anion transmembrane transporter activity	24	158	1.11183e-10	1.81838e-09	ENSG00000011677;ENSG00000022355;ENSG00000094755;ENSG00000102287;ENSG00000103546;ENSG00000108576;ENSG00000109158;ENSG00000111886;ENSG00000113327;ENSG00000142319;ENSG00000145863;ENSG00000145864;ENSG00000145888;ENSG00000146276;ENSG00000151834;ENSG00000163285;ENSG00000163288;ENSG00000166206;ENSG00000182256;ENSG00000183185;ENSG00000186297;ENSG00000187730;ENSG00000189143;ENSG00000268089
GO:0033293	monocarboxylic acid binding	16	67	1.451e-10	2.32805e-09	ENSG00000076555;ENSG00000100504;ENSG00000101076;ENSG00000112033;ENSG00000131759;ENSG00000132170;ENSG00000147588;ENSG00000161533;ENSG00000163586;ENSG00000164687;ENSG00000170890;ENSG00000186350;ENSG00000186951;ENSG00000187134;ENSG00000197081;ENSG00000241635
GO:0020037	heme binding	24	160	1.45408e-10	2.32805e-09	ENSG00000005381;ENSG00000007171;ENSG00000073756;ENSG00000089250;ENSG00000095303;ENSG00000096968;ENSG00000100292;ENSG00000121691;ENSG00000137869;ENSG00000138061;ENSG00000138115;ENSG00000140279;ENSG00000140465;ENSG00000140505;ENSG00000143252;ENSG00000160868;ENSG00000164867;ENSG00000165841;ENSG00000179091;ENSG00000197122;ENSG00000197408;ENSG00000198125;ENSG00000204370;ENSG00000206172
GO:0019902	phosphatase binding	27	204	1.93506e-10	3.06586e-09	ENSG00000002330;ENSG00000079385;ENSG00000100030;ENSG00000102882;ENSG00000105639;ENSG00000111276;ENSG00000112062;ENSG00000113161;ENSG00000115415;ENSG00000132170;ENSG00000132535;ENSG00000141510;ENSG00000141736;ENSG00000142168;ENSG00000142208;ENSG00000142319;ENSG00000146648;ENSG00000162434;ENSG00000168610;ENSG00000171791;ENSG00000179776;ENSG00000182866;ENSG00000186951;ENSG00000196396;ENSG00000197442…
GO:0097110	scaffold protein binding	15	60	2.71623e-10	4.25915e-09	ENSG00000006283;ENSG00000055118;ENSG00000064012;ENSG00000080824;ENSG00000089250;ENSG00000102882;ENSG00000104365;ENSG00000113448;ENSG00000132535;ENSG00000152661;ENSG00000164867;ENSG00000183873;ENSG00000196557;ENSG00000197122;ENSG00000213341
GO:0050661	NADP binding	14	51	2.75828e-10	4.28097e-09	ENSG00000007171;ENSG00000007952;ENSG00000089250;ENSG00000104325;ENSG00000104687;ENSG00000108786;ENSG00000113161;ENSG00000116096;ENSG00000121691;ENSG00000127948;ENSG00000142657;ENSG00000145545;ENSG00000160211;ENSG00000164867
GO:0019903	protein phosphatase binding	23	152	2.94308e-10	4.52165e-09	ENSG00000002330;ENSG00000079385;ENSG00000105639;ENSG00000111276;ENSG00000112062;ENSG00000113161;ENSG00000115415;ENSG00000132170;ENSG00000132535;ENSG00000141510;ENSG00000141736;ENSG00000142168;ENSG00000142208;ENSG00000142319;ENSG00000146648;ENSG00000162434;ENSG00000168610;ENSG00000171791;ENSG00000179776;ENSG00000182866;ENSG00000196396;ENSG00000197442;ENSG00000198785
GO:0046906	tetrapyrrole binding	24	170	5.22131e-10	7.94162e-09	ENSG00000005381;ENSG00000007171;ENSG00000073756;ENSG00000089250;ENSG00000095303;ENSG00000096968;ENSG00000100292;ENSG00000121691;ENSG00000137869;ENSG00000138061;ENSG00000138115;ENSG00000140279;ENSG00000140465;ENSG00000140505;ENSG00000143252;ENSG00000160868;ENSG00000164867;ENSG00000165841;ENSG00000179091;ENSG00000197122;ENSG00000197408;ENSG00000198125;ENSG00000204370;ENSG00000206172
GO:0004936	alpha-adrenergic receptor activity	6	6	8.41977e-10	1.26797e-08	ENSG00000120907;ENSG00000150594;ENSG00000170214;ENSG00000171873;ENSG00000184160;ENSG00000274286
GO:0022843	voltage-gated cation channel activity	22	151	1.49831e-09	2.23424e-08	ENSG00000006283;ENSG00000007402;ENSG00000055118;ENSG00000099337;ENSG00000099822;ENSG00000100346;ENSG00000111262;ENSG00000112038;ENSG00000120899;ENSG00000135312;ENSG00000135750;ENSG00000148408;ENSG00000151704;ENSG00000153956;ENSG00000156113;ENSG00000164885;ENSG00000171303;ENSG00000173826;ENSG00000184156;ENSG00000196557;ENSG00000198785;ENSG00000273079
GO:0015081	sodium ion transmembrane transporter activity	22	153	1.93139e-09	2.85208e-08	ENSG00000007314;ENSG00000099822;ENSG00000103546;ENSG00000105711;ENSG00000108576;ENSG00000111319;ENSG00000135750;ENSG00000136531;ENSG00000137731;ENSG00000142319;ENSG00000144285;ENSG00000153253;ENSG00000166257;ENSG00000166828;ENSG00000168356;ENSG00000168447;ENSG00000169432;ENSG00000177098;ENSG00000183023;ENSG00000183873;ENSG00000185313;ENSG00000196517
GO:0016679	oxidoreductase activity, acting on diphenols and related substances as donors	7	10	2.84713e-09	4.04718e-08	ENSG00000010256;ENSG00000140465;ENSG00000164405;ENSG00000169021;ENSG00000173660;ENSG00000184076;ENSG00000198727
GO:0016725	oxidoreductase activity, acting on CH or CH2 groups	7	10	2.84713e-09	4.04718e-08	ENSG00000048392;ENSG00000138115;ENSG00000140505;ENSG00000158125;ENSG00000160868;ENSG00000167325;ENSG00000171848
GO:0043176	amine binding	7	10	2.84713e-09	4.04718e-08	ENSG00000102468;ENSG00000108576;ENSG00000135312;ENSG00000135914;ENSG00000147246;ENSG00000166736;ENSG00000178394
GO:0051378	serotonin binding	7	10	2.84713e-09	4.04718e-08	ENSG00000102468;ENSG00000108576;ENSG00000135312;ENSG00000135914;ENSG00000147246;ENSG00000166736;ENSG00000178394
GO:0046872	metal ion binding	203	4548	3.02303e-09	4.25743e-08	ENSG00000005381;ENSG00000005421;ENSG00000007171;ENSG00000007402;ENSG00000007908;ENSG00000007952;ENSG00000010256;ENSG00000012223;ENSG00000012779;ENSG00000017260;ENSG00000036828;ENSG00000044574;ENSG00000048392;ENSG00000057593;ENSG00000063180;ENSG00000065989;ENSG00000067900;ENSG00000068028;ENSG00000069696;ENSG00000070501;ENSG00000070808;ENSG00000072062;ENSG00000073417;ENSG00000073756;ENSG00000074410…
GO:0033218	amide binding	39	439	3.59614e-09	5.0181e-08	ENSG00000040608;ENSG00000057252;ENSG00000076555;ENSG00000082556;ENSG00000084207;ENSG00000087085;ENSG00000090659;ENSG00000096384;ENSG00000108179;ENSG00000112038;ENSG00000113389;ENSG00000113494;ENSG00000114200;ENSG00000116329;ENSG00000117298;ENSG00000120251;ENSG00000124588;ENSG00000130164;ENSG00000132170;ENSG00000134184;ENSG00000136869;ENSG00000138814;ENSG00000139433;ENSG00000140443;ENSG00000140564…
GO:0016829	lyase activity	25	206	5.61736e-09	7.76727e-08	ENSG00000063180;ENSG00000070501;ENSG00000074410;ENSG00000104267;ENSG00000107159;ENSG00000113790;ENSG00000115758;ENSG00000118298;ENSG00000120053;ENSG00000131473;ENSG00000131686;ENSG00000133742;ENSG00000138029;ENSG00000140398;ENSG00000148090;ENSG00000150787;ENSG00000154975;ENSG00000164879;ENSG00000167434;ENSG00000168748;ENSG00000169239;ENSG00000171097;ENSG00000174990;ENSG00000178538;ENSG00000185015
GO:0016907	G protein-coupled acetylcholine receptor activity	6	7	5.73945e-09	7.8646e-08	ENSG00000101180;ENSG00000133019;ENSG00000168539;ENSG00000180720;ENSG00000181072;ENSG00000184984
GO:0002020	protease binding	21	154	1.18302e-08	1.60658e-07	ENSG00000082701;ENSG00000106366;ENSG00000108821;ENSG00000115414;ENSG00000117525;ENSG00000117601;ENSG00000130164;ENSG00000140521;ENSG00000140564;ENSG00000141510;ENSG00000142319;ENSG00000148346;ENSG00000164305;ENSG00000168542;ENSG00000171791;ENSG00000171862;ENSG00000176749;ENSG00000197635;ENSG00000206439;ENSG00000240972;ENSG00000254647
GO:0008289	lipid binding	54	763	1.27776e-08	1.71988e-07	ENSG00000002330;ENSG00000005421;ENSG00000012223;ENSG00000040608;ENSG00000057252;ENSG00000082175;ENSG00000084674;ENSG00000087088;ENSG00000087237;ENSG00000091583;ENSG00000091831;ENSG00000100003;ENSG00000100300;ENSG00000101076;ENSG00000105974;ENSG00000108786;ENSG00000109471;ENSG00000112033;ENSG00000117525;ENSG00000131759;ENSG00000132170;ENSG00000133661;ENSG00000136869;ENSG00000138207;ENSG00000138823…
GO:0035173	histone kinase activity	8	17	1.49132e-08	1.98973e-07	ENSG00000096968;ENSG00000123374;ENSG00000134057;ENSG00000149554;ENSG00000154229;ENSG00000166501;ENSG00000170312;ENSG00000177602
GO:0098772	molecular function regulator	106	1997	1.64969e-08	2.1819e-07	ENSG00000002330;ENSG00000006638;ENSG00000012223;ENSG00000017427;ENSG00000043591;ENSG00000054116;ENSG00000065361;ENSG00000069696;ENSG00000072310;ENSG00000080824;ENSG00000081041;ENSG00000084207;ENSG00000089250;ENSG00000089685;ENSG00000091583;ENSG00000091831;ENSG00000096384;ENSG00000099937;ENSG00000100591;ENSG00000102245;ENSG00000105329;ENSG00000105711;ENSG00000105974;ENSG00000106211;ENSG00000106333…
GO:0032559	adenyl ribonucleotide binding	95	1722	1.66845e-08	2.18769e-07	ENSG00000011376;ENSG00000013441;ENSG00000017260;ENSG00000044574;ENSG00000057252;ENSG00000065361;ENSG00000065989;ENSG00000066468;ENSG00000067900;ENSG00000070808;ENSG00000072062;ENSG00000076555;ENSG00000080824;ENSG00000081320;ENSG00000082701;ENSG00000096384;ENSG00000096968;ENSG00000097007;ENSG00000099624;ENSG00000099822;ENSG00000100030;ENSG00000100504;ENSG00000101266;ENSG00000101336;ENSG00000102755…
GO:0004715	non-membrane spanning protein tyrosine kinase activity	12	48	1.68662e-08	2.19261e-07	ENSG00000013441;ENSG00000096968;ENSG00000097007;ENSG00000101336;ENSG00000105639;ENSG00000113263;ENSG00000120899;ENSG00000162434;ENSG00000163932;ENSG00000182866;ENSG00000197122;ENSG00000254087
GO:0004674	protein serine/threonine kinase activity	40	488	2.18447e-08	2.81574e-07	ENSG00000013441;ENSG00000067900;ENSG00000070808;ENSG00000072062;ENSG00000081320;ENSG00000082701;ENSG00000100030;ENSG00000101266;ENSG00000102882;ENSG00000104365;ENSG00000105221;ENSG00000105810;ENSG00000105851;ENSG00000107643;ENSG00000107968;ENSG00000109339;ENSG00000112062;ENSG00000120899;ENSG00000123374;ENSG00000132155;ENSG00000133275;ENSG00000135446;ENSG00000136807;ENSG00000137193;ENSG00000142208…
GO:0030235	nitric-oxide synthase regulator activity	6	8	2.23567e-08	2.83371e-07	ENSG00000080824;ENSG00000091831;ENSG00000096384;ENSG00000142208;ENSG00000146648;ENSG00000198668
GO:0051379	epinephrine binding	6	8	2.23567e-08	2.83371e-07	ENSG00000043591;ENSG00000069696;ENSG00000150594;ENSG00000169252;ENSG00000184160;ENSG00000274286
GO:0030554	adenyl nucleotide binding	95	1733	2.27473e-08	2.8594e-07	ENSG00000011376;ENSG00000013441;ENSG00000017260;ENSG00000044574;ENSG00000057252;ENSG00000065361;ENSG00000065989;ENSG00000066468;ENSG00000067900;ENSG00000070808;ENSG00000072062;ENSG00000076555;ENSG00000080824;ENSG00000081320;ENSG00000082701;ENSG00000096384;ENSG00000096968;ENSG00000097007;ENSG00000099624;ENSG00000099822;ENSG00000100030;ENSG00000100504;ENSG00000101266;ENSG00000101336;ENSG00000102755…
GO:0016740	transferase activity	127	2560	2.64678e-08	3.2998e-07	ENSG00000013441;ENSG00000041880;ENSG00000057252;ENSG00000060982;ENSG00000065361;ENSG00000066468;ENSG00000067900;ENSG00000068976;ENSG00000070501;ENSG00000070808;ENSG00000072062;ENSG00000079462;ENSG00000081320;ENSG00000082701;ENSG00000084207;ENSG00000084676;ENSG00000096968;ENSG00000097007;ENSG00000100030;ENSG00000100479;ENSG00000100504;ENSG00000100949;ENSG00000101266;ENSG00000101336;ENSG00000101868…
GO:0140096	catalytic activity, acting on a protein	122	2430	2.74286e-08	3.39178e-07	ENSG00000012223;ENSG00000013441;ENSG00000041880;ENSG00000057593;ENSG00000064012;ENSG00000065361;ENSG00000066468;ENSG00000067900;ENSG00000070808;ENSG00000072062;ENSG00000081320;ENSG00000082701;ENSG00000087245;ENSG00000088832;ENSG00000096717;ENSG00000096968;ENSG00000097007;ENSG00000100030;ENSG00000100453;ENSG00000100949;ENSG00000100985;ENSG00000101266;ENSG00000101336;ENSG00000102755;ENSG00000102882…
GO:0004713	protein tyrosine kinase activity	20	150	3.87024e-08	4.74729e-07	ENSG00000013441;ENSG00000065361;ENSG00000066468;ENSG00000096968;ENSG00000097007;ENSG00000101336;ENSG00000102755;ENSG00000105639;ENSG00000113263;ENSG00000120899;ENSG00000140443;ENSG00000141736;ENSG00000146648;ENSG00000162434;ENSG00000163932;ENSG00000171105;ENSG00000182866;ENSG00000197081;ENSG00000197122;ENSG00000254087
GO:0008270	zinc ion binding	60	929	5.33975e-08	6.4974e-07	ENSG00000063180;ENSG00000068028;ENSG00000074410;ENSG00000077092;ENSG00000082175;ENSG00000087245;ENSG00000091831;ENSG00000100949;ENSG00000100985;ENSG00000101076;ENSG00000104267;ENSG00000107159;ENSG00000108582;ENSG00000112033;ENSG00000115828;ENSG00000117298;ENSG00000118298;ENSG00000124588;ENSG00000130816;ENSG00000131686;ENSG00000131759;ENSG00000132170;ENSG00000133742;ENSG00000137955;ENSG00000140009…
GO:0015077	monovalent inorganic cation transmembrane transporter activity	35	410	6.24534e-08	7.53902e-07	ENSG00000007314;ENSG00000017260;ENSG00000055118;ENSG00000099337;ENSG00000099624;ENSG00000099822;ENSG00000103546;ENSG00000105711;ENSG00000108576;ENSG00000110955;ENSG00000111262;ENSG00000111319;ENSG00000135750;ENSG00000136531;ENSG00000137731;ENSG00000142319;ENSG00000144285;ENSG00000151704;ENSG00000152234;ENSG00000153253;ENSG00000156113;ENSG00000165629;ENSG00000166257;ENSG00000166828;ENSG00000168356…
GO:0008121	ubiquinol-cytochrome-c reductase activity	6	9	6.53151e-08	7.76127e-07	ENSG00000010256;ENSG00000164405;ENSG00000169021;ENSG00000173660;ENSG00000184076;ENSG00000198727
GO:0016681	oxidoreductase activity, acting on diphenols and related substances as donors, cytochrome as acceptor	6	9	6.53151e-08	7.76127e-07	ENSG00000010256;ENSG00000164405;ENSG00000169021;ENSG00000173660;ENSG00000184076;ENSG00000198727
GO:0016616	oxidoreductase activity, acting on the CH-OH group of donors, NAD or NADP as acceptor	19	141	7.1158e-08	8.39002e-07	ENSG00000085662;ENSG00000106348;ENSG00000106853;ENSG00000108786;ENSG00000113161;ENSG00000113790;ENSG00000116096;ENSG00000117448;ENSG00000138029;ENSG00000142657;ENSG00000160211;ENSG00000176387;ENSG00000178035;ENSG00000187134;ENSG00000196139;ENSG00000198189;ENSG00000203857;ENSG00000203859;ENSG00000277893
GO:0005496	steroid binding	16	101	7.8114e-08	9.13934e-07	ENSG00000057252;ENSG00000082175;ENSG00000087237;ENSG00000091831;ENSG00000100300;ENSG00000105974;ENSG00000108786;ENSG00000140009;ENSG00000147588;ENSG00000151623;ENSG00000160868;ENSG00000167780;ENSG00000169083;ENSG00000176387;ENSG00000196482;ENSG00000241635
GO:0044325	ion channel binding	18	129	9.12747e-08	1.05976e-06	ENSG00000036828;ENSG00000088832;ENSG00000089250;ENSG00000096384;ENSG00000100300;ENSG00000105711;ENSG00000105974;ENSG00000113448;ENSG00000166257;ENSG00000177098;ENSG00000179776;ENSG00000183023;ENSG00000183873;ENSG00000184588;ENSG00000185313;ENSG00000197122;ENSG00000198668;ENSG00000254087
GO:0035240	dopamine binding	7	15	1.33392e-07	1.53704e-06	ENSG00000069696;ENSG00000142319;ENSG00000149295;ENSG00000151577;ENSG00000169676;ENSG00000180176;ENSG00000184845
GO:0032553	ribonucleotide binding	107	2116	1.68666e-07	1.92888e-06	ENSG00000007171;ENSG00000011376;ENSG00000013441;ENSG00000017260;ENSG00000044574;ENSG00000057252;ENSG00000065361;ENSG00000065989;ENSG00000066468;ENSG00000067900;ENSG00000070808;ENSG00000072062;ENSG00000076555;ENSG00000080824;ENSG00000081320;ENSG00000082701;ENSG00000089250;ENSG00000096384;ENSG00000096968;ENSG00000097007;ENSG00000099624;ENSG00000099822;ENSG00000100030;ENSG00000100504;ENSG00000101266…
GO:0016614	oxidoreductase activity, acting on CH-OH group of donors	19	150	1.92832e-07	2.18879e-06	ENSG00000085662;ENSG00000106348;ENSG00000106853;ENSG00000108786;ENSG00000113161;ENSG00000113790;ENSG00000116096;ENSG00000117448;ENSG00000138029;ENSG00000142657;ENSG00000160211;ENSG00000176387;ENSG00000178035;ENSG00000187134;ENSG00000196139;ENSG00000198189;ENSG00000203857;ENSG00000203859;ENSG00000277893
GO:0005126	cytokine receptor binding	30	335	1.97044e-07	2.22003e-06	ENSG00000064012;ENSG00000081041;ENSG00000088832;ENSG00000096968;ENSG00000102245;ENSG00000105329;ENSG00000108691;ENSG00000109471;ENSG00000111537;ENSG00000112715;ENSG00000113302;ENSG00000113520;ENSG00000115008;ENSG00000115415;ENSG00000120659;ENSG00000125538;ENSG00000134684;ENSG00000136244;ENSG00000136634;ENSG00000160712;ENSG00000162434;ENSG00000164305;ENSG00000168610;ENSG00000169245;ENSG00000169248…
GO:0097718	disordered domain specific binding	10	39	2.05856e-07	2.30225e-06	ENSG00000080824;ENSG00000096384;ENSG00000111262;ENSG00000115414;ENSG00000139687;ENSG00000141510;ENSG00000147889;ENSG00000152661;ENSG00000167325;ENSG00000198668
GO:0016705	oxidoreductase activity, acting on paired donors, with incorporation or reduction of molecular oxygen	21	182	2.21762e-07	2.46205e-06	ENSG00000007171;ENSG00000073756;ENSG00000089250;ENSG00000095303;ENSG00000100292;ENSG00000127948;ENSG00000134824;ENSG00000135766;ENSG00000137869;ENSG00000138061;ENSG00000138115;ENSG00000140465;ENSG00000140505;ENSG00000149485;ENSG00000160868;ENSG00000164867;ENSG00000165841;ENSG00000180176;ENSG00000187134;ENSG00000196139;ENSG00000197408
GO:0015085	calcium ion transmembrane transporter activity	18	144	4.92496e-07	5.42816e-06	ENSG00000006283;ENSG00000007402;ENSG00000017260;ENSG00000100346;ENSG00000112038;ENSG00000129749;ENSG00000135312;ENSG00000148408;ENSG00000153956;ENSG00000164885;ENSG00000174343;ENSG00000175344;ENSG00000183023;ENSG00000186642;ENSG00000196557;ENSG00000196689;ENSG00000198785;ENSG00000273079
GO:0016627	oxidoreductase activity, acting on the CH-CH group of donors	12	64	5.06625e-07	5.54371e-06	ENSG00000073578;ENSG00000104325;ENSG00000106853;ENSG00000117054;ENSG00000117118;ENSG00000143252;ENSG00000145545;ENSG00000161533;ENSG00000187134;ENSG00000196139;ENSG00000204370;ENSG00000277893
GO:0034617	tetrahydrobiopterin binding	4	4	8.97254e-07	9.74802e-06	ENSG00000007171;ENSG00000089250;ENSG00000164867;ENSG00000180176
GO:0017076	purine nucleotide binding	104	2114	9.60464e-07	1.03607e-05	ENSG00000011376;ENSG00000013441;ENSG00000017260;ENSG00000044574;ENSG00000057252;ENSG00000065361;ENSG00000065989;ENSG00000066468;ENSG00000067900;ENSG00000070808;ENSG00000072062;ENSG00000076555;ENSG00000080824;ENSG00000081320;ENSG00000082701;ENSG00000096384;ENSG00000096968;ENSG00000097007;ENSG00000099624;ENSG00000099822;ENSG00000100030;ENSG00000100504;ENSG00000101266;ENSG00000101336;ENSG00000101868…
GO:0005515	protein binding	482	13916	1.20711e-06	1.29297e-05	ENSG00000002330;ENSG00000005421;ENSG00000006283;ENSG00000006638;ENSG00000007171;ENSG00000007255;ENSG00000007314;ENSG00000007908;ENSG00000007952;ENSG00000007968;ENSG00000010256;ENSG00000011465;ENSG00000011677;ENSG00000012223;ENSG00000012779;ENSG00000013441;ENSG00000014257;ENSG00000017427;ENSG00000026103;ENSG00000036828;ENSG00000040608;ENSG00000041880;ENSG00000043591;ENSG00000044574;ENSG00000048392…
GO:0051219	phosphoprotein binding	13	82	1.27897e-06	1.35773e-05	ENSG00000097007;ENSG00000100030;ENSG00000101336;ENSG00000102882;ENSG00000104368;ENSG00000127445;ENSG00000139687;ENSG00000145715;ENSG00000182866;ENSG00000196689;ENSG00000197081;ENSG00000197122;ENSG00000254087
GO:0032555	purine ribonucleotide binding	103	2101	1.28543e-06	1.35773e-05	ENSG00000011376;ENSG00000013441;ENSG00000017260;ENSG00000044574;ENSG00000057252;ENSG00000065361;ENSG00000065989;ENSG00000066468;ENSG00000067900;ENSG00000070808;ENSG00000072062;ENSG00000076555;ENSG00000080824;ENSG00000081320;ENSG00000082701;ENSG00000096384;ENSG00000096968;ENSG00000097007;ENSG00000099624;ENSG00000099822;ENSG00000100030;ENSG00000100504;ENSG00000101266;ENSG00000101336;ENSG00000102755…
GO:0017171	serine hydrolase activity	22	220	1.36425e-06	1.43105e-05	ENSG00000012223;ENSG00000057593;ENSG00000079435;ENSG00000087085;ENSG00000087245;ENSG00000100453;ENSG00000100985;ENSG00000104368;ENSG00000108582;ENSG00000115718;ENSG00000117525;ENSG00000122194;ENSG00000122861;ENSG00000130226;ENSG00000140564;ENSG00000159403;ENSG00000180210;ENSG00000196611;ENSG00000197635;ENSG00000204359;ENSG00000274247;ENSG00000282049
GO:0005524	ATP binding	86	1664	1.40224e-06	1.46082e-05	ENSG00000011376;ENSG00000013441;ENSG00000017260;ENSG00000044574;ENSG00000065361;ENSG00000066468;ENSG00000067900;ENSG00000070808;ENSG00000072062;ENSG00000076555;ENSG00000080824;ENSG00000081320;ENSG00000082701;ENSG00000096384;ENSG00000096968;ENSG00000097007;ENSG00000099624;ENSG00000100030;ENSG00000100504;ENSG00000101266;ENSG00000101336;ENSG00000102755;ENSG00000102882;ENSG00000103222;ENSG00000104365…
GO:0046875	ephrin receptor binding	8	29	1.89692e-06	1.96273e-05	ENSG00000097007;ENSG00000105851;ENSG00000125266;ENSG00000164885;ENSG00000176749;ENSG00000196396;ENSG00000197122;ENSG00000254087
GO:0008134	transcription factor binding	45	689	1.97829e-06	2.03309e-05	ENSG00000007968;ENSG00000077092;ENSG00000082701;ENSG00000084676;ENSG00000091831;ENSG00000096717;ENSG00000100030;ENSG00000100644;ENSG00000101076;ENSG00000101412;ENSG00000106546;ENSG00000109320;ENSG00000110092;ENSG00000112033;ENSG00000112062;ENSG00000115415;ENSG00000116044;ENSG00000124813;ENSG00000126767;ENSG00000131759;ENSG00000132170;ENSG00000136807;ENSG00000136997;ENSG00000137193;ENSG00000139687…
GO:0005262	calcium channel activity	16	128	2.1113e-06	2.15523e-05	ENSG00000006283;ENSG00000007402;ENSG00000100346;ENSG00000112038;ENSG00000129749;ENSG00000135312;ENSG00000148408;ENSG00000153956;ENSG00000164885;ENSG00000174343;ENSG00000175344;ENSG00000186642;ENSG00000196557;ENSG00000196689;ENSG00000198785;ENSG00000273079
GO:0042277	peptide binding	30	380	2.76913e-06	2.79305e-05	ENSG00000082556;ENSG00000084207;ENSG00000087085;ENSG00000090659;ENSG00000096384;ENSG00000108179;ENSG00000112038;ENSG00000113389;ENSG00000113494;ENSG00000114200;ENSG00000116329;ENSG00000117298;ENSG00000120251;ENSG00000130164;ENSG00000132170;ENSG00000134184;ENSG00000136869;ENSG00000138814;ENSG00000140443;ENSG00000140564;ENSG00000141279;ENSG00000148408;ENSG00000155511;ENSG00000169252;ENSG00000171105…
GO:0051427	hormone receptor binding	20	195	2.77285e-06	2.79305e-05	ENSG00000077092;ENSG00000084676;ENSG00000091831;ENSG00000096717;ENSG00000096968;ENSG00000100644;ENSG00000115415;ENSG00000132170;ENSG00000139687;ENSG00000140396;ENSG00000143799;ENSG00000147571;ENSG00000162434;ENSG00000166501;ENSG00000167034;ENSG00000168610;ENSG00000172819;ENSG00000186350;ENSG00000197122;ENSG00000277273
GO:0016651	oxidoreductase activity, acting on NAD(P)H	15	117	3.18083e-06	3.18292e-05	ENSG00000007171;ENSG00000007952;ENSG00000074771;ENSG00000089250;ENSG00000104687;ENSG00000124588;ENSG00000127948;ENSG00000137198;ENSG00000140279;ENSG00000158517;ENSG00000164867;ENSG00000181019;ENSG00000187134;ENSG00000196139;ENSG00000198695
GO:0097472	cyclin-dependent protein kinase activity	8	31	3.30142e-06	3.282e-05	ENSG00000105810;ENSG00000123374;ENSG00000135446;ENSG00000136807;ENSG00000145386;ENSG00000164885;ENSG00000170312;ENSG00000277273
GO:0019207	kinase regulator activity	22	234	3.78999e-06	3.74323e-05	ENSG00000012223;ENSG00000065361;ENSG00000084207;ENSG00000096384;ENSG00000105329;ENSG00000106211;ENSG00000109471;ENSG00000110092;ENSG00000111276;ENSG00000121653;ENSG00000124762;ENSG00000134057;ENSG00000135446;ENSG00000138798;ENSG00000145386;ENSG00000147889;ENSG00000164305;ENSG00000168959;ENSG00000169245;ENSG00000171033;ENSG00000176749;ENSG00000198668
GO:0051721	protein phosphatase 2A binding	8	32	4.28358e-06	4.16016e-05	ENSG00000113161;ENSG00000115415;ENSG00000141510;ENSG00000142208;ENSG00000142319;ENSG00000171791;ENSG00000196396;ENSG00000198785
GO:0016229	steroid dehydrogenase activity	9	42	4.28367e-06	4.16016e-05	ENSG00000108786;ENSG00000145545;ENSG00000176387;ENSG00000187134;ENSG00000196139;ENSG00000198189;ENSG00000203857;ENSG00000203859;ENSG00000277893
GO:0030246	carbohydrate binding	25	291	4.29667e-06	4.16016e-05	ENSG00000007908;ENSG00000088827;ENSG00000090659;ENSG00000100079;ENSG00000100097;ENSG00000100504;ENSG00000105205;ENSG00000106633;ENSG00000109471;ENSG00000130287;ENSG00000133048;ENSG00000133661;ENSG00000135766;ENSG00000141429;ENSG00000156515;ENSG00000159399;ENSG00000160211;ENSG00000165471;ENSG00000168282;ENSG00000168995;ENSG00000169919;ENSG00000173391;ENSG00000197081;ENSG00000205076;ENSG00000257335
GO:0051380	norepinephrine binding	4	5	4.37624e-06	4.16016e-05	ENSG00000043591;ENSG00000069696;ENSG00000150594;ENSG00000169252
GO:0051434	BH3 domain binding	4	5	4.37624e-06	4.16016e-05	ENSG00000087088;ENSG00000143384;ENSG00000171552;ENSG00000171791
GO:0086006	voltage-gated sodium channel activity involved in cardiac muscle cell action potential	4	5	4.37624e-06	4.16016e-05	ENSG00000105711;ENSG00000166257;ENSG00000177098;ENSG00000183873
GO:0019887	protein kinase regulator activity	20	203	5.13309e-06	4.84933e-05	ENSG00000012223;ENSG00000065361;ENSG00000096384;ENSG00000105329;ENSG00000106211;ENSG00000110092;ENSG00000111276;ENSG00000121653;ENSG00000124762;ENSG00000134057;ENSG00000135446;ENSG00000138798;ENSG00000145386;ENSG00000147889;ENSG00000164305;ENSG00000168959;ENSG00000169245;ENSG00000171033;ENSG00000176749;ENSG00000198668
GO:0034061	DNA polymerase activity	8	33	5.50239e-06	5.16613e-05	ENSG00000070501;ENSG00000100479;ENSG00000101868;ENSG00000122008;ENSG00000129566;ENSG00000140521;ENSG00000148229;ENSG00000177084
GO:0030374	nuclear receptor transcription coactivator activity	11	67	5.90109e-06	5.50648e-05	ENSG00000077092;ENSG00000084676;ENSG00000112033;ENSG00000131759;ENSG00000132170;ENSG00000140396;ENSG00000143257;ENSG00000144852;ENSG00000166501;ENSG00000172819;ENSG00000186951
GO:0050660	flavin adenine dinucleotide binding	12	81	6.76757e-06	6.27651e-05	ENSG00000007171;ENSG00000069535;ENSG00000073578;ENSG00000089250;ENSG00000104687;ENSG00000117054;ENSG00000124588;ENSG00000127948;ENSG00000158125;ENSG00000161533;ENSG00000164867;ENSG00000171503
GO:0005536	glucose binding	5	11	1.08863e-05	0.000100352	ENSG00000100504;ENSG00000106633;ENSG00000156515;ENSG00000159399;ENSG00000160211
GO:0005504	fatty acid binding	8	36	1.1052e-05	0.00010066	ENSG00000101076;ENSG00000112033;ENSG00000132170;ENSG00000147588;ENSG00000161533;ENSG00000163586;ENSG00000164687;ENSG00000186951
GO:0033764	steroid dehydrogenase activity, acting on the CH-OH group of donors, NAD or NADP as acceptor	8	36	1.1052e-05	0.00010066	ENSG00000108786;ENSG00000176387;ENSG00000187134;ENSG00000196139;ENSG00000198189;ENSG00000203857;ENSG00000203859;ENSG00000277893
GO:0035257	nuclear hormone receptor binding	17	162	1.13028e-05	0.000102331	ENSG00000077092;ENSG00000084676;ENSG00000091831;ENSG00000096717;ENSG00000100644;ENSG00000115415;ENSG00000132170;ENSG00000139687;ENSG00000140396;ENSG00000143799;ENSG00000166501;ENSG00000167034;ENSG00000168610;ENSG00000172819;ENSG00000186350;ENSG00000197122;ENSG00000277273
GO:0004659	prenyltransferase activity	6	18	1.13773e-05	0.000102396	ENSG00000100949;ENSG00000137955;ENSG00000152904;ENSG00000160752;ENSG00000168522;ENSG00000257365
GO:0008509	anion transmembrane transporter activity	27	348	1.18785e-05	0.000106278	ENSG00000011677;ENSG00000022355;ENSG00000079385;ENSG00000094755;ENSG00000102287;ENSG00000103222;ENSG00000103546;ENSG00000108576;ENSG00000109158;ENSG00000111886;ENSG00000113327;ENSG00000142319;ENSG00000145863;ENSG00000145864;ENSG00000145888;ENSG00000146276;ENSG00000151834;ENSG00000163285;ENSG00000163288;ENSG00000166206;ENSG00000182256;ENSG00000183185;ENSG00000186297;ENSG00000187730;ENSG00000189143…
GO:0008236	serine-type peptidase activity	20	215	1.21364e-05	0.00010795	ENSG00000012223;ENSG00000057593;ENSG00000087245;ENSG00000100453;ENSG00000100985;ENSG00000104368;ENSG00000108582;ENSG00000115718;ENSG00000117525;ENSG00000122194;ENSG00000122861;ENSG00000130226;ENSG00000140564;ENSG00000159403;ENSG00000180210;ENSG00000196611;ENSG00000197635;ENSG00000204359;ENSG00000274247;ENSG00000282049
GO:0000104	succinate dehydrogenase activity	4	6	1.28071e-05	0.000111312	ENSG00000073578;ENSG00000117118;ENSG00000143252;ENSG00000204370
GO:0003958	NADPH-hemoprotein reductase activity	4	6	1.28071e-05	0.000111312	ENSG00000007171;ENSG00000089250;ENSG00000127948;ENSG00000164867
GO:0008131	primary amine oxidase activity	4	6	1.28071e-05	0.000111312	ENSG00000069535;ENSG00000131471;ENSG00000162692;ENSG00000189221
GO:0008177	succinate dehydrogenase (ubiquinone) activity	4	6	1.28071e-05	0.000111312	ENSG00000073578;ENSG00000117118;ENSG00000143252;ENSG00000204370
GO:0003887	DNA-directed DNA polymerase activity	7	27	1.33278e-05	0.000115179	ENSG00000070501;ENSG00000100479;ENSG00000101868;ENSG00000122008;ENSG00000140521;ENSG00000148229;ENSG00000177084
GO:0016538	cyclin-dependent protein serine/threonine kinase regulator activity	9	48	1.36616e-05	0.000117258	ENSG00000110092;ENSG00000111276;ENSG00000124762;ENSG00000134057;ENSG00000135446;ENSG00000145386;ENSG00000147889;ENSG00000164305;ENSG00000176749
GO:0019825	oxygen binding	8	37	1.37225e-05	0.000117258	ENSG00000137869;ENSG00000138061;ENSG00000140465;ENSG00000160868;ENSG00000165841;ENSG00000180176;ENSG00000198125;ENSG00000206172
GO:0044877	protein-containing complex binding	66	1251	1.39567e-05	0.000118593	ENSG00000010256;ENSG00000011465;ENSG00000017427;ENSG00000036828;ENSG00000044574;ENSG00000064012;ENSG00000072310;ENSG00000077092;ENSG00000080824;ENSG00000084676;ENSG00000087085;ENSG00000088832;ENSG00000090339;ENSG00000096384;ENSG00000096717;ENSG00000097007;ENSG00000100985;ENSG00000102468;ENSG00000106333;ENSG00000106546;ENSG00000108576;ENSG00000110092;ENSG00000111276;ENSG00000115414;ENSG00000120899…
GO:0016247	channel regulator activity	16	149	1.52344e-05	0.000128731	ENSG00000069696;ENSG00000089250;ENSG00000105711;ENSG00000105974;ENSG00000130226;ENSG00000137731;ENSG00000145715;ENSG00000166257;ENSG00000166501;ENSG00000169252;ENSG00000171791;ENSG00000175344;ENSG00000177098;ENSG00000185149;ENSG00000196689;ENSG00000198668
GO:1901681	sulfur compound binding	22	256	1.59157e-05	0.000133745	ENSG00000005381;ENSG00000012223;ENSG00000040608;ENSG00000057252;ENSG00000066468;ENSG00000076555;ENSG00000084207;ENSG00000084674;ENSG00000091583;ENSG00000099937;ENSG00000106333;ENSG00000112715;ENSG00000115414;ENSG00000117601;ENSG00000134184;ENSG00000145888;ENSG00000167780;ENSG00000169245;ENSG00000169248;ENSG00000180210;ENSG00000198721;ENSG00000213366
GO:0004952	dopamine neurotransmitter receptor activity	5	12	1.81883e-05	0.000152002	ENSG00000069696;ENSG00000149295;ENSG00000151577;ENSG00000169676;ENSG00000184845
GO:0005245	voltage-gated calcium channel activity	9	50	1.93183e-05	0.000160564	ENSG00000006283;ENSG00000007402;ENSG00000100346;ENSG00000112038;ENSG00000135312;ENSG00000148408;ENSG00000153956;ENSG00000164885;ENSG00000196557
GO:0070851	growth factor receptor binding	15	137	2.21785e-05	0.000183334	ENSG00000096968;ENSG00000109471;ENSG00000112715;ENSG00000113302;ENSG00000113520;ENSG00000115008;ENSG00000125538;ENSG00000136244;ENSG00000136634;ENSG00000138798;ENSG00000160712;ENSG00000171862;ENSG00000179776;ENSG00000197122;ENSG00000254087
GO:0042578	phosphoric ester hydrolase activity	29	402	2.24991e-05	0.000184979	ENSG00000005421;ENSG00000014257;ENSG00000036828;ENSG00000065989;ENSG00000073417;ENSG00000100292;ENSG00000105650;ENSG00000112541;ENSG00000113448;ENSG00000133019;ENSG00000138735;ENSG00000138814;ENSG00000143727;ENSG00000151617;ENSG00000152270;ENSG00000156973;ENSG00000160191;ENSG00000164879;ENSG00000168539;ENSG00000171408;ENSG00000171862;ENSG00000172572;ENSG00000182866;ENSG00000184588;ENSG00000184984…
GO:0004497	monooxygenase activity	14	122	2.4367e-05	0.000199259	ENSG00000007171;ENSG00000089250;ENSG00000137869;ENSG00000138061;ENSG00000138115;ENSG00000140465;ENSG00000140505;ENSG00000160868;ENSG00000164867;ENSG00000165841;ENSG00000180176;ENSG00000187134;ENSG00000196139;ENSG00000197408
GO:0004252	serine-type endopeptidase activity	18	191	2.75101e-05	0.000223758	ENSG00000012223;ENSG00000057593;ENSG00000087245;ENSG00000100453;ENSG00000100985;ENSG00000104368;ENSG00000115718;ENSG00000117525;ENSG00000122194;ENSG00000122861;ENSG00000140564;ENSG00000159403;ENSG00000180210;ENSG00000196611;ENSG00000197635;ENSG00000204359;ENSG00000274247;ENSG00000282049
GO:0004693	cyclin-dependent protein serine/threonine kinase activity	7	30	2.81914e-05	0.000224474	ENSG00000105810;ENSG00000123374;ENSG00000135446;ENSG00000136807;ENSG00000164885;ENSG00000170312;ENSG00000277273
GO:0016653	oxidoreductase activity, acting on NAD(P)H, heme protein as acceptor	5	13	2.88059e-05	0.000224474	ENSG00000007171;ENSG00000089250;ENSG00000127948;ENSG00000164867;ENSG00000181019
GO:0016635	oxidoreductase activity, acting on the CH-CH group of donors, quinone or related compound as acceptor	4	7	2.91517e-05	0.000224474	ENSG00000073578;ENSG00000117118;ENSG00000143252;ENSG00000204370
GO:0035184	histone threonine kinase activity	4	7	2.91517e-05	0.000224474	ENSG00000149554;ENSG00000154229;ENSG00000166501;ENSG00000177602
GO:0004517	nitric-oxide synthase activity	3	3	2.92215e-05	0.000224474	ENSG00000007171;ENSG00000089250;ENSG00000164867
GO:0004748	ribonucleoside-diphosphate reductase activity, thioredoxin disulfide as acceptor	3	3	2.92215e-05	0.000224474	ENSG00000048392;ENSG00000167325;ENSG00000171848
GO:0004937	alpha1-adrenergic receptor activity	3	3	2.92215e-05	0.000224474	ENSG00000120907;ENSG00000170214;ENSG00000171873
GO:0004938	alpha2-adrenergic receptor activity	3	3	2.92215e-05	0.000224474	ENSG00000150594;ENSG00000184160;ENSG00000274286
GO:0008332	low voltage-gated calcium channel activity	3	3	2.92215e-05	0.000224474	ENSG00000006283;ENSG00000100346;ENSG00000196557
GO:0016728	oxidoreductase activity, acting on CH or CH2 groups, disulfide as acceptor	3	3	2.92215e-05	0.000224474	ENSG00000048392;ENSG00000167325;ENSG00000171848
GO:0061731	ribonucleoside-diphosphate reductase activity	3	3	2.92215e-05	0.000224474	ENSG00000048392;ENSG00000167325;ENSG00000171848
GO:0001085	RNA polymerase II transcription factor binding	15	141	3.12163e-05	0.000238593	ENSG00000082701;ENSG00000091831;ENSG00000101076;ENSG00000106546;ENSG00000112033;ENSG00000116044;ENSG00000126767;ENSG00000132170;ENSG00000139687;ENSG00000141510;ENSG00000168610;ENSG00000169083;ENSG00000170345;ENSG00000177606;ENSG00000186951
GO:0030332	cyclin binding	7	31	3.5451e-05	0.000269605	ENSG00000105810;ENSG00000111276;ENSG00000123374;ENSG00000124762;ENSG00000135446;ENSG00000136807;ENSG00000170312
GO:0005125	cytokine activity	22	270	3.61033e-05	0.000273199	ENSG00000081041;ENSG00000102245;ENSG00000105329;ENSG00000108691;ENSG00000109471;ENSG00000111537;ENSG00000112715;ENSG00000113302;ENSG00000113520;ENSG00000115008;ENSG00000118785;ENSG00000120659;ENSG00000125538;ENSG00000136244;ENSG00000136634;ENSG00000169245;ENSG00000169248;ENSG00000169429;ENSG00000171855;ENSG00000181092;ENSG00000206439;ENSG00000240972
GO:0001965	G-protein alpha-subunit binding	6	23	5.42326e-05	0.000408356	ENSG00000102468;ENSG00000112038;ENSG00000135914;ENSG00000169676;ENSG00000184845;ENSG00000197081
GO:0016209	antioxidant activity	12	100	5.90463e-05	0.000442411	ENSG00000005381;ENSG00000073756;ENSG00000084207;ENSG00000095303;ENSG00000104687;ENSG00000121691;ENSG00000140279;ENSG00000142168;ENSG00000163586;ENSG00000181019;ENSG00000206172;ENSG00000213366
GO:0004707	MAP kinase activity	5	15	6.3849e-05	0.000476051	ENSG00000100030;ENSG00000102882;ENSG00000107643;ENSG00000109339;ENSG00000112062
GO:0035639	purine ribonucleoside triphosphate binding	93	2036	7.19035e-05	0.000533489	ENSG00000011376;ENSG00000013441;ENSG00000017260;ENSG00000044574;ENSG00000065361;ENSG00000066468;ENSG00000067900;ENSG00000070808;ENSG00000072062;ENSG00000076555;ENSG00000080824;ENSG00000081320;ENSG00000082701;ENSG00000096384;ENSG00000096968;ENSG00000097007;ENSG00000099624;ENSG00000100030;ENSG00000100504;ENSG00000101266;ENSG00000101336;ENSG00000102755;ENSG00000102882;ENSG00000103222;ENSG00000104365…
GO:0005501	retinoid binding	7	35	8.1452e-05	0.0006014	ENSG00000131759;ENSG00000138207;ENSG00000163914;ENSG00000164687;ENSG00000186350;ENSG00000197081;ENSG00000241635
GO:0001540	amyloid-beta binding	11	88	8.19048e-05	0.000601822	ENSG00000087085;ENSG00000114200;ENSG00000120251;ENSG00000130164;ENSG00000136869;ENSG00000148408;ENSG00000155511;ENSG00000169252;ENSG00000171105;ENSG00000175344;ENSG00000273079
GO:0016712	oxidoreductase activity, acting on paired donors, with incorporation or reduction of molecular oxygen, reduced flavin or flavoprotein as one donor, and incorporation of one atom of oxygen	8	47	8.51983e-05	0.000623013	ENSG00000137869;ENSG00000138061;ENSG00000138115;ENSG00000140465;ENSG00000140505;ENSG00000160868;ENSG00000165841;ENSG00000197408
GO:0044389	ubiquitin-like protein ligase binding	25	348	8.70902e-05	0.0006338	ENSG00000010256;ENSG00000044574;ENSG00000055118;ENSG00000064012;ENSG00000065361;ENSG00000072062;ENSG00000080824;ENSG00000082701;ENSG00000096384;ENSG00000100644;ENSG00000115415;ENSG00000120899;ENSG00000124762;ENSG00000134057;ENSG00000139687;ENSG00000141510;ENSG00000146648;ENSG00000162434;ENSG00000171791;ENSG00000173039;ENSG00000177606;ENSG00000183765;ENSG00000183873;ENSG00000197122;ENSG00000254087
GO:0030552	cAMP binding	6	25	9.02716e-05	0.000652513	ENSG00000065989;ENSG00000099822;ENSG00000112541;ENSG00000113448;ENSG00000184588;ENSG00000186642
GO:0016641	oxidoreductase activity, acting on the CH-NH2 group of donors, oxygen as acceptor	5	16	9.05195e-05	0.000652513	ENSG00000069535;ENSG00000104951;ENSG00000131471;ENSG00000162692;ENSG00000189221
GO:0019840	isoprenoid binding	7	36	9.84451e-05	0.000706297	ENSG00000131759;ENSG00000138207;ENSG00000163914;ENSG00000164687;ENSG00000186350;ENSG00000197081;ENSG00000241635
GO:0008318	protein prenyltransferase activity	4	9	9.98793e-05	0.00070989	ENSG00000100949;ENSG00000137955;ENSG00000168522;ENSG00000257365
GO:0032052	bile acid binding	4	9	9.98793e-05	0.00070989	ENSG00000100504;ENSG00000163586;ENSG00000170890;ENSG00000187134
GO:0030234	enzyme regulator activity	58	1132	0.000105606	0.000747099	ENSG00000002330;ENSG00000012223;ENSG00000065361;ENSG00000072310;ENSG00000080824;ENSG00000084207;ENSG00000089685;ENSG00000091583;ENSG00000091831;ENSG00000096384;ENSG00000099937;ENSG00000100591;ENSG00000105329;ENSG00000105974;ENSG00000106211;ENSG00000106333;ENSG00000106366;ENSG00000107643;ENSG00000108344;ENSG00000109047;ENSG00000109471;ENSG00000110092;ENSG00000111276;ENSG00000113494;ENSG00000115414…
GO:0005506	iron ion binding	16	175	0.000108558	0.000764429	ENSG00000012223;ENSG00000012779;ENSG00000135766;ENSG00000137869;ENSG00000138061;ENSG00000138115;ENSG00000140465;ENSG00000140505;ENSG00000148346;ENSG00000158125;ENSG00000160868;ENSG00000165841;ENSG00000171848;ENSG00000180176;ENSG00000197408;ENSG00000206172
GO:0033695	oxidoreductase activity, acting on CH or CH2 groups, quinone or similar compound as acceptor	3	4	0.000114194	0.000793911	ENSG00000138115;ENSG00000140505;ENSG00000160868
GO:0034875	caffeine oxidase activity	3	4	0.000114194	0.000793911	ENSG00000138115;ENSG00000140505;ENSG00000160868
GO:0016769	transferase activity, transferring nitrogenous groups	6	26	0.000114311	0.000793911	ENSG00000060982;ENSG00000105552;ENSG00000120053;ENSG00000171097;ENSG00000171766;ENSG00000183044
GO:0048029	monosaccharide binding	10	77	0.000123963	0.000857035	ENSG00000090659;ENSG00000100504;ENSG00000106633;ENSG00000133661;ENSG00000135766;ENSG00000156515;ENSG00000159399;ENSG00000160211;ENSG00000165471;ENSG00000197081
GO:0030551	cyclic nucleotide binding	7	38	0.000141087	0.000971013	ENSG00000065989;ENSG00000099822;ENSG00000112541;ENSG00000113448;ENSG00000138735;ENSG00000184588;ENSG00000186642
GO:0008066	glutamate receptor activity	6	27	0.000143163	0.000976462	ENSG00000120251;ENSG00000120899;ENSG00000155511;ENSG00000168959;ENSG00000198785;ENSG00000273079
GO:0016628	oxidoreductase activity, acting on the CH-CH group of donors, NAD or NADP as acceptor	6	27	0.000143163	0.000976462	ENSG00000104325;ENSG00000106853;ENSG00000145545;ENSG00000187134;ENSG00000196139;ENSG00000277893
GO:0016765	transferase activity, transferring alkyl or aryl (other than methyl) groups	9	64	0.000144709	0.000982601	ENSG00000084207;ENSG00000100949;ENSG00000134184;ENSG00000137955;ENSG00000152904;ENSG00000160752;ENSG00000168522;ENSG00000213366;ENSG00000257365
GO:0016787	hydrolase activity	122	2894	0.000160475	0.0010834	ENSG00000005421;ENSG00000011376;ENSG00000012223;ENSG00000014257;ENSG00000017260;ENSG00000036828;ENSG00000044574;ENSG00000057593;ENSG00000064012;ENSG00000065989;ENSG00000073417;ENSG00000079435;ENSG00000079462;ENSG00000080824;ENSG00000087085;ENSG00000087245;ENSG00000090382;ENSG00000096384;ENSG00000096717;ENSG00000099624;ENSG00000100292;ENSG00000100453;ENSG00000100985;ENSG00000102393;ENSG00000103222…
GO:0016175	superoxide-generating NADPH oxidase activity	4	10	0.000162404	0.0010834	ENSG00000007952;ENSG00000074771;ENSG00000140279;ENSG00000158517
GO:0051400	BH domain binding	4	10	0.000162404	0.0010834	ENSG00000087088;ENSG00000143384;ENSG00000171552;ENSG00000171791
GO:0070513	death domain binding	4	10	0.000162404	0.0010834	ENSG00000087088;ENSG00000143384;ENSG00000171552;ENSG00000171791
GO:0008022	protein C-terminus binding	17	202	0.000184256	0.00122382	ENSG00000096717;ENSG00000096968;ENSG00000097007;ENSG00000112038;ENSG00000115414;ENSG00000120899;ENSG00000131747;ENSG00000132170;ENSG00000132535;ENSG00000140398;ENSG00000141736;ENSG00000148408;ENSG00000167657;ENSG00000171303;ENSG00000182866;ENSG00000197122;ENSG00000277273
GO:0016788	hydrolase activity, acting on ester bonds	45	831	0.000192128	0.00127055	ENSG00000005421;ENSG00000011376;ENSG00000014257;ENSG00000036828;ENSG00000065989;ENSG00000073417;ENSG00000079435;ENSG00000079462;ENSG00000087085;ENSG00000100292;ENSG00000104267;ENSG00000105650;ENSG00000112541;ENSG00000113448;ENSG00000114200;ENSG00000133019;ENSG00000133742;ENSG00000138735;ENSG00000138814;ENSG00000140521;ENSG00000143727;ENSG00000151617;ENSG00000152270;ENSG00000156973;ENSG00000160191…
GO:0001972	retinoic acid binding	5	19	0.000223151	0.00144431	ENSG00000131759;ENSG00000164687;ENSG00000186350;ENSG00000197081;ENSG00000241635
GO:0004970	ionotropic glutamate receptor activity	5	19	0.000223151	0.00144431	ENSG00000120251;ENSG00000120899;ENSG00000155511;ENSG00000198785;ENSG00000273079
GO:0016863	intramolecular oxidoreductase activity, transposing C=C bonds	5	19	0.000223151	0.00144431	ENSG00000113790;ENSG00000198721;ENSG00000203857;ENSG00000203859;ENSG00000240972
GO:0031690	adrenergic receptor binding	5	19	0.000223151	0.00144431	ENSG00000043591;ENSG00000113448;ENSG00000132535;ENSG00000150594;ENSG00000184160
GO:0047555	3',5'-cyclic-GMP phosphodiesterase activity	5	19	0.000223151	0.00144431	ENSG00000073417;ENSG00000112541;ENSG00000138735;ENSG00000160191;ENSG00000186642
GO:0019838	growth factor binding	14	150	0.00023195	0.0014949	ENSG00000065361;ENSG00000066468;ENSG00000102755;ENSG00000108821;ENSG00000140443;ENSG00000140564;ENSG00000141736;ENSG00000146648;ENSG00000146674;ENSG00000160712;ENSG00000168542;ENSG00000171105;ENSG00000183873;ENSG00000197081
GO:0004985	opioid receptor activity	4	11	0.000248985	0.0015912	ENSG00000082556;ENSG00000112038;ENSG00000116329;ENSG00000147955
GO:0045236	CXCR chemokine receptor binding	4	11	0.000248985	0.0015912	ENSG00000134684;ENSG00000169245;ENSG00000169248;ENSG00000169429
GO:0031625	ubiquitin protein ligase binding	23	330	0.000255872	0.00162837	ENSG00000010256;ENSG00000044574;ENSG00000055118;ENSG00000064012;ENSG00000065361;ENSG00000072062;ENSG00000080824;ENSG00000082701;ENSG00000096384;ENSG00000100644;ENSG00000120899;ENSG00000124762;ENSG00000139687;ENSG00000141510;ENSG00000146648;ENSG00000162434;ENSG00000171791;ENSG00000173039;ENSG00000177606;ENSG00000183765;ENSG00000183873;ENSG00000197122;ENSG00000254087
GO:0016597	amino acid binding	9	69	0.000259768	0.00164628	ENSG00000007171;ENSG00000036828;ENSG00000089250;ENSG00000139131;ENSG00000145888;ENSG00000164867;ENSG00000180176;ENSG00000198785;ENSG00000273079
GO:0004340	glucokinase activity	3	5	0.000278922	0.00171064	ENSG00000106633;ENSG00000156515;ENSG00000159399
GO:0004396	hexokinase activity	3	5	0.000278922	0.00171064	ENSG00000106633;ENSG00000156515;ENSG00000159399
GO:0004663	Rab geranylgeranyltransferase activity	3	5	0.000278922	0.00171064	ENSG00000100949;ENSG00000137955;ENSG00000168522
GO:0008865	fructokinase activity	3	5	0.000278922	0.00171064	ENSG00000106633;ENSG00000156515;ENSG00000159399
GO:0019158	mannokinase activity	3	5	0.000278922	0.00171064	ENSG00000106633;ENSG00000156515;ENSG00000159399
GO:0030284	estrogen receptor activity	3	5	0.000278922	0.00171064	ENSG00000091831;ENSG00000140009;ENSG00000167034
GO:0035671	enone reductase activity	3	5	0.000278922	0.00171064	ENSG00000145545;ENSG00000196139;ENSG00000277893
GO:0101020	estrogen 16-alpha-hydroxylase activity	3	5	0.000278922	0.00171064	ENSG00000138115;ENSG00000140465;ENSG00000160868
GO:0001012	RNA polymerase II regulatory region DNA binding	44	823	0.000297707	0.00181853	ENSG00000007968;ENSG00000072310;ENSG00000075426;ENSG00000077092;ENSG00000082175;ENSG00000084676;ENSG00000091831;ENSG00000096717;ENSG00000100644;ENSG00000101076;ENSG00000106546;ENSG00000109320;ENSG00000112033;ENSG00000115415;ENSG00000116044;ENSG00000124813;ENSG00000125347;ENSG00000126767;ENSG00000131759;ENSG00000132170;ENSG00000136807;ENSG00000136997;ENSG00000139687;ENSG00000140009;ENSG00000140396…
GO:0097159	organic cyclic compound binding	254	6913	0.00032328	0.00196684	ENSG00000005381;ENSG00000007171;ENSG00000007952;ENSG00000007968;ENSG00000011376;ENSG00000011465;ENSG00000012223;ENSG00000013441;ENSG00000017260;ENSG00000043591;ENSG00000044574;ENSG00000057252;ENSG00000065361;ENSG00000065989;ENSG00000066468;ENSG00000067900;ENSG00000068976;ENSG00000069535;ENSG00000069696;ENSG00000070501;ENSG00000070808;ENSG00000072062;ENSG00000072310;ENSG00000073578;ENSG00000073756…
GO:0004601	peroxidase activity	8	57	0.000341624	0.00207016	ENSG00000005381;ENSG00000073756;ENSG00000084207;ENSG00000095303;ENSG00000121691;ENSG00000140279;ENSG00000206172;ENSG00000213366
GO:0043560	insulin receptor substrate binding	4	12	0.000364383	0.00219931	ENSG00000096968;ENSG00000140443;ENSG00000163932;ENSG00000171105
GO:0048156	tau protein binding	7	45	0.000420947	0.00252071	ENSG00000067900;ENSG00000078018;ENSG00000080824;ENSG00000082701;ENSG00000096384;ENSG00000127445;ENSG00000164885
GO:0051879	Hsp90 protein binding	7	45	0.000420947	0.00252071	ENSG00000100591;ENSG00000100644;ENSG00000101266;ENSG00000106546;ENSG00000140465;ENSG00000164885;ENSG00000185122
GO:0031072	heat shock protein binding	13	141	0.000432018	0.00257686	ENSG00000044574;ENSG00000087088;ENSG00000096384;ENSG00000100591;ENSG00000100644;ENSG00000101266;ENSG00000106546;ENSG00000111276;ENSG00000140465;ENSG00000163485;ENSG00000164885;ENSG00000170312;ENSG00000185122
GO:0001223	transcription coactivator binding	5	22	0.000468081	0.0027595	ENSG00000091831;ENSG00000106546;ENSG00000136807;ENSG00000173039;ENSG00000186951
GO:0005158	insulin receptor binding	5	22	0.000468081	0.0027595	ENSG00000017427;ENSG00000140443;ENSG00000196396;ENSG00000197122;ENSG00000254647
GO:0016638	oxidoreductase activity, acting on the CH-NH2 group of donors	5	22	0.000468081	0.0027595	ENSG00000069535;ENSG00000104951;ENSG00000131471;ENSG00000162692;ENSG00000189221
GO:0004712	protein serine/threonine/tyrosine kinase activity	7	46	0.000483463	0.00283918	ENSG00000013441;ENSG00000072062;ENSG00000100030;ENSG00000102882;ENSG00000109339;ENSG00000112062;ENSG00000142208
GO:0003682	chromatin binding	33	575	0.000503933	0.00294801	ENSG00000005381;ENSG00000072310;ENSG00000075426;ENSG00000084676;ENSG00000091831;ENSG00000101868;ENSG00000109320;ENSG00000115415;ENSG00000124160;ENSG00000124813;ENSG00000126767;ENSG00000130816;ENSG00000131747;ENSG00000131759;ENSG00000132170;ENSG00000136807;ENSG00000140396;ENSG00000140521;ENSG00000141510;ENSG00000146648;ENSG00000153147;ENSG00000163586;ENSG00000166501;ENSG00000168610;ENSG00000169083…
GO:0004032	alditol:NADP+ 1-oxidoreductase activity	4	13	0.000513528	0.00296333	ENSG00000085662;ENSG00000117448;ENSG00000187134;ENSG00000196139
GO:0004861	cyclin-dependent protein serine/threonine kinase inhibitor activity	4	13	0.000513528	0.00296333	ENSG00000111276;ENSG00000124762;ENSG00000147889;ENSG00000164305
GO:0042301	phosphate ion binding	4	13	0.000513528	0.00296333	ENSG00000173039;ENSG00000185100;ENSG00000186642;ENSG00000198805
GO:0008047	enzyme activator activity	32	552	0.000514345	0.00296333	ENSG00000002330;ENSG00000012223;ENSG00000065361;ENSG00000072310;ENSG00000091583;ENSG00000100591;ENSG00000105329;ENSG00000105974;ENSG00000106333;ENSG00000109047;ENSG00000109471;ENSG00000113494;ENSG00000115414;ENSG00000124762;ENSG00000132155;ENSG00000132906;ENSG00000134057;ENSG00000135914;ENSG00000137392;ENSG00000138798;ENSG00000143761;ENSG00000145715;ENSG00000146674;ENSG00000158517;ENSG00000163932…
GO:0004930	G protein-coupled receptor activity	51	1023	0.00052109	0.00299086	ENSG00000006638;ENSG00000036828;ENSG00000043591;ENSG00000050628;ENSG00000069696;ENSG00000082556;ENSG00000101180;ENSG00000102468;ENSG00000109163;ENSG00000112038;ENSG00000113389;ENSG00000113749;ENSG00000115353;ENSG00000116329;ENSG00000120907;ENSG00000128271;ENSG00000132170;ENSG00000133019;ENSG00000134640;ENSG00000135312;ENSG00000135914;ENSG00000147246;ENSG00000147955;ENSG00000149295;ENSG00000150594…
GO:0001618	virus receptor activity	10	92	0.000539332	0.00302555	ENSG00000073008;ENSG00000090339;ENSG00000090659;ENSG00000102468;ENSG00000117335;ENSG00000125266;ENSG00000130164;ENSG00000146648;ENSG00000170312;ENSG00000197635
GO:0104005	hijacked molecular function	10	92	0.000539332	0.00302555	ENSG00000073008;ENSG00000090339;ENSG00000090659;ENSG00000102468;ENSG00000117335;ENSG00000125266;ENSG00000130164;ENSG00000146648;ENSG00000170312;ENSG00000197635
GO:0030291	protein serine/threonine kinase inhibitor activity	6	34	0.000541505	0.00302555	ENSG00000106211;ENSG00000111276;ENSG00000124762;ENSG00000147889;ENSG00000164305;ENSG00000171033
GO:0001875	lipopolysaccharide receptor activity	3	6	0.000545036	0.00302555	ENSG00000136869;ENSG00000154589;ENSG00000169403
GO:0004064	arylesterase activity	3	6	0.000545036	0.00302555	ENSG00000005421;ENSG00000104267;ENSG00000133742
GO:0004661	protein geranylgeranyltransferase activity	3	6	0.000545036	0.00302555	ENSG00000100949;ENSG00000137955;ENSG00000168522
GO:0004969	histamine receptor activity	3	6	0.000545036	0.00302555	ENSG00000101180;ENSG00000113749;ENSG00000196639
GO:0005143	interleukin-12 receptor binding	3	6	0.000545036	0.00302555	ENSG00000096968;ENSG00000113302;ENSG00000160712
GO:0016160	amylase activity	3	6	0.000545036	0.00302555	ENSG00000240038;ENSG00000243480;ENSG00000257335
GO:0000987	proximal promoter sequence-specific DNA binding	32	556	0.000581331	0.00321529	ENSG00000007968;ENSG00000072310;ENSG00000075426;ENSG00000082175;ENSG00000091831;ENSG00000100644;ENSG00000101076;ENSG00000101412;ENSG00000106546;ENSG00000115415;ENSG00000124813;ENSG00000125347;ENSG00000126767;ENSG00000131759;ENSG00000132170;ENSG00000136807;ENSG00000136997;ENSG00000139687;ENSG00000140009;ENSG00000140396;ENSG00000141510;ENSG00000164749;ENSG00000167034;ENSG00000168610;ENSG00000169083…
GO:0004553	hydrolase activity, hydrolyzing O-glycosyl compounds	11	110	0.000593123	0.00326862	ENSG00000090382;ENSG00000102393;ENSG00000111885;ENSG00000115850;ENSG00000169919;ENSG00000177239;ENSG00000188501;ENSG00000196743;ENSG00000240038;ENSG00000243480;ENSG00000257335
GO:0001228	DNA-binding transcription activator activity, RNA polymerase II-specific	27	441	0.000610784	0.00334217	ENSG00000007968;ENSG00000072310;ENSG00000075426;ENSG00000082175;ENSG00000091831;ENSG00000096717;ENSG00000100644;ENSG00000101076;ENSG00000109320;ENSG00000116044;ENSG00000124813;ENSG00000125347;ENSG00000126767;ENSG00000136997;ENSG00000141510;ENSG00000143257;ENSG00000143799;ENSG00000144852;ENSG00000164749;ENSG00000168610;ENSG00000169083;ENSG00000170345;ENSG00000173039;ENSG00000177606;ENSG00000186951…
GO:0016684	oxidoreductase activity, acting on peroxide as acceptor	8	62	0.000610863	0.00334217	ENSG00000005381;ENSG00000073756;ENSG00000084207;ENSG00000095303;ENSG00000121691;ENSG00000140279;ENSG00000206172;ENSG00000213366
GO:0005249	voltage-gated potassium channel activity	10	94	0.000640139	0.00347733	ENSG00000055118;ENSG00000099337;ENSG00000099822;ENSG00000111262;ENSG00000135750;ENSG00000151704;ENSG00000156113;ENSG00000171303;ENSG00000173826;ENSG00000184156
GO:0019209	kinase activator activity	10	94	0.000640139	0.00347733	ENSG00000012223;ENSG00000065361;ENSG00000105329;ENSG00000109471;ENSG00000124762;ENSG00000134057;ENSG00000138798;ENSG00000168959;ENSG00000176749;ENSG00000198668
GO:0005516	calmodulin binding	16	206	0.00068515	0.00370859	ENSG00000007171;ENSG00000026103;ENSG00000070808;ENSG00000078018;ENSG00000079385;ENSG00000089250;ENSG00000138814;ENSG00000142208;ENSG00000146648;ENSG00000162889;ENSG00000164867;ENSG00000183023;ENSG00000183873;ENSG00000184156;ENSG00000196689;ENSG00000221823
GO:0005488	binding	567	17541	0.000704556	0.00380011	ENSG00000002330;ENSG00000005381;ENSG00000005421;ENSG00000006283;ENSG00000006638;ENSG00000007171;ENSG00000007255;ENSG00000007314;ENSG00000007402;ENSG00000007908;ENSG00000007952;ENSG00000007968;ENSG00000010256;ENSG00000011376;ENSG00000011465;ENSG00000011677;ENSG00000012223;ENSG00000012779;ENSG00000013441;ENSG00000014257;ENSG00000017260;ENSG00000017427;ENSG00000022355;ENSG00000026103;ENSG00000036828…
GO:0008483	transaminase activity	5	24	0.000717935	0.00385858	ENSG00000060982;ENSG00000105552;ENSG00000120053;ENSG00000171097;ENSG00000183044
GO:0001530	lipopolysaccharide binding	6	36	0.000744337	0.00398639	ENSG00000012223;ENSG00000133661;ENSG00000136869;ENSG00000154589;ENSG00000169403;ENSG00000180210
GO:0045309	protein phosphorylated amino acid binding	7	50	0.00081122	0.00432935	ENSG00000097007;ENSG00000100030;ENSG00000101336;ENSG00000102882;ENSG00000127445;ENSG00000145715;ENSG00000182866
GO:0035258	steroid hormone receptor binding	10	97	0.000820123	0.00436156	ENSG00000084676;ENSG00000091831;ENSG00000132170;ENSG00000139687;ENSG00000143799;ENSG00000166501;ENSG00000167034;ENSG00000168610;ENSG00000197122;ENSG00000277273
GO:0000977	RNA polymerase II regulatory region sequence-specific DNA binding	42	816	0.000867568	0.00457356	ENSG00000007968;ENSG00000072310;ENSG00000075426;ENSG00000077092;ENSG00000082175;ENSG00000091831;ENSG00000096717;ENSG00000100644;ENSG00000101076;ENSG00000106546;ENSG00000109320;ENSG00000112033;ENSG00000115415;ENSG00000116044;ENSG00000124813;ENSG00000125347;ENSG00000126767;ENSG00000131759;ENSG00000132170;ENSG00000136807;ENSG00000136997;ENSG00000140009;ENSG00000140396;ENSG00000141510;ENSG00000143257…
GO:0001664	G protein-coupled receptor binding	21	317	0.000899648	0.00457356	ENSG00000043591;ENSG00000081041;ENSG00000096968;ENSG00000108691;ENSG00000109471;ENSG00000113448;ENSG00000115415;ENSG00000128271;ENSG00000132535;ENSG00000134684;ENSG00000147571;ENSG00000150594;ENSG00000151577;ENSG00000162434;ENSG00000163485;ENSG00000168610;ENSG00000169245;ENSG00000169248;ENSG00000169429;ENSG00000184160;ENSG00000198668
GO:0016798	hydrolase activity, acting on glycosyl bonds	12	134	0.000918863	0.00457356	ENSG00000090382;ENSG00000102393;ENSG00000111885;ENSG00000115850;ENSG00000140398;ENSG00000169919;ENSG00000177239;ENSG00000188501;ENSG00000196743;ENSG00000240038;ENSG00000243480;ENSG00000257335
GO:0001609	G protein-coupled adenosine receptor activity	3	7	0.000931949	0.00457356	ENSG00000128271;ENSG00000163485;ENSG00000170425
GO:0004972	NMDA glutamate receptor activity	3	7	0.000931949	0.00457356	ENSG00000120899;ENSG00000198785;ENSG00000273079
GO:0010181	FMN binding	4	15	0.000933333	0.00457356	ENSG00000007171;ENSG00000089250;ENSG00000127948;ENSG00000164867
GO:0050664	oxidoreductase activity, acting on NAD(P)H, oxygen as acceptor	4	15	0.000933333	0.00457356	ENSG00000007952;ENSG00000074771;ENSG00000140279;ENSG00000158517
GO:0050998	nitric-oxide synthase binding	4	15	0.000933333	0.00457356	ENSG00000105974;ENSG00000108576;ENSG00000183873;ENSG00000198668
GO:0097153	cysteine-type endopeptidase activity involved in apoptotic process	4	15	0.000933333	0.00457356	ENSG00000064012;ENSG00000105205;ENSG00000132906;ENSG00000164305
GO:1990837	sequence-specific double-stranded DNA binding	46	921	0.000935246	0.00457356	ENSG00000007968;ENSG00000072310;ENSG00000075426;ENSG00000077092;ENSG00000082175;ENSG00000091831;ENSG00000096717;ENSG00000097007;ENSG00000100644;ENSG00000101076;ENSG00000101412;ENSG00000101868;ENSG00000106546;ENSG00000109320;ENSG00000112033;ENSG00000115415;ENSG00000116044;ENSG00000124813;ENSG00000125347;ENSG00000126767;ENSG00000131759;ENSG00000132170;ENSG00000136807;ENSG00000136997;ENSG00000139687…
GO:0001588	dopamine neurotransmitter receptor activity, coupled via Gs	2	2	0.000950194	0.00457356	ENSG00000169676;ENSG00000184845
GO:0003990	acetylcholinesterase activity	2	2	0.000950194	0.00457356	ENSG00000087085;ENSG00000114200
GO:0004084	branched-chain-amino-acid transaminase activity	2	2	0.000950194	0.00457356	ENSG00000060982;ENSG00000105552
GO:0004119	cGMP-inhibited cyclic-nucleotide phosphodiesterase activity	2	2	0.000950194	0.00457356	ENSG00000152270;ENSG00000172572
GO:0004161	dimethylallyltranstransferase activity	2	2	0.000950194	0.00457356	ENSG00000152904;ENSG00000160752
GO:0004337	geranyltranstransferase activity	2	2	0.000950194	0.00457356	ENSG00000152904;ENSG00000160752
GO:0004666	prostaglandin-endoperoxide synthase activity	2	2	0.000950194	0.00457356	ENSG00000073756;ENSG00000095303
GO:0004772	sterol O-acyltransferase activity	2	2	0.000950194	0.00457356	ENSG00000057252;ENSG00000167780
GO:0004831	tyrosine-tRNA ligase activity	2	2	0.000950194	0.00457356	ENSG00000134684;ENSG00000139131
GO:0018423	protein C-terminal leucine carboxyl O-methyltransferase activity	2	2	0.000950194	0.00457356	ENSG00000168806;ENSG00000205629
GO:0034736	cholesterol O-acyltransferase activity	2	2	0.000950194	0.00457356	ENSG00000057252;ENSG00000167780
GO:0035403	histone kinase activity (H3-T6 specific)	2	2	0.000950194	0.00457356	ENSG00000154229;ENSG00000166501
GO:0038131	neuregulin receptor activity	2	2	0.000950194	0.00457356	ENSG00000040608;ENSG00000065361
GO:0042164	interleukin-12 alpha subunit binding	2	2	0.000950194	0.00457356	ENSG00000113302;ENSG00000160712
GO:0052654	L-leucine transaminase activity	2	2	0.000950194	0.00457356	ENSG00000060982;ENSG00000105552
GO:0052655	L-valine transaminase activity	2	2	0.000950194	0.00457356	ENSG00000060982;ENSG00000105552
GO:0052656	L-isoleucine transaminase activity	2	2	0.000950194	0.00457356	ENSG00000060982;ENSG00000105552
GO:0071886	1-(4-iodo-2,5-dimethoxyphenyl)propan-2-amine binding	2	2	0.000950194	0.00457356	ENSG00000102468;ENSG00000147246
GO:0086062	voltage-gated sodium channel activity involved in Purkinje myocyte action potential	2	2	0.000950194	0.00457356	ENSG00000105711;ENSG00000183873
GO:0102294	cholesterol dehydrogenase activity	2	2	0.000950194	0.00457356	ENSG00000203857;ENSG00000203859
GO:0016248	channel inhibitor activity	6	38	0.00100135	0.0048046	ENSG00000105711;ENSG00000105974;ENSG00000145715;ENSG00000166257;ENSG00000171791;ENSG00000198668
GO:0005080	protein kinase C binding	7	52	0.00103038	0.00492833	ENSG00000097007;ENSG00000106211;ENSG00000131747;ENSG00000142208;ENSG00000166501;ENSG00000169567;ENSG00000197122
GO:0070330	aromatase activity	5	26	0.00105593	0.00503471	ENSG00000137869;ENSG00000138061;ENSG00000138115;ENSG00000140465;ENSG00000140505
GO:0000976	transcription regulatory region sequence-specific DNA binding	44	876	0.00107461	0.00510774	ENSG00000007968;ENSG00000072310;ENSG00000075426;ENSG00000077092;ENSG00000082175;ENSG00000091831;ENSG00000096717;ENSG00000100644;ENSG00000101076;ENSG00000101412;ENSG00000106546;ENSG00000109320;ENSG00000112033;ENSG00000115415;ENSG00000116044;ENSG00000124813;ENSG00000125347;ENSG00000126767;ENSG00000131759;ENSG00000132170;ENSG00000136807;ENSG00000136997;ENSG00000139687;ENSG00000140009;ENSG00000140396…
GO:0016709	oxidoreductase activity, acting on paired donors, with incorporation or reduction of molecular oxygen, NAD(P)H as one donor, and incorporation of one atom of oxygen	6	39	0.00115298	0.0054441	ENSG00000007171;ENSG00000089250;ENSG00000140465;ENSG00000164867;ENSG00000187134;ENSG00000196139
GO:0008201	heparin binding	14	176	0.00115328	0.0054441	ENSG00000005381;ENSG00000012223;ENSG00000040608;ENSG00000066468;ENSG00000084674;ENSG00000091583;ENSG00000099937;ENSG00000106333;ENSG00000112715;ENSG00000115414;ENSG00000117601;ENSG00000169245;ENSG00000169248;ENSG00000180210
GO:0035254	glutamate receptor binding	7	53	0.00115611	0.0054441	ENSG00000070808;ENSG00000128271;ENSG00000132535;ENSG00000149295;ENSG00000171862;ENSG00000176749;ENSG00000198668
GO:0016298	lipase activity	12	138	0.00118835	0.00557866	ENSG00000036828;ENSG00000079435;ENSG00000100292;ENSG00000133019;ENSG00000151617;ENSG00000163803;ENSG00000168539;ENSG00000170890;ENSG00000184984;ENSG00000188257;ENSG00000188784;ENSG00000198848
GO:0004708	MAP kinase kinase activity	4	16	0.00121427	0.00566536	ENSG00000100030;ENSG00000102882;ENSG00000109339;ENSG00000112062
GO:0060229	lipase activator activity	4	16	0.00121427	0.00566536	ENSG00000091583;ENSG00000143761;ENSG00000164305;ENSG00000196743
GO:0051019	mitogen-activated protein kinase binding	5	27	0.00126338	0.00587645	ENSG00000096717;ENSG00000097007;ENSG00000112062;ENSG00000162889;ENSG00000169403
GO:0001784	phosphotyrosine residue binding	6	40	0.00132158	0.0061284	ENSG00000097007;ENSG00000100030;ENSG00000101336;ENSG00000102882;ENSG00000145715;ENSG00000182866
GO:0042826	histone deacetylase binding	11	122	0.0014021	0.00646243	ENSG00000080824;ENSG00000096384;ENSG00000100644;ENSG00000107643;ENSG00000110092;ENSG00000131747;ENSG00000131759;ENSG00000141510;ENSG00000143799;ENSG00000167034;ENSG00000173039
GO:0099106	ion channel regulator activity	11	122	0.0014021	0.00646243	ENSG00000069696;ENSG00000105711;ENSG00000105974;ENSG00000130226;ENSG00000137731;ENSG00000145715;ENSG00000166257;ENSG00000166501;ENSG00000169252;ENSG00000185149;ENSG00000198668
GO:0052689	carboxylic ester hydrolase activity	13	160	0.00141029	0.0064805	ENSG00000005421;ENSG00000011376;ENSG00000079435;ENSG00000079462;ENSG00000087085;ENSG00000104267;ENSG00000114200;ENSG00000133742;ENSG00000163803;ENSG00000170890;ENSG00000188257;ENSG00000188784;ENSG00000198848
GO:0005539	glycosaminoglycan binding	17	242	0.00144089	0.00657592	ENSG00000005381;ENSG00000011465;ENSG00000012223;ENSG00000040608;ENSG00000066468;ENSG00000084674;ENSG00000091583;ENSG00000099937;ENSG00000106333;ENSG00000112715;ENSG00000115414;ENSG00000117601;ENSG00000130287;ENSG00000156515;ENSG00000169245;ENSG00000169248;ENSG00000180210
GO:0004300	enoyl-CoA hydratase activity	3	8	0.00145699	0.00657592	ENSG00000113790;ENSG00000138029;ENSG00000148090
GO:0030911	TPR domain binding	3	8	0.00145699	0.00657592	ENSG00000080824;ENSG00000096384;ENSG00000186642
GO:0031995	insulin-like growth factor II binding	3	8	0.00145699	0.00657592	ENSG00000146674;ENSG00000171105;ENSG00000197081
GO:0048039	ubiquinone binding	3	8	0.00145699	0.00657592	ENSG00000117118;ENSG00000171503;ENSG00000204370
GO:0097199	cysteine-type endopeptidase activity involved in apoptotic signaling pathway	3	8	0.00145699	0.00657592	ENSG00000064012;ENSG00000132906;ENSG00000164305
GO:0008395	steroid hydroxylase activity	6	41	0.00150836	0.00677096	ENSG00000137869;ENSG00000138115;ENSG00000140465;ENSG00000160868;ENSG00000165841;ENSG00000197408
GO:0070491	repressing transcription factor binding	8	71	0.00150911	0.00677096	ENSG00000112033;ENSG00000115415;ENSG00000124813;ENSG00000132170;ENSG00000136997;ENSG00000168610;ENSG00000173039;ENSG00000186951
GO:0046965	retinoid X receptor binding	4	17	0.00154943	0.00693144	ENSG00000077092;ENSG00000084676;ENSG00000132170;ENSG00000172819
GO:0030295	protein kinase activator activity	9	88	0.001562	0.00694681	ENSG00000012223;ENSG00000065361;ENSG00000105329;ENSG00000124762;ENSG00000134057;ENSG00000138798;ENSG00000168959;ENSG00000176749;ENSG00000198668
GO:1990782	protein tyrosine kinase binding	9	88	0.001562	0.00694681	ENSG00000079385;ENSG00000080824;ENSG00000116824;ENSG00000141510;ENSG00000152661;ENSG00000168522;ENSG00000168959;ENSG00000171862;ENSG00000196396
GO:0047485	protein N-terminus binding	11	124	0.00159918	0.00709142	ENSG00000011465;ENSG00000084676;ENSG00000101266;ENSG00000105329;ENSG00000141510;ENSG00000142319;ENSG00000143799;ENSG00000161533;ENSG00000165527;ENSG00000173039;ENSG00000198668
GO:0004620	phospholipase activity	10	106	0.00162367	0.0071791	ENSG00000036828;ENSG00000100292;ENSG00000133019;ENSG00000151617;ENSG00000163803;ENSG00000168539;ENSG00000170890;ENSG00000184984;ENSG00000188257;ENSG00000188784
GO:0004714	transmembrane receptor protein tyrosine kinase activity	8	72	0.00165281	0.00728675	ENSG00000065361;ENSG00000066468;ENSG00000102755;ENSG00000140443;ENSG00000141736;ENSG00000146648;ENSG00000171105;ENSG00000197081
GO:0030331	estrogen receptor binding	6	42	0.00171457	0.00753719	ENSG00000084676;ENSG00000091831;ENSG00000132170;ENSG00000143799;ENSG00000167034;ENSG00000197122
GO:0004435	phosphatidylinositol phospholipase C activity	5	29	0.00176641	0.00774267	ENSG00000036828;ENSG00000133019;ENSG00000151617;ENSG00000168539;ENSG00000184984
GO:0004175	endopeptidase activity	28	500	0.0018717	0.00818064	ENSG00000012223;ENSG00000057593;ENSG00000064012;ENSG00000087245;ENSG00000100453;ENSG00000100985;ENSG00000104368;ENSG00000105205;ENSG00000115718;ENSG00000117298;ENSG00000117525;ENSG00000117984;ENSG00000122194;ENSG00000122861;ENSG00000132906;ENSG00000140564;ENSG00000140740;ENSG00000143387;ENSG00000143801;ENSG00000149451;ENSG00000159403;ENSG00000164305;ENSG00000180210;ENSG00000196611;ENSG00000197635…
GO:0001221	transcription cofactor binding	6	43	0.00194149	0.00842371	ENSG00000091831;ENSG00000106546;ENSG00000116044;ENSG00000136807;ENSG00000173039;ENSG00000186951
GO:0046933	proton-transporting ATP synthase activity, rotational mechanism	4	18	0.00194393	0.00842371	ENSG00000099624;ENSG00000110955;ENSG00000152234;ENSG00000165629
GO:0048038	quinone binding	4	18	0.00194393	0.00842371	ENSG00000117118;ENSG00000131471;ENSG00000171503;ENSG00000204370
GO:0030545	receptor regulator activity	32	600	0.00200384	0.00865864	ENSG00000017427;ENSG00000081041;ENSG00000102245;ENSG00000105329;ENSG00000108691;ENSG00000109471;ENSG00000111537;ENSG00000112715;ENSG00000113302;ENSG00000113520;ENSG00000115008;ENSG00000118785;ENSG00000120659;ENSG00000125538;ENSG00000135346;ENSG00000136244;ENSG00000136634;ENSG00000138798;ENSG00000140009;ENSG00000147571;ENSG00000160712;ENSG00000164885;ENSG00000168522;ENSG00000169245;ENSG00000169248…
GO:0042379	chemokine receptor binding	9	92	0.00213119	0.0090731	ENSG00000081041;ENSG00000108691;ENSG00000115415;ENSG00000134684;ENSG00000162434;ENSG00000168610;ENSG00000169245;ENSG00000169248;ENSG00000169429
GO:0001591	dopamine neurotransmitter receptor activity, coupled via Gi/Go	3	9	0.00213555	0.0090731	ENSG00000069696;ENSG00000149295;ENSG00000151577
GO:0008504	monoamine transmembrane transporter activity	3	9	0.00213555	0.0090731	ENSG00000103546;ENSG00000108576;ENSG00000142319
GO:0015280	ligand-gated sodium channel activity	3	9	0.00213555	0.0090731	ENSG00000111319;ENSG00000166828;ENSG00000168447
GO:0034618	arginine binding	3	9	0.00213555	0.0090731	ENSG00000007171;ENSG00000089250;ENSG00000164867
GO:0043208	glycosphingolipid binding	3	9	0.00213555	0.0090731	ENSG00000040608;ENSG00000109471;ENSG00000254087
GO:0004629	phospholipase C activity	5	31	0.00240236	0.01015	ENSG00000036828;ENSG00000133019;ENSG00000151617;ENSG00000168539;ENSG00000184984
GO:0043548	phosphatidylinositol 3-kinase binding	5	31	0.00240236	0.01015	ENSG00000096968;ENSG00000140443;ENSG00000171105;ENSG00000182866;ENSG00000198668

## Sheet: biological process
GO ID	Description	out (622)	All (19960)	pvalue	p.adjust	Genes
GO:0065008	regulation of biological quality	369	4382	2.10411e-93	1.72369e-89	ENSG00000002330;ENSG00000005381;ENSG00000006283;ENSG00000006638;ENSG00000007171;ENSG00000007314;ENSG00000007402;ENSG00000007952;ENSG00000011376;ENSG00000011465;ENSG00000011677;ENSG00000012223;ENSG00000017260;ENSG00000017427;ENSG00000022355;ENSG00000036828;ENSG00000040608;ENSG00000041880;ENSG00000043591;ENSG00000044574;ENSG00000050628;ENSG00000055118;ENSG00000057252;ENSG00000057593;ENSG00000064012…
GO:1901700	response to oxygen-containing compound	235	1762	5.87599e-91	2.40681e-87	ENSG00000002330;ENSG00000005381;ENSG00000005421;ENSG00000006638;ENSG00000007171;ENSG00000007908;ENSG00000011465;ENSG00000012223;ENSG00000017427;ENSG00000036828;ENSG00000044574;ENSG00000057593;ENSG00000064012;ENSG00000066468;ENSG00000067900;ENSG00000069535;ENSG00000069696;ENSG00000070501;ENSG00000070808;ENSG00000072062;ENSG00000072310;ENSG00000073417;ENSG00000073756;ENSG00000077092;ENSG00000079385…
GO:0042493	response to drug	185	1096	1.02992e-86	2.81236e-83	ENSG00000002330;ENSG00000006638;ENSG00000007171;ENSG00000044574;ENSG00000055118;ENSG00000057593;ENSG00000064012;ENSG00000065989;ENSG00000066468;ENSG00000069535;ENSG00000069696;ENSG00000070501;ENSG00000072310;ENSG00000073417;ENSG00000073756;ENSG00000076555;ENSG00000080644;ENSG00000082556;ENSG00000084207;ENSG00000084676;ENSG00000089250;ENSG00000090339;ENSG00000096384;ENSG00000096717;ENSG00000097007…
GO:0042221	response to chemical	374	5306	1.95295e-71	3.99965e-68	ENSG00000002330;ENSG00000005381;ENSG00000005421;ENSG00000006283;ENSG00000006638;ENSG00000007171;ENSG00000007908;ENSG00000007952;ENSG00000010256;ENSG00000011465;ENSG00000012223;ENSG00000012779;ENSG00000017427;ENSG00000022355;ENSG00000026103;ENSG00000036828;ENSG00000044574;ENSG00000048392;ENSG00000055118;ENSG00000057593;ENSG00000064012;ENSG00000065989;ENSG00000066468;ENSG00000067900;ENSG00000069535…
GO:0010033	response to organic substance	305	3633	4.72889e-71	7.74782e-68	ENSG00000002330;ENSG00000005381;ENSG00000005421;ENSG00000006638;ENSG00000007171;ENSG00000007908;ENSG00000010256;ENSG00000011465;ENSG00000012223;ENSG00000012779;ENSG00000017427;ENSG00000022355;ENSG00000036828;ENSG00000044574;ENSG00000048392;ENSG00000057593;ENSG00000064012;ENSG00000066468;ENSG00000067900;ENSG00000069535;ENSG00000069696;ENSG00000070501;ENSG00000070808;ENSG00000072062;ENSG00000072310…
GO:0009636	response to toxic substance	123	568	6.63288e-69	9.05609e-66	ENSG00000002330;ENSG00000005381;ENSG00000005421;ENSG00000006638;ENSG00000064012;ENSG00000066468;ENSG00000069535;ENSG00000069696;ENSG00000070501;ENSG00000073417;ENSG00000073756;ENSG00000080644;ENSG00000082556;ENSG00000084207;ENSG00000087088;ENSG00000090339;ENSG00000095303;ENSG00000096717;ENSG00000097007;ENSG00000100030;ENSG00000100292;ENSG00000101204;ENSG00000102882;ENSG00000104687;ENSG00000105711…
GO:0070887	cellular response to chemical stimulus	297	3627	5.4978e-66	6.43399e-63	ENSG00000002330;ENSG00000005381;ENSG00000006638;ENSG00000007171;ENSG00000007952;ENSG00000011465;ENSG00000012223;ENSG00000012779;ENSG00000017427;ENSG00000022355;ENSG00000026103;ENSG00000036828;ENSG00000044574;ENSG00000055118;ENSG00000057593;ENSG00000064012;ENSG00000065989;ENSG00000066468;ENSG00000067900;ENSG00000070808;ENSG00000072062;ENSG00000072310;ENSG00000073417;ENSG00000073756;ENSG00000077092…
GO:0006811	ion transport	204	1790	5.68549e-65	5.82194e-62	ENSG00000006283;ENSG00000007171;ENSG00000007314;ENSG00000007402;ENSG00000007952;ENSG00000011677;ENSG00000012223;ENSG00000017260;ENSG00000022355;ENSG00000036828;ENSG00000055118;ENSG00000069535;ENSG00000069696;ENSG00000070808;ENSG00000072062;ENSG00000073756;ENSG00000074410;ENSG00000076555;ENSG00000079385;ENSG00000080644;ENSG00000082556;ENSG00000084676;ENSG00000087088;ENSG00000087237;ENSG00000088832…
GO:0014070	response to organic cyclic compound	151	980	6.36199e-64	5.79083e-61	ENSG00000002330;ENSG00000006638;ENSG00000022355;ENSG00000036828;ENSG00000044574;ENSG00000057593;ENSG00000064012;ENSG00000069535;ENSG00000069696;ENSG00000072062;ENSG00000072310;ENSG00000073756;ENSG00000076555;ENSG00000077092;ENSG00000082175;ENSG00000082556;ENSG00000084207;ENSG00000084674;ENSG00000084676;ENSG00000090339;ENSG00000091831;ENSG00000096384;ENSG00000096717;ENSG00000096968;ENSG00000097007…
GO:1901698	response to nitrogen compound	161	1144	1.03159e-62	8.45079e-60	ENSG00000002330;ENSG00000010256;ENSG00000017427;ENSG00000022355;ENSG00000036828;ENSG00000044574;ENSG00000048392;ENSG00000057593;ENSG00000067900;ENSG00000069696;ENSG00000070808;ENSG00000072062;ENSG00000072310;ENSG00000073756;ENSG00000079385;ENSG00000080644;ENSG00000082556;ENSG00000082701;ENSG00000084207;ENSG00000085662;ENSG00000087245;ENSG00000090339;ENSG00000096384;ENSG00000096717;ENSG00000096968…
GO:0009719	response to endogenous stimulus	198	1744	1.65238e-62	1.23057e-59	ENSG00000002330;ENSG00000006638;ENSG00000007171;ENSG00000017427;ENSG00000022355;ENSG00000036828;ENSG00000044574;ENSG00000057593;ENSG00000064012;ENSG00000066468;ENSG00000067900;ENSG00000069535;ENSG00000070808;ENSG00000072062;ENSG00000072310;ENSG00000073417;ENSG00000073756;ENSG00000077092;ENSG00000079385;ENSG00000080644;ENSG00000082175;ENSG00000082556;ENSG00000082701;ENSG00000084207;ENSG00000084674…
GO:1901701	cellular response to oxygen-containing compound	166	1232	5.05816e-62	3.45304e-59	ENSG00000002330;ENSG00000005381;ENSG00000006638;ENSG00000007171;ENSG00000012223;ENSG00000017427;ENSG00000036828;ENSG00000044574;ENSG00000066468;ENSG00000067900;ENSG00000070808;ENSG00000072062;ENSG00000072310;ENSG00000073417;ENSG00000073756;ENSG00000077092;ENSG00000079385;ENSG00000080644;ENSG00000081041;ENSG00000082556;ENSG00000082701;ENSG00000084207;ENSG00000084674;ENSG00000085662;ENSG00000087245…
GO:0042391	regulation of membrane potential	106	460	5.74426e-62	3.61977e-59	ENSG00000002330;ENSG00000006283;ENSG00000007314;ENSG00000011465;ENSG00000011677;ENSG00000022355;ENSG00000043591;ENSG00000055118;ENSG00000069696;ENSG00000080644;ENSG00000082701;ENSG00000087088;ENSG00000094755;ENSG00000097007;ENSG00000099337;ENSG00000099822;ENSG00000100300;ENSG00000100346;ENSG00000101204;ENSG00000102287;ENSG00000105221;ENSG00000105711;ENSG00000105974;ENSG00000108556;ENSG00000109158…
GO:0006810	transport	372	5779	1.89469e-59	1.10866e-56	ENSG00000002330;ENSG00000005381;ENSG00000005421;ENSG00000006283;ENSG00000007171;ENSG00000007255;ENSG00000007314;ENSG00000007402;ENSG00000007908;ENSG00000007952;ENSG00000011677;ENSG00000012223;ENSG00000012779;ENSG00000014257;ENSG00000017260;ENSG00000017427;ENSG00000022355;ENSG00000036828;ENSG00000044574;ENSG00000050628;ENSG00000054116;ENSG00000055118;ENSG00000057252;ENSG00000057593;ENSG00000064012…
GO:0071310	cellular response to organic substance	256	3015	1.35434e-57	7.3965e-55	ENSG00000002330;ENSG00000006638;ENSG00000007171;ENSG00000011465;ENSG00000012223;ENSG00000012779;ENSG00000017427;ENSG00000022355;ENSG00000036828;ENSG00000044574;ENSG00000064012;ENSG00000066468;ENSG00000067900;ENSG00000070808;ENSG00000072062;ENSG00000072310;ENSG00000073417;ENSG00000073756;ENSG00000077092;ENSG00000078018;ENSG00000079385;ENSG00000080644;ENSG00000080824;ENSG00000081041;ENSG00000082175…
GO:0051234	establishment of localization	373	5906	2.25782e-57	1.15601e-54	ENSG00000002330;ENSG00000005381;ENSG00000005421;ENSG00000006283;ENSG00000007171;ENSG00000007255;ENSG00000007314;ENSG00000007402;ENSG00000007908;ENSG00000007952;ENSG00000011677;ENSG00000012223;ENSG00000012779;ENSG00000014257;ENSG00000017260;ENSG00000017427;ENSG00000022355;ENSG00000036828;ENSG00000044574;ENSG00000050628;ENSG00000054116;ENSG00000055118;ENSG00000057252;ENSG00000057593;ENSG00000064012…
GO:0051049	regulation of transport	207	2040	2.82293e-57	1.36032e-54	ENSG00000002330;ENSG00000005421;ENSG00000006283;ENSG00000007171;ENSG00000007314;ENSG00000007402;ENSG00000007908;ENSG00000007952;ENSG00000017427;ENSG00000036828;ENSG00000050628;ENSG00000055118;ENSG00000064012;ENSG00000065361;ENSG00000067900;ENSG00000069535;ENSG00000069696;ENSG00000070808;ENSG00000072062;ENSG00000072310;ENSG00000073756;ENSG00000078018;ENSG00000079385;ENSG00000080644;ENSG00000082556…
GO:0009725	response to hormone	147	1046	9.23697e-57	4.20385e-54	ENSG00000002330;ENSG00000006638;ENSG00000007171;ENSG00000057593;ENSG00000064012;ENSG00000067900;ENSG00000069535;ENSG00000070808;ENSG00000072062;ENSG00000072310;ENSG00000073756;ENSG00000077092;ENSG00000079385;ENSG00000080644;ENSG00000082175;ENSG00000082556;ENSG00000084207;ENSG00000084674;ENSG00000084676;ENSG00000085662;ENSG00000089250;ENSG00000090339;ENSG00000091831;ENSG00000096717;ENSG00000096968…
GO:0010243	response to organonitrogen compound	146	1037	1.88909e-56	8.14496e-54	ENSG00000002330;ENSG00000010256;ENSG00000017427;ENSG00000022355;ENSG00000036828;ENSG00000044574;ENSG00000048392;ENSG00000057593;ENSG00000067900;ENSG00000069696;ENSG00000070808;ENSG00000072062;ENSG00000072310;ENSG00000073756;ENSG00000079385;ENSG00000082556;ENSG00000082701;ENSG00000084207;ENSG00000085662;ENSG00000087245;ENSG00000090339;ENSG00000096384;ENSG00000096717;ENSG00000096968;ENSG00000097007…
GO:0003008	system process	224	2416	1.20301e-55	4.92754e-53	ENSG00000006283;ENSG00000006638;ENSG00000007171;ENSG00000007314;ENSG00000007402;ENSG00000007952;ENSG00000011677;ENSG00000014257;ENSG00000017427;ENSG00000022355;ENSG00000036828;ENSG00000043591;ENSG00000048392;ENSG00000050628;ENSG00000055118;ENSG00000065989;ENSG00000067900;ENSG00000069696;ENSG00000072062;ENSG00000072310;ENSG00000073756;ENSG00000079385;ENSG00000080644;ENSG00000082556;ENSG00000082701…
GO:0050896	response to stimulus	515	10643	1.56115e-55	6.08997e-53	ENSG00000002330;ENSG00000005381;ENSG00000005421;ENSG00000006283;ENSG00000006638;ENSG00000007171;ENSG00000007908;ENSG00000007952;ENSG00000007968;ENSG00000010256;ENSG00000011465;ENSG00000011677;ENSG00000012223;ENSG00000012779;ENSG00000014257;ENSG00000017260;ENSG00000017427;ENSG00000022355;ENSG00000026103;ENSG00000036828;ENSG00000040608;ENSG00000041880;ENSG00000043591;ENSG00000044574;ENSG00000048392…
GO:0033993	response to lipid	143	1021	6.41245e-55	2.38776e-52	ENSG00000002330;ENSG00000005381;ENSG00000005421;ENSG00000006638;ENSG00000007171;ENSG00000007908;ENSG00000011465;ENSG00000012223;ENSG00000036828;ENSG00000057593;ENSG00000064012;ENSG00000066468;ENSG00000069535;ENSG00000072310;ENSG00000073756;ENSG00000077092;ENSG00000081041;ENSG00000082175;ENSG00000082556;ENSG00000084207;ENSG00000084674;ENSG00000084676;ENSG00000089250;ENSG00000090339;ENSG00000091831…
GO:0009628	response to abiotic stimulus	160	1324	5.80021e-53	2.06588e-50	ENSG00000002330;ENSG00000005381;ENSG00000007171;ENSG00000007952;ENSG00000011465;ENSG00000017427;ENSG00000026103;ENSG00000036828;ENSG00000043591;ENSG00000044574;ENSG00000057593;ENSG00000064012;ENSG00000070501;ENSG00000070808;ENSG00000072062;ENSG00000073756;ENSG00000074771;ENSG00000080824;ENSG00000082556;ENSG00000082701;ENSG00000085662;ENSG00000087088;ENSG00000087245;ENSG00000089250;ENSG00000090339…
GO:0099536	synaptic signaling	122	764	9.8e-53	3.34507e-50	ENSG00000006283;ENSG00000007402;ENSG00000011677;ENSG00000022355;ENSG00000069696;ENSG00000070808;ENSG00000072062;ENSG00000073756;ENSG00000080644;ENSG00000082556;ENSG00000082701;ENSG00000087085;ENSG00000089250;ENSG00000094755;ENSG00000096968;ENSG00000097007;ENSG00000100030;ENSG00000101180;ENSG00000101204;ENSG00000102287;ENSG00000102468;ENSG00000103546;ENSG00000104267;ENSG00000104368;ENSG00000108556…
GO:0099537	trans-synaptic signaling	121	758	2.8802e-52	9.43783e-50	ENSG00000006283;ENSG00000007402;ENSG00000011677;ENSG00000022355;ENSG00000069696;ENSG00000070808;ENSG00000072062;ENSG00000073756;ENSG00000080644;ENSG00000082556;ENSG00000082701;ENSG00000087085;ENSG00000089250;ENSG00000094755;ENSG00000096968;ENSG00000097007;ENSG00000100030;ENSG00000101180;ENSG00000101204;ENSG00000102287;ENSG00000102468;ENSG00000103546;ENSG00000104267;ENSG00000104368;ENSG00000108556…
GO:0046677	response to antibiotic	85	348	1.06904e-51	3.3683e-49	ENSG00000002330;ENSG00000006638;ENSG00000044574;ENSG00000064012;ENSG00000066468;ENSG00000069535;ENSG00000069696;ENSG00000070501;ENSG00000073417;ENSG00000080824;ENSG00000082556;ENSG00000084207;ENSG00000090339;ENSG00000096717;ENSG00000096968;ENSG00000097007;ENSG00000100292;ENSG00000106546;ENSG00000108179;ENSG00000108821;ENSG00000109471;ENSG00000110092;ENSG00000111276;ENSG00000112038;ENSG00000113161…
GO:0007268	chemical synaptic transmission	119	748	3.32464e-51	9.72694e-49	ENSG00000006283;ENSG00000007402;ENSG00000011677;ENSG00000022355;ENSG00000069696;ENSG00000070808;ENSG00000072062;ENSG00000073756;ENSG00000080644;ENSG00000082556;ENSG00000082701;ENSG00000087085;ENSG00000094755;ENSG00000096968;ENSG00000097007;ENSG00000100030;ENSG00000101180;ENSG00000101204;ENSG00000102287;ENSG00000102468;ENSG00000103546;ENSG00000104267;ENSG00000104368;ENSG00000108556;ENSG00000108576…
GO:0098916	anterograde trans-synaptic signaling	119	748	3.32464e-51	9.72694e-49	ENSG00000006283;ENSG00000007402;ENSG00000011677;ENSG00000022355;ENSG00000069696;ENSG00000070808;ENSG00000072062;ENSG00000073756;ENSG00000080644;ENSG00000082556;ENSG00000082701;ENSG00000087085;ENSG00000094755;ENSG00000096968;ENSG00000097007;ENSG00000100030;ENSG00000101180;ENSG00000101204;ENSG00000102287;ENSG00000102468;ENSG00000103546;ENSG00000104267;ENSG00000104368;ENSG00000108556;ENSG00000108576…
GO:0007267	cell-cell signaling	184	1786	4.77453e-51	1.34872e-48	ENSG00000002330;ENSG00000006283;ENSG00000007171;ENSG00000007402;ENSG00000011677;ENSG00000022355;ENSG00000036828;ENSG00000066468;ENSG00000069696;ENSG00000070808;ENSG00000072062;ENSG00000072310;ENSG00000073756;ENSG00000080644;ENSG00000082175;ENSG00000082556;ENSG00000082701;ENSG00000087085;ENSG00000089250;ENSG00000089685;ENSG00000091831;ENSG00000094755;ENSG00000096968;ENSG00000097007;ENSG00000099822…
GO:0032879	regulation of localization	246	3040	8.00363e-51	2.18553e-48	ENSG00000002330;ENSG00000005421;ENSG00000006283;ENSG00000006638;ENSG00000007171;ENSG00000007314;ENSG00000007402;ENSG00000007908;ENSG00000007952;ENSG00000011465;ENSG00000017427;ENSG00000036828;ENSG00000044574;ENSG00000050628;ENSG00000055118;ENSG00000057593;ENSG00000064012;ENSG00000065361;ENSG00000067900;ENSG00000069535;ENSG00000069696;ENSG00000070808;ENSG00000072062;ENSG00000072310;ENSG00000073756…
GO:0042592	homeostatic process	193	2045	6.13167e-48	1.62034e-45	ENSG00000002330;ENSG00000005381;ENSG00000006283;ENSG00000006638;ENSG00000007171;ENSG00000007952;ENSG00000011465;ENSG00000012223;ENSG00000017260;ENSG00000036828;ENSG00000041880;ENSG00000043591;ENSG00000050628;ENSG00000055118;ENSG00000057252;ENSG00000069696;ENSG00000070501;ENSG00000072062;ENSG00000073756;ENSG00000074410;ENSG00000074771;ENSG00000076555;ENSG00000080824;ENSG00000082556;ENSG00000084207…
GO:1901699	cellular response to nitrogen compound	110	687	1.77595e-47	4.54642e-45	ENSG00000017427;ENSG00000022355;ENSG00000036828;ENSG00000044574;ENSG00000067900;ENSG00000070808;ENSG00000072062;ENSG00000072310;ENSG00000073756;ENSG00000079385;ENSG00000080644;ENSG00000082701;ENSG00000084207;ENSG00000085662;ENSG00000087245;ENSG00000090339;ENSG00000096717;ENSG00000096968;ENSG00000097007;ENSG00000099822;ENSG00000100030;ENSG00000101180;ENSG00000101204;ENSG00000102882;ENSG00000104267…
GO:0032501	multicellular organismal process	438	8418	2.12095e-47	5.2651e-45	ENSG00000002330;ENSG00000005381;ENSG00000006283;ENSG00000006638;ENSG00000007171;ENSG00000007314;ENSG00000007402;ENSG00000007952;ENSG00000007968;ENSG00000011465;ENSG00000011677;ENSG00000012223;ENSG00000012779;ENSG00000014257;ENSG00000017427;ENSG00000022355;ENSG00000036828;ENSG00000040608;ENSG00000041880;ENSG00000043591;ENSG00000044574;ENSG00000048392;ENSG00000050628;ENSG00000055118;ENSG00000057252…
GO:0071495	cellular response to endogenous stimulus	160	1466	5.49043e-47	1.32287e-44	ENSG00000017427;ENSG00000022355;ENSG00000036828;ENSG00000044574;ENSG00000066468;ENSG00000067900;ENSG00000070808;ENSG00000072062;ENSG00000072310;ENSG00000073417;ENSG00000073756;ENSG00000077092;ENSG00000079385;ENSG00000080644;ENSG00000082175;ENSG00000082701;ENSG00000084207;ENSG00000084674;ENSG00000084676;ENSG00000085662;ENSG00000087245;ENSG00000090339;ENSG00000091831;ENSG00000096384;ENSG00000096717…
GO:0060078	regulation of postsynaptic membrane potential	58	157	9.68087e-47	2.26588e-44	ENSG00000011677;ENSG00000022355;ENSG00000043591;ENSG00000069696;ENSG00000080644;ENSG00000082701;ENSG00000101204;ENSG00000102287;ENSG00000108556;ENSG00000109158;ENSG00000111262;ENSG00000111886;ENSG00000112038;ENSG00000113327;ENSG00000117971;ENSG00000120899;ENSG00000120903;ENSG00000128271;ENSG00000129749;ENSG00000132535;ENSG00000135902;ENSG00000138435;ENSG00000138814;ENSG00000142208;ENSG00000145863…
GO:0051239	regulation of multicellular organismal process	260	3545	4.36964e-46	9.94336e-44	ENSG00000002330;ENSG00000006283;ENSG00000006638;ENSG00000007171;ENSG00000007314;ENSG00000007402;ENSG00000007952;ENSG00000007968;ENSG00000011465;ENSG00000012223;ENSG00000014257;ENSG00000017427;ENSG00000036828;ENSG00000040608;ENSG00000041880;ENSG00000043591;ENSG00000044574;ENSG00000050628;ENSG00000055118;ENSG00000057593;ENSG00000064012;ENSG00000065361;ENSG00000066468;ENSG00000067900;ENSG00000070808…
GO:0051179	localization	403	7394	4.7707e-46	1.05626e-43	ENSG00000002330;ENSG00000005381;ENSG00000005421;ENSG00000006283;ENSG00000006638;ENSG00000007171;ENSG00000007255;ENSG00000007314;ENSG00000007402;ENSG00000007908;ENSG00000007952;ENSG00000011465;ENSG00000011677;ENSG00000012223;ENSG00000012779;ENSG00000014257;ENSG00000017260;ENSG00000017427;ENSG00000022355;ENSG00000036828;ENSG00000041880;ENSG00000044574;ENSG00000050628;ENSG00000054116;ENSG00000055118…
GO:0009605	response to external stimulus	224	2788	8.43273e-45	1.81792e-42	ENSG00000002330;ENSG00000005381;ENSG00000005421;ENSG00000006638;ENSG00000007171;ENSG00000007908;ENSG00000011465;ENSG00000012223;ENSG00000017427;ENSG00000026103;ENSG00000036828;ENSG00000040608;ENSG00000043591;ENSG00000044574;ENSG00000050628;ENSG00000057593;ENSG00000064012;ENSG00000066468;ENSG00000069535;ENSG00000072310;ENSG00000073756;ENSG00000074771;ENSG00000076555;ENSG00000079385;ENSG00000081041…
GO:0008015	blood circulation	97	565	1.84115e-44	3.86736e-42	ENSG00000006283;ENSG00000006638;ENSG00000007171;ENSG00000007402;ENSG00000007952;ENSG00000036828;ENSG00000043591;ENSG00000055118;ENSG00000067900;ENSG00000072062;ENSG00000072310;ENSG00000073756;ENSG00000079385;ENSG00000089250;ENSG00000090339;ENSG00000095303;ENSG00000096968;ENSG00000099337;ENSG00000100292;ENSG00000102468;ENSG00000105329;ENSG00000105711;ENSG00000105851;ENSG00000105974;ENSG00000108576…
GO:0010035	response to inorganic substance	99	599	7.18097e-44	1.47066e-41	ENSG00000002330;ENSG00000005381;ENSG00000005421;ENSG00000006283;ENSG00000036828;ENSG00000044574;ENSG00000064012;ENSG00000069535;ENSG00000073417;ENSG00000073756;ENSG00000084674;ENSG00000085662;ENSG00000090339;ENSG00000096717;ENSG00000097007;ENSG00000099624;ENSG00000100030;ENSG00000100292;ENSG00000100300;ENSG00000100644;ENSG00000100985;ENSG00000102882;ENSG00000104267;ENSG00000105974;ENSG00000107643…
GO:0003013	circulatory system process	97	574	7.73134e-44	1.54476e-41	ENSG00000006283;ENSG00000006638;ENSG00000007171;ENSG00000007402;ENSG00000007952;ENSG00000036828;ENSG00000043591;ENSG00000055118;ENSG00000067900;ENSG00000072062;ENSG00000072310;ENSG00000073756;ENSG00000079385;ENSG00000089250;ENSG00000090339;ENSG00000095303;ENSG00000096968;ENSG00000099337;ENSG00000100292;ENSG00000102468;ENSG00000105329;ENSG00000105711;ENSG00000105851;ENSG00000105974;ENSG00000108576…
GO:0043269	regulation of ion transport	109	737	1.31838e-43	2.57146e-41	ENSG00000006283;ENSG00000007314;ENSG00000007402;ENSG00000007952;ENSG00000036828;ENSG00000055118;ENSG00000069535;ENSG00000069696;ENSG00000070808;ENSG00000072062;ENSG00000073756;ENSG00000080644;ENSG00000082556;ENSG00000087088;ENSG00000088832;ENSG00000089250;ENSG00000090339;ENSG00000097007;ENSG00000099337;ENSG00000099822;ENSG00000100300;ENSG00000100346;ENSG00000100985;ENSG00000101180;ENSG00000101204…
GO:0023052	signaling	401	7535	9.83206e-43	1.87312e-40	ENSG00000002330;ENSG00000006283;ENSG00000006638;ENSG00000007171;ENSG00000007314;ENSG00000007402;ENSG00000007908;ENSG00000007952;ENSG00000007968;ENSG00000011465;ENSG00000011677;ENSG00000012223;ENSG00000012779;ENSG00000014257;ENSG00000017260;ENSG00000017427;ENSG00000022355;ENSG00000026103;ENSG00000036828;ENSG00000040608;ENSG00000043591;ENSG00000044574;ENSG00000048392;ENSG00000050628;ENSG00000055118…
GO:0006950	response to stress	302	4766	3.80768e-42	7.08921e-40	ENSG00000002330;ENSG00000005381;ENSG00000006638;ENSG00000007171;ENSG00000007908;ENSG00000007952;ENSG00000011465;ENSG00000012223;ENSG00000012779;ENSG00000017427;ENSG00000026103;ENSG00000036828;ENSG00000040608;ENSG00000041880;ENSG00000043591;ENSG00000044574;ENSG00000048392;ENSG00000050628;ENSG00000057593;ENSG00000064012;ENSG00000065361;ENSG00000066468;ENSG00000069696;ENSG00000070501;ENSG00000070808…
GO:0044281	small molecule metabolic process	195	2286	7.65099e-42	1.39282e-39	ENSG00000002330;ENSG00000005381;ENSG00000005421;ENSG00000007171;ENSG00000007952;ENSG00000010256;ENSG00000011376;ENSG00000011465;ENSG00000012779;ENSG00000014257;ENSG00000017427;ENSG00000048392;ENSG00000057252;ENSG00000060982;ENSG00000065989;ENSG00000072310;ENSG00000073417;ENSG00000073578;ENSG00000073756;ENSG00000076555;ENSG00000079385;ENSG00000079435;ENSG00000082701;ENSG00000084207;ENSG00000084674…
GO:0044057	regulation of system process	99	634	1.27026e-41	2.26217e-39	ENSG00000006283;ENSG00000006638;ENSG00000007314;ENSG00000007402;ENSG00000014257;ENSG00000017427;ENSG00000036828;ENSG00000043591;ENSG00000050628;ENSG00000055118;ENSG00000067900;ENSG00000072062;ENSG00000072310;ENSG00000073756;ENSG00000080644;ENSG00000082556;ENSG00000089250;ENSG00000090339;ENSG00000096968;ENSG00000099337;ENSG00000102468;ENSG00000105711;ENSG00000105851;ENSG00000105974;ENSG00000109471…
GO:0046903	secretion	174	1876	1.31645e-41	2.29455e-39	ENSG00000002330;ENSG00000005381;ENSG00000006283;ENSG00000007171;ENSG00000007402;ENSG00000012223;ENSG00000012779;ENSG00000014257;ENSG00000017427;ENSG00000036828;ENSG00000050628;ENSG00000065361;ENSG00000067900;ENSG00000069535;ENSG00000069696;ENSG00000070808;ENSG00000072310;ENSG00000079385;ENSG00000080644;ENSG00000080824;ENSG00000082556;ENSG00000082701;ENSG00000084207;ENSG00000084676;ENSG00000087085…
GO:0048878	chemical homeostasis	138	1245	8.22029e-41	1.40293e-38	ENSG00000002330;ENSG00000006283;ENSG00000006638;ENSG00000007952;ENSG00000011465;ENSG00000012223;ENSG00000017260;ENSG00000036828;ENSG00000050628;ENSG00000055118;ENSG00000057252;ENSG00000069696;ENSG00000072062;ENSG00000074410;ENSG00000082556;ENSG00000084207;ENSG00000084674;ENSG00000085662;ENSG00000087088;ENSG00000087237;ENSG00000088832;ENSG00000089250;ENSG00000089685;ENSG00000090339;ENSG00000091831…
GO:0008219	cell death	203	2491	8.53223e-41	1.42645e-38	ENSG00000002330;ENSG00000005381;ENSG00000007952;ENSG00000007968;ENSG00000012223;ENSG00000017427;ENSG00000026103;ENSG00000036828;ENSG00000044574;ENSG00000048392;ENSG00000050628;ENSG00000064012;ENSG00000065361;ENSG00000066468;ENSG00000067900;ENSG00000070501;ENSG00000070808;ENSG00000073417;ENSG00000073756;ENSG00000075426;ENSG00000077092;ENSG00000081320;ENSG00000082701;ENSG00000084207;ENSG00000084676…
GO:0071417	cellular response to organonitrogen compound	96	609	1.06709e-40	1.74833e-38	ENSG00000017427;ENSG00000022355;ENSG00000036828;ENSG00000044574;ENSG00000067900;ENSG00000070808;ENSG00000072062;ENSG00000072310;ENSG00000073756;ENSG00000079385;ENSG00000082701;ENSG00000084207;ENSG00000085662;ENSG00000087245;ENSG00000090339;ENSG00000096717;ENSG00000096968;ENSG00000097007;ENSG00000099822;ENSG00000100030;ENSG00000102882;ENSG00000104267;ENSG00000105221;ENSG00000105329;ENSG00000105639…
GO:0007154	cell communication	397	7555	1.78248e-40	2.86315e-38	ENSG00000002330;ENSG00000006283;ENSG00000006638;ENSG00000007171;ENSG00000007314;ENSG00000007402;ENSG00000007908;ENSG00000007952;ENSG00000007968;ENSG00000011465;ENSG00000011677;ENSG00000012223;ENSG00000012779;ENSG00000014257;ENSG00000017260;ENSG00000017427;ENSG00000022355;ENSG00000026103;ENSG00000036828;ENSG00000040608;ENSG00000043591;ENSG00000044574;ENSG00000048392;ENSG00000050628;ENSG00000057593…
GO:0006796	phosphate-containing compound metabolic process	253	3631	1.89809e-40	2.99022e-38	ENSG00000002330;ENSG00000005421;ENSG00000007171;ENSG00000007952;ENSG00000010256;ENSG00000012223;ENSG00000013441;ENSG00000014257;ENSG00000017427;ENSG00000026103;ENSG00000036828;ENSG00000048392;ENSG00000065361;ENSG00000065989;ENSG00000066468;ENSG00000067900;ENSG00000069696;ENSG00000070501;ENSG00000070808;ENSG00000072062;ENSG00000073417;ENSG00000073578;ENSG00000073756;ENSG00000076555;ENSG00000079385…
GO:0006793	phosphorus metabolic process	254	3658	2.21873e-40	3.4294e-38	ENSG00000002330;ENSG00000005421;ENSG00000007171;ENSG00000007952;ENSG00000010256;ENSG00000012223;ENSG00000013441;ENSG00000014257;ENSG00000017427;ENSG00000026103;ENSG00000036828;ENSG00000048392;ENSG00000065361;ENSG00000065989;ENSG00000066468;ENSG00000067900;ENSG00000069696;ENSG00000070501;ENSG00000070808;ENSG00000072062;ENSG00000073417;ENSG00000073578;ENSG00000073756;ENSG00000076555;ENSG00000079385…
GO:0034220	ion transmembrane transport	136	1226	3.21049e-40	4.87043e-38	ENSG00000006283;ENSG00000007314;ENSG00000007402;ENSG00000007952;ENSG00000011677;ENSG00000017260;ENSG00000022355;ENSG00000036828;ENSG00000055118;ENSG00000069696;ENSG00000072062;ENSG00000076555;ENSG00000080644;ENSG00000082556;ENSG00000087088;ENSG00000088832;ENSG00000089250;ENSG00000094755;ENSG00000097007;ENSG00000099337;ENSG00000099624;ENSG00000099822;ENSG00000100346;ENSG00000100985;ENSG00000101204…
GO:1902533	positive regulation of intracellular signal transduction	132	1167	6.89339e-40	1.02674e-37	ENSG00000002330;ENSG00000007952;ENSG00000011465;ENSG00000012223;ENSG00000017260;ENSG00000017427;ENSG00000036828;ENSG00000040608;ENSG00000057593;ENSG00000064012;ENSG00000065361;ENSG00000066468;ENSG00000067900;ENSG00000069696;ENSG00000073417;ENSG00000080824;ENSG00000082556;ENSG00000085662;ENSG00000087088;ENSG00000088832;ENSG00000089250;ENSG00000090339;ENSG00000091831;ENSG00000096384;ENSG00000096717…
GO:0071407	cellular response to organic cyclic compound	93	583	7.58411e-40	1.10945e-37	ENSG00000022355;ENSG00000036828;ENSG00000044574;ENSG00000064012;ENSG00000072062;ENSG00000073756;ENSG00000077092;ENSG00000082175;ENSG00000084207;ENSG00000084676;ENSG00000090339;ENSG00000091831;ENSG00000096384;ENSG00000096717;ENSG00000096968;ENSG00000097007;ENSG00000099822;ENSG00000100030;ENSG00000100097;ENSG00000101076;ENSG00000102882;ENSG00000105329;ENSG00000105851;ENSG00000105974;ENSG00000106546…
GO:0051716	cellular response to stimulus	428	8591	1.16878e-39	1.67976e-37	ENSG00000002330;ENSG00000005381;ENSG00000006638;ENSG00000007171;ENSG00000007908;ENSG00000007952;ENSG00000007968;ENSG00000011465;ENSG00000011677;ENSG00000012223;ENSG00000012779;ENSG00000014257;ENSG00000017260;ENSG00000017427;ENSG00000022355;ENSG00000026103;ENSG00000036828;ENSG00000040608;ENSG00000041880;ENSG00000043591;ENSG00000044574;ENSG00000048392;ENSG00000050628;ENSG00000055118;ENSG00000057593…
GO:0023056	positive regulation of signaling	176	1992	2.84654e-39	4.02049e-37	ENSG00000002330;ENSG00000007952;ENSG00000011465;ENSG00000012223;ENSG00000014257;ENSG00000017260;ENSG00000017427;ENSG00000026103;ENSG00000036828;ENSG00000040608;ENSG00000057593;ENSG00000064012;ENSG00000065361;ENSG00000066468;ENSG00000067900;ENSG00000069696;ENSG00000073417;ENSG00000073756;ENSG00000080824;ENSG00000082556;ENSG00000082701;ENSG00000085662;ENSG00000087088;ENSG00000088832;ENSG00000089250…
GO:0006915	apoptotic process	185	2174	3.00554e-39	4.17311e-37	ENSG00000002330;ENSG00000005381;ENSG00000007952;ENSG00000007968;ENSG00000012223;ENSG00000017427;ENSG00000026103;ENSG00000036828;ENSG00000044574;ENSG00000048392;ENSG00000064012;ENSG00000065361;ENSG00000066468;ENSG00000067900;ENSG00000070501;ENSG00000070808;ENSG00000073756;ENSG00000077092;ENSG00000081320;ENSG00000082701;ENSG00000084207;ENSG00000084676;ENSG00000085662;ENSG00000087088;ENSG00000089685…
GO:0017144	drug metabolic process	114	896	4.09789e-39	5.59499e-37	ENSG00000002330;ENSG00000005381;ENSG00000007171;ENSG00000007952;ENSG00000010256;ENSG00000011465;ENSG00000014257;ENSG00000017427;ENSG00000069535;ENSG00000069696;ENSG00000073578;ENSG00000073756;ENSG00000080824;ENSG00000085662;ENSG00000087085;ENSG00000089250;ENSG00000090339;ENSG00000096384;ENSG00000096968;ENSG00000099624;ENSG00000100300;ENSG00000100644;ENSG00000102393;ENSG00000102468;ENSG00000103222…
GO:0010647	positive regulation of cell communication	175	1984	6.33498e-39	8.50756e-37	ENSG00000002330;ENSG00000007952;ENSG00000011465;ENSG00000012223;ENSG00000014257;ENSG00000017260;ENSG00000017427;ENSG00000026103;ENSG00000036828;ENSG00000040608;ENSG00000057593;ENSG00000064012;ENSG00000065361;ENSG00000066468;ENSG00000067900;ENSG00000069696;ENSG00000073417;ENSG00000073756;ENSG00000080824;ENSG00000082556;ENSG00000082701;ENSG00000085662;ENSG00000087088;ENSG00000088832;ENSG00000089250…
GO:0008283	cell proliferation	188	2286	6.95962e-38	9.19568e-36	ENSG00000002330;ENSG00000007171;ENSG00000007952;ENSG00000012223;ENSG00000013441;ENSG00000017427;ENSG00000036828;ENSG00000060982;ENSG00000065361;ENSG00000066468;ENSG00000073756;ENSG00000075426;ENSG00000077092;ENSG00000079385;ENSG00000082175;ENSG00000084207;ENSG00000085662;ENSG00000087085;ENSG00000087088;ENSG00000087245;ENSG00000089685;ENSG00000090659;ENSG00000091583;ENSG00000091831;ENSG00000095303…
GO:0012501	programmed cell death	189	2333	3.36619e-37	4.37711e-35	ENSG00000002330;ENSG00000005381;ENSG00000007952;ENSG00000007968;ENSG00000012223;ENSG00000017427;ENSG00000026103;ENSG00000036828;ENSG00000044574;ENSG00000048392;ENSG00000064012;ENSG00000065361;ENSG00000066468;ENSG00000067900;ENSG00000070501;ENSG00000070808;ENSG00000073756;ENSG00000077092;ENSG00000081320;ENSG00000082701;ENSG00000084207;ENSG00000084676;ENSG00000085662;ENSG00000087088;ENSG00000089685…
GO:0055085	transmembrane transport	160	1750	3.82676e-37	4.89825e-35	ENSG00000006283;ENSG00000007314;ENSG00000007402;ENSG00000007952;ENSG00000011677;ENSG00000017260;ENSG00000017427;ENSG00000022355;ENSG00000036828;ENSG00000044574;ENSG00000055118;ENSG00000069696;ENSG00000072062;ENSG00000076555;ENSG00000080644;ENSG00000082556;ENSG00000087088;ENSG00000088832;ENSG00000089250;ENSG00000094755;ENSG00000097007;ENSG00000099337;ENSG00000099624;ENSG00000099822;ENSG00000100346…
GO:0010941	regulation of cell death	168	1910	4.90871e-37	6.18649e-35	ENSG00000002330;ENSG00000005381;ENSG00000007952;ENSG00000012223;ENSG00000017427;ENSG00000026103;ENSG00000044574;ENSG00000048392;ENSG00000064012;ENSG00000065361;ENSG00000066468;ENSG00000067900;ENSG00000070808;ENSG00000073417;ENSG00000073756;ENSG00000077092;ENSG00000081320;ENSG00000082701;ENSG00000084207;ENSG00000084676;ENSG00000085662;ENSG00000087088;ENSG00000089685;ENSG00000090339;ENSG00000091583…
GO:0051240	positive regulation of multicellular organismal process	172	2006	1.4095e-36	1.74948e-34	ENSG00000002330;ENSG00000006638;ENSG00000007402;ENSG00000007952;ENSG00000012223;ENSG00000017427;ENSG00000036828;ENSG00000043591;ENSG00000044574;ENSG00000050628;ENSG00000057593;ENSG00000064012;ENSG00000065361;ENSG00000066468;ENSG00000067900;ENSG00000073756;ENSG00000076555;ENSG00000077092;ENSG00000079385;ENSG00000084676;ENSG00000087085;ENSG00000087088;ENSG00000089250;ENSG00000090339;ENSG00000091583…
GO:0035690	cellular response to drug	74	396	1.92712e-36	2.35627e-34	ENSG00000002330;ENSG00000007171;ENSG00000044574;ENSG00000055118;ENSG00000065989;ENSG00000073417;ENSG00000073756;ENSG00000080644;ENSG00000084676;ENSG00000090339;ENSG00000096384;ENSG00000096717;ENSG00000097007;ENSG00000100030;ENSG00000100292;ENSG00000101180;ENSG00000101204;ENSG00000102882;ENSG00000105329;ENSG00000106546;ENSG00000108179;ENSG00000109320;ENSG00000112038;ENSG00000116044;ENSG00000123374…
GO:0009967	positive regulation of signal transduction	161	1809	5.87384e-36	7.07625e-34	ENSG00000002330;ENSG00000007952;ENSG00000011465;ENSG00000012223;ENSG00000014257;ENSG00000017260;ENSG00000017427;ENSG00000026103;ENSG00000036828;ENSG00000040608;ENSG00000057593;ENSG00000064012;ENSG00000065361;ENSG00000066468;ENSG00000067900;ENSG00000069696;ENSG00000073417;ENSG00000080824;ENSG00000082556;ENSG00000082701;ENSG00000085662;ENSG00000087088;ENSG00000088832;ENSG00000089250;ENSG00000090339…
GO:0006812	cation transport	131	1255	7.73165e-36	9.17937e-34	ENSG00000006283;ENSG00000007314;ENSG00000007402;ENSG00000017260;ENSG00000036828;ENSG00000055118;ENSG00000069535;ENSG00000069696;ENSG00000070808;ENSG00000072062;ENSG00000073756;ENSG00000080644;ENSG00000082556;ENSG00000087088;ENSG00000088832;ENSG00000089250;ENSG00000090339;ENSG00000097007;ENSG00000099337;ENSG00000099624;ENSG00000099822;ENSG00000100300;ENSG00000100346;ENSG00000100985;ENSG00000101180…
GO:0023051	regulation of signaling	261	4058	9.1788e-36	1.07418e-33	ENSG00000002330;ENSG00000007171;ENSG00000007402;ENSG00000007952;ENSG00000011465;ENSG00000012223;ENSG00000014257;ENSG00000017260;ENSG00000017427;ENSG00000026103;ENSG00000036828;ENSG00000040608;ENSG00000044574;ENSG00000048392;ENSG00000057593;ENSG00000064012;ENSG00000065361;ENSG00000065989;ENSG00000066468;ENSG00000067900;ENSG00000069696;ENSG00000070808;ENSG00000072062;ENSG00000072310;ENSG00000073417…
GO:0010646	regulation of cell communication	259	4009	9.49445e-36	1.09547e-33	ENSG00000002330;ENSG00000007171;ENSG00000007402;ENSG00000007952;ENSG00000011465;ENSG00000012223;ENSG00000014257;ENSG00000017260;ENSG00000017427;ENSG00000026103;ENSG00000036828;ENSG00000040608;ENSG00000044574;ENSG00000048392;ENSG00000057593;ENSG00000064012;ENSG00000065361;ENSG00000065989;ENSG00000066468;ENSG00000067900;ENSG00000069696;ENSG00000070808;ENSG00000072062;ENSG00000072310;ENSG00000073417…
GO:0097305	response to alcohol	60	255	1.4961e-35	1.70223e-33	ENSG00000002330;ENSG00000006638;ENSG00000057593;ENSG00000064012;ENSG00000066468;ENSG00000069535;ENSG00000069696;ENSG00000070501;ENSG00000082556;ENSG00000084207;ENSG00000090339;ENSG00000105329;ENSG00000106546;ENSG00000109471;ENSG00000110092;ENSG00000112038;ENSG00000113161;ENSG00000115353;ENSG00000120899;ENSG00000121691;ENSG00000124762;ENSG00000131759;ENSG00000132170;ENSG00000135312;ENSG00000135446…
GO:0032870	cellular response to hormone stimulus	99	747	2.39298e-35	2.68538e-33	ENSG00000067900;ENSG00000070808;ENSG00000072062;ENSG00000072310;ENSG00000077092;ENSG00000079385;ENSG00000080644;ENSG00000082175;ENSG00000084207;ENSG00000084674;ENSG00000084676;ENSG00000090339;ENSG00000091831;ENSG00000096717;ENSG00000096968;ENSG00000101076;ENSG00000101180;ENSG00000101204;ENSG00000104267;ENSG00000105221;ENSG00000105329;ENSG00000105639;ENSG00000105974;ENSG00000106633;ENSG00000109163…
GO:0042127	regulation of cell proliferation	163	1874	3.21489e-35	3.55897e-33	ENSG00000002330;ENSG00000007171;ENSG00000007952;ENSG00000012223;ENSG00000017427;ENSG00000036828;ENSG00000065361;ENSG00000066468;ENSG00000073756;ENSG00000075426;ENSG00000077092;ENSG00000079385;ENSG00000082175;ENSG00000084207;ENSG00000085662;ENSG00000087088;ENSG00000087245;ENSG00000089685;ENSG00000090659;ENSG00000091583;ENSG00000091831;ENSG00000095303;ENSG00000096717;ENSG00000096968;ENSG00000097007…
GO:0045471	response to ethanol	46	136	3.27457e-35	3.57671e-33	ENSG00000002330;ENSG00000006638;ENSG00000064012;ENSG00000066468;ENSG00000069535;ENSG00000069696;ENSG00000070501;ENSG00000082556;ENSG00000084207;ENSG00000090339;ENSG00000109471;ENSG00000110092;ENSG00000112038;ENSG00000113161;ENSG00000115353;ENSG00000120899;ENSG00000121691;ENSG00000131759;ENSG00000135312;ENSG00000136997;ENSG00000138207;ENSG00000142168;ENSG00000142319;ENSG00000145888;ENSG00000147571…
GO:0035556	intracellular signal transduction	224	3199	4.20876e-35	4.5366e-33	ENSG00000002330;ENSG00000006638;ENSG00000007171;ENSG00000007908;ENSG00000007952;ENSG00000007968;ENSG00000011465;ENSG00000012223;ENSG00000017260;ENSG00000017427;ENSG00000026103;ENSG00000036828;ENSG00000040608;ENSG00000043591;ENSG00000048392;ENSG00000050628;ENSG00000057593;ENSG00000064012;ENSG00000065361;ENSG00000065989;ENSG00000066468;ENSG00000067900;ENSG00000068028;ENSG00000069696;ENSG00000070501…
GO:0034762	regulation of transmembrane transport	87	582	5.03221e-35	5.35374e-33	ENSG00000006283;ENSG00000007314;ENSG00000007402;ENSG00000007952;ENSG00000017427;ENSG00000055118;ENSG00000069696;ENSG00000072062;ENSG00000082556;ENSG00000087088;ENSG00000088832;ENSG00000089250;ENSG00000097007;ENSG00000099337;ENSG00000099822;ENSG00000100346;ENSG00000100985;ENSG00000104267;ENSG00000105221;ENSG00000105329;ENSG00000105711;ENSG00000105851;ENSG00000105974;ENSG00000108179;ENSG00000111262…
GO:0003018	vascular process in circulatory system	51	178	6.84302e-35	7.18693e-33	ENSG00000006638;ENSG00000036828;ENSG00000043591;ENSG00000067900;ENSG00000073756;ENSG00000079385;ENSG00000089250;ENSG00000090339;ENSG00000100292;ENSG00000102468;ENSG00000105329;ENSG00000105974;ENSG00000108576;ENSG00000112033;ENSG00000113161;ENSG00000113749;ENSG00000115353;ENSG00000117298;ENSG00000120907;ENSG00000128271;ENSG00000132693;ENSG00000133019;ENSG00000134640;ENSG00000135312;ENSG00000135914…
GO:0051050	positive regulation of transport	119	1079	1.06135e-34	1.10058e-32	ENSG00000002330;ENSG00000005421;ENSG00000006283;ENSG00000007908;ENSG00000017427;ENSG00000036828;ENSG00000055118;ENSG00000064012;ENSG00000069696;ENSG00000070808;ENSG00000072062;ENSG00000073756;ENSG00000078018;ENSG00000082556;ENSG00000082701;ENSG00000087085;ENSG00000087088;ENSG00000089250;ENSG00000096717;ENSG00000096968;ENSG00000097007;ENSG00000100030;ENSG00000100300;ENSG00000100346;ENSG00000100453…
GO:0032496	response to lipopolysaccharide	70	375	1.86363e-34	1.90835e-32	ENSG00000005381;ENSG00000006638;ENSG00000007171;ENSG00000007908;ENSG00000011465;ENSG00000012223;ENSG00000064012;ENSG00000066468;ENSG00000069535;ENSG00000073756;ENSG00000081041;ENSG00000082556;ENSG00000084207;ENSG00000084674;ENSG00000089250;ENSG00000090339;ENSG00000096968;ENSG00000097007;ENSG00000100030;ENSG00000100300;ENSG00000100368;ENSG00000101336;ENSG00000102882;ENSG00000105329;ENSG00000106366…
GO:0042981	regulation of apoptotic process	154	1724	1.95303e-34	1.97522e-32	ENSG00000002330;ENSG00000005381;ENSG00000007952;ENSG00000012223;ENSG00000017427;ENSG00000026103;ENSG00000044574;ENSG00000048392;ENSG00000064012;ENSG00000065361;ENSG00000066468;ENSG00000067900;ENSG00000070808;ENSG00000073756;ENSG00000077092;ENSG00000081320;ENSG00000082701;ENSG00000084207;ENSG00000084676;ENSG00000085662;ENSG00000087088;ENSG00000089685;ENSG00000090339;ENSG00000091583;ENSG00000091831…
GO:0035296	regulation of tube diameter	46	141	2.11538e-34	2.08786e-32	ENSG00000006638;ENSG00000036828;ENSG00000043591;ENSG00000067900;ENSG00000073756;ENSG00000089250;ENSG00000090339;ENSG00000100292;ENSG00000102468;ENSG00000105974;ENSG00000108576;ENSG00000112033;ENSG00000113161;ENSG00000113749;ENSG00000115353;ENSG00000117298;ENSG00000120907;ENSG00000128271;ENSG00000132693;ENSG00000133019;ENSG00000134640;ENSG00000135312;ENSG00000135914;ENSG00000142168;ENSG00000142208…
GO:0097746	regulation of blood vessel diameter	46	141	2.11538e-34	2.08786e-32	ENSG00000006638;ENSG00000036828;ENSG00000043591;ENSG00000067900;ENSG00000073756;ENSG00000089250;ENSG00000090339;ENSG00000100292;ENSG00000102468;ENSG00000105974;ENSG00000108576;ENSG00000112033;ENSG00000113161;ENSG00000113749;ENSG00000115353;ENSG00000117298;ENSG00000120907;ENSG00000128271;ENSG00000132693;ENSG00000133019;ENSG00000134640;ENSG00000135312;ENSG00000135914;ENSG00000142168;ENSG00000142208…
GO:0032940	secretion by cell	154	1729	2.73911e-34	2.67129e-32	ENSG00000002330;ENSG00000005381;ENSG00000006283;ENSG00000007171;ENSG00000007402;ENSG00000012223;ENSG00000012779;ENSG00000014257;ENSG00000017427;ENSG00000036828;ENSG00000067900;ENSG00000069535;ENSG00000069696;ENSG00000070808;ENSG00000072310;ENSG00000079385;ENSG00000080644;ENSG00000080824;ENSG00000082556;ENSG00000082701;ENSG00000084207;ENSG00000087085;ENSG00000089685;ENSG00000090382;ENSG00000091583…
GO:0009410	response to xenobiotic stimulus	63	303	6.46464e-34	6.22734e-32	ENSG00000044574;ENSG00000057593;ENSG00000069696;ENSG00000082556;ENSG00000084207;ENSG00000090339;ENSG00000095303;ENSG00000096384;ENSG00000101076;ENSG00000101412;ENSG00000102468;ENSG00000105329;ENSG00000106546;ENSG00000112038;ENSG00000114200;ENSG00000115353;ENSG00000120899;ENSG00000124588;ENSG00000127948;ENSG00000128271;ENSG00000131471;ENSG00000132170;ENSG00000132906;ENSG00000134184;ENSG00000135312…
GO:0002237	response to molecule of bacterial origin	71	394	6.53749e-34	6.22734e-32	ENSG00000005381;ENSG00000006638;ENSG00000007171;ENSG00000007908;ENSG00000011465;ENSG00000012223;ENSG00000064012;ENSG00000066468;ENSG00000069535;ENSG00000073756;ENSG00000081041;ENSG00000082556;ENSG00000084207;ENSG00000084674;ENSG00000089250;ENSG00000090339;ENSG00000096968;ENSG00000097007;ENSG00000100030;ENSG00000100300;ENSG00000100368;ENSG00000101336;ENSG00000102882;ENSG00000105329;ENSG00000106366…
GO:0048518	positive regulation of biological process	360	6883	9.15719e-34	8.6225e-32	ENSG00000002330;ENSG00000005421;ENSG00000006283;ENSG00000006638;ENSG00000007171;ENSG00000007402;ENSG00000007908;ENSG00000007952;ENSG00000007968;ENSG00000011465;ENSG00000012223;ENSG00000014257;ENSG00000017260;ENSG00000017427;ENSG00000026103;ENSG00000036828;ENSG00000040608;ENSG00000041880;ENSG00000043591;ENSG00000044574;ENSG00000050628;ENSG00000055118;ENSG00000057252;ENSG00000057593;ENSG00000064012…
GO:0070482	response to oxygen levels	73	421	1.0393e-33	9.67495e-32	ENSG00000002330;ENSG00000007171;ENSG00000007952;ENSG00000026103;ENSG00000036828;ENSG00000057593;ENSG00000070501;ENSG00000073756;ENSG00000087245;ENSG00000089250;ENSG00000090339;ENSG00000096717;ENSG00000100292;ENSG00000100644;ENSG00000101204;ENSG00000101412;ENSG00000104368;ENSG00000105327;ENSG00000105329;ENSG00000105974;ENSG00000107159;ENSG00000108344;ENSG00000108576;ENSG00000108821;ENSG00000111276…
GO:0010562	positive regulation of phosphorus metabolic process	125	1211	1.26099e-33	1.14778e-31	ENSG00000002330;ENSG00000007171;ENSG00000007952;ENSG00000012223;ENSG00000017427;ENSG00000026103;ENSG00000036828;ENSG00000065361;ENSG00000066468;ENSG00000067900;ENSG00000069696;ENSG00000072062;ENSG00000073417;ENSG00000073756;ENSG00000080644;ENSG00000080824;ENSG00000082556;ENSG00000089250;ENSG00000090339;ENSG00000096384;ENSG00000096717;ENSG00000096968;ENSG00000097007;ENSG00000100030;ENSG00000100644…
GO:0045937	positive regulation of phosphate metabolic process	125	1211	1.26099e-33	1.14778e-31	ENSG00000002330;ENSG00000007171;ENSG00000007952;ENSG00000012223;ENSG00000017427;ENSG00000026103;ENSG00000036828;ENSG00000065361;ENSG00000066468;ENSG00000067900;ENSG00000069696;ENSG00000072062;ENSG00000073417;ENSG00000073756;ENSG00000080644;ENSG00000080824;ENSG00000082556;ENSG00000089250;ENSG00000090339;ENSG00000096384;ENSG00000096717;ENSG00000096968;ENSG00000097007;ENSG00000100030;ENSG00000100644…
GO:0043067	regulation of programmed cell death	154	1756	1.65999e-33	1.49436e-31	ENSG00000002330;ENSG00000005381;ENSG00000007952;ENSG00000012223;ENSG00000017427;ENSG00000026103;ENSG00000044574;ENSG00000048392;ENSG00000064012;ENSG00000065361;ENSG00000066468;ENSG00000067900;ENSG00000070808;ENSG00000073756;ENSG00000077092;ENSG00000081320;ENSG00000082701;ENSG00000084207;ENSG00000084676;ENSG00000085662;ENSG00000087088;ENSG00000089685;ENSG00000090339;ENSG00000091583;ENSG00000091831…
GO:1902531	regulation of intracellular signal transduction	171	2106	2.42308e-33	2.15759e-31	ENSG00000002330;ENSG00000007952;ENSG00000011465;ENSG00000012223;ENSG00000017260;ENSG00000017427;ENSG00000026103;ENSG00000036828;ENSG00000040608;ENSG00000048392;ENSG00000057593;ENSG00000064012;ENSG00000065361;ENSG00000065989;ENSG00000066468;ENSG00000067900;ENSG00000069696;ENSG00000072062;ENSG00000073417;ENSG00000073756;ENSG00000079385;ENSG00000080824;ENSG00000082556;ENSG00000082701;ENSG00000084207…
GO:0003012	muscle system process	77	477	2.49458e-33	2.19738e-31	ENSG00000006283;ENSG00000006638;ENSG00000007314;ENSG00000017427;ENSG00000050628;ENSG00000055118;ENSG00000067900;ENSG00000072062;ENSG00000073756;ENSG00000080644;ENSG00000089250;ENSG00000100292;ENSG00000102468;ENSG00000105711;ENSG00000105851;ENSG00000105974;ENSG00000108556;ENSG00000111262;ENSG00000113448;ENSG00000115353;ENSG00000117971;ENSG00000120907;ENSG00000125538;ENSG00000127445;ENSG00000129484…
GO:0048584	positive regulation of response to stimulus	206	2869	2.63104e-33	2.29293e-31	ENSG00000002330;ENSG00000006638;ENSG00000007952;ENSG00000011465;ENSG00000012223;ENSG00000014257;ENSG00000017260;ENSG00000017427;ENSG00000026103;ENSG00000036828;ENSG00000040608;ENSG00000041880;ENSG00000050628;ENSG00000057593;ENSG00000064012;ENSG00000065361;ENSG00000066468;ENSG00000067900;ENSG00000069696;ENSG00000072062;ENSG00000073008;ENSG00000073417;ENSG00000073756;ENSG00000079385;ENSG00000080824…
GO:0098660	inorganic ion transmembrane transport	106	900	2.78055e-33	2.39771e-31	ENSG00000006283;ENSG00000007314;ENSG00000007402;ENSG00000011677;ENSG00000017260;ENSG00000022355;ENSG00000036828;ENSG00000055118;ENSG00000069696;ENSG00000072062;ENSG00000082556;ENSG00000087088;ENSG00000088832;ENSG00000089250;ENSG00000094755;ENSG00000097007;ENSG00000099337;ENSG00000099624;ENSG00000099822;ENSG00000100346;ENSG00000102287;ENSG00000102468;ENSG00000105327;ENSG00000105329;ENSG00000105711…
GO:0016310	phosphorylation	195	2625	3.00647e-33	2.56552e-31	ENSG00000002330;ENSG00000007952;ENSG00000010256;ENSG00000012223;ENSG00000013441;ENSG00000017427;ENSG00000026103;ENSG00000036828;ENSG00000065361;ENSG00000066468;ENSG00000067900;ENSG00000069696;ENSG00000070808;ENSG00000072062;ENSG00000073417;ENSG00000073578;ENSG00000073756;ENSG00000079385;ENSG00000079435;ENSG00000080644;ENSG00000080824;ENSG00000081320;ENSG00000082556;ENSG00000082701;ENSG00000084207…
GO:0048522	positive regulation of cellular process	328	5994	3.34184e-33	2.8223e-31	ENSG00000002330;ENSG00000006283;ENSG00000007171;ENSG00000007908;ENSG00000007952;ENSG00000007968;ENSG00000011465;ENSG00000012223;ENSG00000014257;ENSG00000017260;ENSG00000017427;ENSG00000026103;ENSG00000036828;ENSG00000040608;ENSG00000041880;ENSG00000044574;ENSG00000055118;ENSG00000057252;ENSG00000057593;ENSG00000064012;ENSG00000065361;ENSG00000066468;ENSG00000067900;ENSG00000069535;ENSG00000069696…
GO:0050880	regulation of blood vessel size	46	149	3.5162e-33	2.93926e-31	ENSG00000006638;ENSG00000036828;ENSG00000043591;ENSG00000067900;ENSG00000073756;ENSG00000089250;ENSG00000090339;ENSG00000100292;ENSG00000102468;ENSG00000105974;ENSG00000108576;ENSG00000112033;ENSG00000113161;ENSG00000113749;ENSG00000115353;ENSG00000117298;ENSG00000120907;ENSG00000128271;ENSG00000132693;ENSG00000133019;ENSG00000134640;ENSG00000135312;ENSG00000135914;ENSG00000142168;ENSG00000142208…
GO:0001934	positive regulation of protein phosphorylation	117	1085	3.6414e-33	3.01317e-31	ENSG00000007952;ENSG00000012223;ENSG00000017427;ENSG00000026103;ENSG00000036828;ENSG00000065361;ENSG00000066468;ENSG00000067900;ENSG00000069696;ENSG00000072062;ENSG00000073417;ENSG00000073756;ENSG00000080644;ENSG00000080824;ENSG00000082556;ENSG00000089250;ENSG00000090339;ENSG00000096384;ENSG00000096717;ENSG00000096968;ENSG00000097007;ENSG00000100030;ENSG00000100985;ENSG00000102245;ENSG00000102468…
GO:0042327	positive regulation of phosphorylation	120	1139	4.49751e-33	3.68436e-31	ENSG00000002330;ENSG00000007952;ENSG00000012223;ENSG00000017427;ENSG00000026103;ENSG00000036828;ENSG00000065361;ENSG00000066468;ENSG00000067900;ENSG00000069696;ENSG00000072062;ENSG00000073417;ENSG00000073756;ENSG00000080644;ENSG00000080824;ENSG00000082556;ENSG00000089250;ENSG00000090339;ENSG00000096384;ENSG00000096717;ENSG00000096968;ENSG00000097007;ENSG00000100030;ENSG00000100644;ENSG00000100985…
GO:0035150	regulation of tube size	46	150	4.92735e-33	3.99652e-31	ENSG00000006638;ENSG00000036828;ENSG00000043591;ENSG00000067900;ENSG00000073756;ENSG00000089250;ENSG00000090339;ENSG00000100292;ENSG00000102468;ENSG00000105974;ENSG00000108576;ENSG00000112033;ENSG00000113161;ENSG00000113749;ENSG00000115353;ENSG00000117298;ENSG00000120907;ENSG00000128271;ENSG00000132693;ENSG00000133019;ENSG00000134640;ENSG00000135312;ENSG00000135914;ENSG00000142168;ENSG00000142208…
GO:1901564	organonitrogen compound metabolic process	386	7732	6.83548e-33	5.48983e-31	ENSG00000002330;ENSG00000005421;ENSG00000007171;ENSG00000007952;ENSG00000010256;ENSG00000011376;ENSG00000011465;ENSG00000012223;ENSG00000013441;ENSG00000014257;ENSG00000017427;ENSG00000026103;ENSG00000036828;ENSG00000041880;ENSG00000044574;ENSG00000057252;ENSG00000057593;ENSG00000060982;ENSG00000064012;ENSG00000065361;ENSG00000065989;ENSG00000066468;ENSG00000067900;ENSG00000069535;ENSG00000069696…
GO:0007165	signal transduction	363	7039	8.39683e-33	6.67833e-31	ENSG00000002330;ENSG00000006638;ENSG00000007171;ENSG00000007908;ENSG00000007952;ENSG00000007968;ENSG00000011465;ENSG00000011677;ENSG00000012223;ENSG00000012779;ENSG00000014257;ENSG00000017260;ENSG00000017427;ENSG00000022355;ENSG00000026103;ENSG00000036828;ENSG00000040608;ENSG00000043591;ENSG00000044574;ENSG00000048392;ENSG00000050628;ENSG00000057593;ENSG00000064012;ENSG00000065361;ENSG00000065989…
GO:0071396	cellular response to lipid	90	680	4.74318e-32	3.73617e-30	ENSG00000002330;ENSG00000006638;ENSG00000007171;ENSG00000012223;ENSG00000036828;ENSG00000066468;ENSG00000072310;ENSG00000077092;ENSG00000081041;ENSG00000082175;ENSG00000082556;ENSG00000084207;ENSG00000084674;ENSG00000084676;ENSG00000090339;ENSG00000091831;ENSG00000096717;ENSG00000096968;ENSG00000097007;ENSG00000100030;ENSG00000100300;ENSG00000101076;ENSG00000101336;ENSG00000101412;ENSG00000102882…
GO:0051247	positive regulation of protein metabolic process	155	1836	7.82851e-32	6.10773e-30	ENSG00000002330;ENSG00000007952;ENSG00000012223;ENSG00000017427;ENSG00000026103;ENSG00000036828;ENSG00000044574;ENSG00000057252;ENSG00000064012;ENSG00000065361;ENSG00000066468;ENSG00000067900;ENSG00000069696;ENSG00000072062;ENSG00000072310;ENSG00000073417;ENSG00000073756;ENSG00000080644;ENSG00000080824;ENSG00000082556;ENSG00000082701;ENSG00000087088;ENSG00000088832;ENSG00000089250;ENSG00000090339…
GO:0060359	response to ammonium ion	44	143	1.03602e-31	8.00669e-30	ENSG00000022355;ENSG00000044574;ENSG00000069696;ENSG00000080644;ENSG00000082556;ENSG00000096384;ENSG00000097007;ENSG00000100030;ENSG00000101180;ENSG00000101204;ENSG00000102468;ENSG00000102882;ENSG00000112038;ENSG00000113327;ENSG00000115353;ENSG00000120899;ENSG00000133019;ENSG00000135312;ENSG00000136997;ENSG00000142319;ENSG00000145386;ENSG00000145864;ENSG00000147571;ENSG00000149295;ENSG00000151577…
GO:1901652	response to peptide	80	545	1.22347e-31	9.36696e-30	ENSG00000017427;ENSG00000036828;ENSG00000057593;ENSG00000067900;ENSG00000070808;ENSG00000072062;ENSG00000072310;ENSG00000073756;ENSG00000079385;ENSG00000082556;ENSG00000082701;ENSG00000084207;ENSG00000085662;ENSG00000087245;ENSG00000090339;ENSG00000096717;ENSG00000096968;ENSG00000100985;ENSG00000104267;ENSG00000105221;ENSG00000105329;ENSG00000105639;ENSG00000105974;ENSG00000106633;ENSG00000108821…
GO:0044093	positive regulation of molecular function	158	1917	2.6905e-31	2.04079e-29	ENSG00000002330;ENSG00000005421;ENSG00000007171;ENSG00000007908;ENSG00000012223;ENSG00000017427;ENSG00000026103;ENSG00000036828;ENSG00000040608;ENSG00000043591;ENSG00000064012;ENSG00000065361;ENSG00000066468;ENSG00000069696;ENSG00000070808;ENSG00000072062;ENSG00000072310;ENSG00000080644;ENSG00000080824;ENSG00000082701;ENSG00000087088;ENSG00000088832;ENSG00000089250;ENSG00000090339;ENSG00000091583…
GO:0048545	response to steroid hormone	70	419	2.74607e-31	2.06384e-29	ENSG00000002330;ENSG00000069535;ENSG00000072310;ENSG00000073756;ENSG00000077092;ENSG00000082175;ENSG00000084207;ENSG00000084676;ENSG00000090339;ENSG00000091831;ENSG00000096717;ENSG00000096968;ENSG00000100300;ENSG00000101076;ENSG00000104267;ENSG00000105329;ENSG00000105974;ENSG00000108821;ENSG00000110092;ENSG00000112033;ENSG00000114200;ENSG00000115353;ENSG00000118785;ENSG00000120053;ENSG00000124762…
GO:0006468	protein phosphorylation	169	2148	3.10254e-31	2.31055e-29	ENSG00000007952;ENSG00000012223;ENSG00000013441;ENSG00000017427;ENSG00000026103;ENSG00000036828;ENSG00000065361;ENSG00000066468;ENSG00000067900;ENSG00000069696;ENSG00000070808;ENSG00000072062;ENSG00000073417;ENSG00000073756;ENSG00000079385;ENSG00000079435;ENSG00000080644;ENSG00000080824;ENSG00000081320;ENSG00000082556;ENSG00000082701;ENSG00000084207;ENSG00000087088;ENSG00000089250;ENSG00000089685…
GO:0051046	regulation of secretion	103	901	3.24888e-31	2.39773e-29	ENSG00000002330;ENSG00000006283;ENSG00000007171;ENSG00000007402;ENSG00000017427;ENSG00000036828;ENSG00000050628;ENSG00000065361;ENSG00000069535;ENSG00000069696;ENSG00000070808;ENSG00000072310;ENSG00000079385;ENSG00000080644;ENSG00000082556;ENSG00000082701;ENSG00000087085;ENSG00000089685;ENSG00000096968;ENSG00000097007;ENSG00000100292;ENSG00000100346;ENSG00000100644;ENSG00000101076;ENSG00000101180…
GO:0009991	response to extracellular stimulus	79	541	4.3692e-31	3.19576e-29	ENSG00000005381;ENSG00000005421;ENSG00000006638;ENSG00000026103;ENSG00000036828;ENSG00000043591;ENSG00000044574;ENSG00000057593;ENSG00000072310;ENSG00000073756;ENSG00000076555;ENSG00000084207;ENSG00000084676;ENSG00000090339;ENSG00000096717;ENSG00000100030;ENSG00000100292;ENSG00000100300;ENSG00000102882;ENSG00000105329;ENSG00000107643;ENSG00000108576;ENSG00000108821;ENSG00000110092;ENSG00000112033…
GO:1903530	regulation of secretion by cell	99	840	4.58994e-31	3.3275e-29	ENSG00000002330;ENSG00000006283;ENSG00000007171;ENSG00000007402;ENSG00000017427;ENSG00000036828;ENSG00000069535;ENSG00000069696;ENSG00000070808;ENSG00000072310;ENSG00000079385;ENSG00000080644;ENSG00000082556;ENSG00000082701;ENSG00000087085;ENSG00000089685;ENSG00000096968;ENSG00000097007;ENSG00000100292;ENSG00000100346;ENSG00000100644;ENSG00000101076;ENSG00000101180;ENSG00000101204;ENSG00000102245…
GO:0008284	positive regulation of cell proliferation	113	1073	4.66177e-31	3.34993e-29	ENSG00000002330;ENSG00000007952;ENSG00000012223;ENSG00000017427;ENSG00000036828;ENSG00000065361;ENSG00000066468;ENSG00000073756;ENSG00000075426;ENSG00000085662;ENSG00000087245;ENSG00000089685;ENSG00000090659;ENSG00000091831;ENSG00000096717;ENSG00000096968;ENSG00000097007;ENSG00000100030;ENSG00000100292;ENSG00000100300;ENSG00000100644;ENSG00000100985;ENSG00000101266;ENSG00000101336;ENSG00000101412…
GO:0050801	ion homeostasis	99	845	7.4756e-31	5.32523e-29	ENSG00000006283;ENSG00000006638;ENSG00000007952;ENSG00000011465;ENSG00000012223;ENSG00000017260;ENSG00000036828;ENSG00000050628;ENSG00000055118;ENSG00000069696;ENSG00000072062;ENSG00000074410;ENSG00000087088;ENSG00000087237;ENSG00000088832;ENSG00000089250;ENSG00000091831;ENSG00000096717;ENSG00000096968;ENSG00000097007;ENSG00000100030;ENSG00000100292;ENSG00000100300;ENSG00000100644;ENSG00000101076…
GO:0009893	positive regulation of metabolic process	242	3863	1.21251e-30	8.56285e-29	ENSG00000002330;ENSG00000007171;ENSG00000007908;ENSG00000007952;ENSG00000007968;ENSG00000011465;ENSG00000012223;ENSG00000017427;ENSG00000026103;ENSG00000036828;ENSG00000041880;ENSG00000043591;ENSG00000044574;ENSG00000057252;ENSG00000064012;ENSG00000065361;ENSG00000066468;ENSG00000067900;ENSG00000069535;ENSG00000069696;ENSG00000072062;ENSG00000072310;ENSG00000073417;ENSG00000073756;ENSG00000075426…
GO:0031667	response to nutrient levels	76	508	1.25832e-30	8.81037e-29	ENSG00000005381;ENSG00000005421;ENSG00000006638;ENSG00000026103;ENSG00000036828;ENSG00000043591;ENSG00000044574;ENSG00000057593;ENSG00000072310;ENSG00000073756;ENSG00000076555;ENSG00000084207;ENSG00000084676;ENSG00000090339;ENSG00000096717;ENSG00000100030;ENSG00000100292;ENSG00000100300;ENSG00000102882;ENSG00000105329;ENSG00000107643;ENSG00000108576;ENSG00000108821;ENSG00000110092;ENSG00000112033…
GO:0019220	regulation of phosphate metabolic process	157	1929	1.86689e-30	1.29606e-28	ENSG00000002330;ENSG00000007171;ENSG00000007952;ENSG00000012223;ENSG00000017427;ENSG00000026103;ENSG00000036828;ENSG00000065361;ENSG00000066468;ENSG00000067900;ENSG00000069696;ENSG00000072062;ENSG00000073417;ENSG00000073756;ENSG00000079385;ENSG00000080644;ENSG00000080824;ENSG00000082556;ENSG00000082701;ENSG00000084207;ENSG00000087088;ENSG00000088832;ENSG00000089250;ENSG00000090339;ENSG00000096384…
GO:0035094	response to nicotine	30	57	2.0641e-30	1.42093e-28	ENSG00000002330;ENSG00000080644;ENSG00000100030;ENSG00000100292;ENSG00000101204;ENSG00000108556;ENSG00000109320;ENSG00000115353;ENSG00000117971;ENSG00000135750;ENSG00000135902;ENSG00000138435;ENSG00000142319;ENSG00000147432;ENSG00000147434;ENSG00000149295;ENSG00000160716;ENSG00000162692;ENSG00000164305;ENSG00000169684;ENSG00000170175;ENSG00000171791;ENSG00000173039;ENSG00000175344;ENSG00000180176…
GO:0051174	regulation of phosphorus metabolic process	157	1931	2.10052e-30	1.43395e-28	ENSG00000002330;ENSG00000007171;ENSG00000007952;ENSG00000012223;ENSG00000017427;ENSG00000026103;ENSG00000036828;ENSG00000065361;ENSG00000066468;ENSG00000067900;ENSG00000069696;ENSG00000072062;ENSG00000073417;ENSG00000073756;ENSG00000079385;ENSG00000080644;ENSG00000080824;ENSG00000082556;ENSG00000082701;ENSG00000084207;ENSG00000087088;ENSG00000088832;ENSG00000089250;ENSG00000090339;ENSG00000096384…
GO:0001932	regulation of protein phosphorylation	138	1556	2.83566e-30	1.91981e-28	ENSG00000007952;ENSG00000012223;ENSG00000017427;ENSG00000026103;ENSG00000036828;ENSG00000065361;ENSG00000066468;ENSG00000067900;ENSG00000069696;ENSG00000072062;ENSG00000073417;ENSG00000073756;ENSG00000079385;ENSG00000080644;ENSG00000080824;ENSG00000082556;ENSG00000084207;ENSG00000087088;ENSG00000089250;ENSG00000090339;ENSG00000096384;ENSG00000096717;ENSG00000096968;ENSG00000097007;ENSG00000100030…
GO:0010038	response to metal ion	66	388	5.24921e-30	3.52472e-28	ENSG00000002330;ENSG00000006283;ENSG00000036828;ENSG00000044574;ENSG00000064012;ENSG00000069535;ENSG00000073756;ENSG00000090339;ENSG00000099624;ENSG00000100030;ENSG00000100292;ENSG00000100300;ENSG00000100644;ENSG00000100985;ENSG00000102882;ENSG00000104267;ENSG00000105974;ENSG00000107643;ENSG00000108179;ENSG00000108786;ENSG00000110092;ENSG00000111262;ENSG00000111276;ENSG00000115008;ENSG00000116044…
GO:0042325	regulation of phosphorylation	145	1706	6.31346e-30	4.20487e-28	ENSG00000002330;ENSG00000007952;ENSG00000012223;ENSG00000017427;ENSG00000026103;ENSG00000036828;ENSG00000065361;ENSG00000066468;ENSG00000067900;ENSG00000069696;ENSG00000072062;ENSG00000073417;ENSG00000073756;ENSG00000079385;ENSG00000080644;ENSG00000080824;ENSG00000082556;ENSG00000084207;ENSG00000087088;ENSG00000089250;ENSG00000090339;ENSG00000096384;ENSG00000096717;ENSG00000096968;ENSG00000097007…
GO:0006979	response to oxidative stress	74	499	1.41316e-29	9.33599e-28	ENSG00000002330;ENSG00000005381;ENSG00000007952;ENSG00000048392;ENSG00000073417;ENSG00000073756;ENSG00000084207;ENSG00000087245;ENSG00000095303;ENSG00000096717;ENSG00000096968;ENSG00000097007;ENSG00000100030;ENSG00000100292;ENSG00000100644;ENSG00000100985;ENSG00000101204;ENSG00000102882;ENSG00000104687;ENSG00000106211;ENSG00000107643;ENSG00000108179;ENSG00000108821;ENSG00000115353;ENSG00000115415…
GO:0065009	regulation of molecular function	228	3581	1.69665e-29	1.11191e-27	ENSG00000002330;ENSG00000005421;ENSG00000007171;ENSG00000007255;ENSG00000007908;ENSG00000012223;ENSG00000017427;ENSG00000026103;ENSG00000036828;ENSG00000040608;ENSG00000041880;ENSG00000043591;ENSG00000044574;ENSG00000064012;ENSG00000065361;ENSG00000066468;ENSG00000067900;ENSG00000069696;ENSG00000070808;ENSG00000072062;ENSG00000072310;ENSG00000073756;ENSG00000076555;ENSG00000078018;ENSG00000079385…
GO:0031325	positive regulation of cellular metabolic process	226	3534	1.83679e-29	1.1942e-27	ENSG00000002330;ENSG00000007171;ENSG00000007908;ENSG00000007952;ENSG00000007968;ENSG00000011465;ENSG00000012223;ENSG00000017427;ENSG00000026103;ENSG00000036828;ENSG00000041880;ENSG00000044574;ENSG00000057252;ENSG00000064012;ENSG00000065361;ENSG00000066468;ENSG00000067900;ENSG00000069535;ENSG00000069696;ENSG00000072062;ENSG00000072310;ENSG00000073417;ENSG00000073756;ENSG00000075426;ENSG00000076555…
GO:0001666	response to hypoxia	65	386	2.69314e-29	1.73718e-27	ENSG00000002330;ENSG00000007171;ENSG00000036828;ENSG00000057593;ENSG00000073756;ENSG00000087245;ENSG00000089250;ENSG00000090339;ENSG00000096717;ENSG00000100292;ENSG00000100644;ENSG00000101204;ENSG00000101412;ENSG00000104368;ENSG00000105327;ENSG00000105329;ENSG00000105974;ENSG00000107159;ENSG00000108344;ENSG00000108576;ENSG00000111276;ENSG00000112033;ENSG00000112715;ENSG00000116044;ENSG00000116329…
GO:0006629	lipid metabolic process	135	1536	3.53053e-29	2.25954e-27	ENSG00000005421;ENSG00000012779;ENSG00000057252;ENSG00000072310;ENSG00000073756;ENSG00000076555;ENSG00000079385;ENSG00000079435;ENSG00000079462;ENSG00000084207;ENSG00000084674;ENSG00000084676;ENSG00000085662;ENSG00000087085;ENSG00000087088;ENSG00000087237;ENSG00000091583;ENSG00000091831;ENSG00000095303;ENSG00000096717;ENSG00000100003;ENSG00000100300;ENSG00000101076;ENSG00000101266;ENSG00000102393…
GO:0031401	positive regulation of protein modification process	123	1309	3.8275e-29	2.41999e-27	ENSG00000007952;ENSG00000012223;ENSG00000017427;ENSG00000026103;ENSG00000036828;ENSG00000044574;ENSG00000065361;ENSG00000066468;ENSG00000067900;ENSG00000069696;ENSG00000072062;ENSG00000072310;ENSG00000073417;ENSG00000073756;ENSG00000080644;ENSG00000080824;ENSG00000082556;ENSG00000088832;ENSG00000089250;ENSG00000090339;ENSG00000096384;ENSG00000096717;ENSG00000096968;ENSG00000097007;ENSG00000100030…
GO:0048583	regulation of response to stimulus	287	5126	3.84032e-29	2.41999e-27	ENSG00000002330;ENSG00000006638;ENSG00000007171;ENSG00000007908;ENSG00000007952;ENSG00000011465;ENSG00000012223;ENSG00000014257;ENSG00000017260;ENSG00000017427;ENSG00000026103;ENSG00000036828;ENSG00000040608;ENSG00000041880;ENSG00000044574;ENSG00000048392;ENSG00000050628;ENSG00000057593;ENSG00000064012;ENSG00000065361;ENSG00000065989;ENSG00000066468;ENSG00000067900;ENSG00000069696;ENSG00000070808…
GO:0030001	metal ion transport	103	956	4.65344e-29	2.91e-27	ENSG00000006283;ENSG00000007314;ENSG00000007402;ENSG00000017260;ENSG00000036828;ENSG00000055118;ENSG00000069696;ENSG00000070808;ENSG00000072062;ENSG00000073756;ENSG00000082556;ENSG00000087088;ENSG00000088832;ENSG00000089250;ENSG00000090339;ENSG00000097007;ENSG00000099337;ENSG00000099822;ENSG00000100300;ENSG00000100346;ENSG00000101204;ENSG00000102468;ENSG00000105327;ENSG00000105329;ENSG00000105711…
GO:0032270	positive regulation of cellular protein metabolic process	144	1719	4.87015e-29	3.02245e-27	ENSG00000002330;ENSG00000007952;ENSG00000012223;ENSG00000017427;ENSG00000026103;ENSG00000036828;ENSG00000044574;ENSG00000064012;ENSG00000065361;ENSG00000066468;ENSG00000067900;ENSG00000069696;ENSG00000072062;ENSG00000072310;ENSG00000073417;ENSG00000073756;ENSG00000080644;ENSG00000080824;ENSG00000082556;ENSG00000082701;ENSG00000087088;ENSG00000088832;ENSG00000089250;ENSG00000090339;ENSG00000096384…
GO:0019725	cellular homeostasis	107	1027	5.761e-29	3.54843e-27	ENSG00000002330;ENSG00000005381;ENSG00000006638;ENSG00000007171;ENSG00000007952;ENSG00000012223;ENSG00000017260;ENSG00000036828;ENSG00000050628;ENSG00000069696;ENSG00000072062;ENSG00000082556;ENSG00000087088;ENSG00000088832;ENSG00000089250;ENSG00000089685;ENSG00000090339;ENSG00000091831;ENSG00000096717;ENSG00000096968;ENSG00000097007;ENSG00000100030;ENSG00000100097;ENSG00000100292;ENSG00000100479…
GO:0072593	reactive oxygen species metabolic process	57	296	6.60519e-29	4.03804e-27	ENSG00000005381;ENSG00000007171;ENSG00000007952;ENSG00000069535;ENSG00000073756;ENSG00000074771;ENSG00000080824;ENSG00000084207;ENSG00000089250;ENSG00000090339;ENSG00000096384;ENSG00000096968;ENSG00000100300;ENSG00000100644;ENSG00000102393;ENSG00000105329;ENSG00000105974;ENSG00000111537;ENSG00000112062;ENSG00000116044;ENSG00000116096;ENSG00000120899;ENSG00000121691;ENSG00000124588;ENSG00000124762…
GO:0006936	muscle contraction	63	367	6.67993e-29	4.05348e-27	ENSG00000006283;ENSG00000006638;ENSG00000007314;ENSG00000050628;ENSG00000055118;ENSG00000067900;ENSG00000072062;ENSG00000073756;ENSG00000080644;ENSG00000089250;ENSG00000102468;ENSG00000105711;ENSG00000105851;ENSG00000105974;ENSG00000108556;ENSG00000111262;ENSG00000113448;ENSG00000115353;ENSG00000117971;ENSG00000120907;ENSG00000133019;ENSG00000135902;ENSG00000135914;ENSG00000138435;ENSG00000138735…
GO:0036293	response to decreased oxygen levels	65	397	1.44879e-28	8.72681e-27	ENSG00000002330;ENSG00000007171;ENSG00000036828;ENSG00000057593;ENSG00000073756;ENSG00000087245;ENSG00000089250;ENSG00000090339;ENSG00000096717;ENSG00000100292;ENSG00000100644;ENSG00000101204;ENSG00000101412;ENSG00000104368;ENSG00000105327;ENSG00000105329;ENSG00000105974;ENSG00000107159;ENSG00000108344;ENSG00000108576;ENSG00000111276;ENSG00000112033;ENSG00000112715;ENSG00000116044;ENSG00000116329…
GO:0000302	response to reactive oxygen species	52	246	1.71198e-28	1.02369e-26	ENSG00000002330;ENSG00000005381;ENSG00000073417;ENSG00000084207;ENSG00000087245;ENSG00000096717;ENSG00000097007;ENSG00000100030;ENSG00000100292;ENSG00000100985;ENSG00000102882;ENSG00000107643;ENSG00000108179;ENSG00000108821;ENSG00000115353;ENSG00000115415;ENSG00000116044;ENSG00000120899;ENSG00000121691;ENSG00000123374;ENSG00000135766;ENSG00000136244;ENSG00000136634;ENSG00000138061;ENSG00000142168…
GO:0009611	response to wounding	88	732	3.23682e-28	1.92145e-26	ENSG00000006638;ENSG00000011465;ENSG00000017427;ENSG00000040608;ENSG00000057593;ENSG00000065361;ENSG00000066468;ENSG00000072062;ENSG00000079385;ENSG00000087085;ENSG00000087088;ENSG00000091583;ENSG00000096968;ENSG00000099937;ENSG00000100030;ENSG00000100097;ENSG00000100292;ENSG00000100300;ENSG00000100644;ENSG00000101076;ENSG00000102245;ENSG00000102882;ENSG00000104368;ENSG00000105329;ENSG00000105851…
GO:0034765	regulation of ion transmembrane transport	72	496	3.41025e-28	1.99595e-26	ENSG00000006283;ENSG00000007314;ENSG00000007402;ENSG00000007952;ENSG00000055118;ENSG00000069696;ENSG00000072062;ENSG00000082556;ENSG00000087088;ENSG00000088832;ENSG00000089250;ENSG00000097007;ENSG00000099337;ENSG00000099822;ENSG00000100346;ENSG00000100985;ENSG00000105221;ENSG00000105329;ENSG00000105711;ENSG00000105851;ENSG00000105974;ENSG00000108179;ENSG00000111262;ENSG00000112038;ENSG00000113448…
GO:0001775	cell activation	143	1731	3.41104e-28	1.99595e-26	ENSG00000002330;ENSG00000005381;ENSG00000012223;ENSG00000012779;ENSG00000014257;ENSG00000017427;ENSG00000041880;ENSG00000064012;ENSG00000067900;ENSG00000079385;ENSG00000080824;ENSG00000084207;ENSG00000087088;ENSG00000088832;ENSG00000090339;ENSG00000090382;ENSG00000090659;ENSG00000096384;ENSG00000096968;ENSG00000097007;ENSG00000100030;ENSG00000100097;ENSG00000100292;ENSG00000100504;ENSG00000100985…
GO:0044283	small molecule biosynthetic process	94	829	3.53938e-28	2.05636e-26	ENSG00000005381;ENSG00000011465;ENSG00000012779;ENSG00000017427;ENSG00000060982;ENSG00000065989;ENSG00000072310;ENSG00000073417;ENSG00000073756;ENSG00000076555;ENSG00000079385;ENSG00000084674;ENSG00000085662;ENSG00000095303;ENSG00000096717;ENSG00000100003;ENSG00000100644;ENSG00000102468;ENSG00000104763;ENSG00000105329;ENSG00000105552;ENSG00000105650;ENSG00000106348;ENSG00000106633;ENSG00000108786…
GO:0048731	system development	288	5218	3.58777e-28	2.06979e-26	ENSG00000002330;ENSG00000006638;ENSG00000007952;ENSG00000007968;ENSG00000011465;ENSG00000012223;ENSG00000017427;ENSG00000022355;ENSG00000036828;ENSG00000040608;ENSG00000041880;ENSG00000044574;ENSG00000048392;ENSG00000057593;ENSG00000064012;ENSG00000065361;ENSG00000066468;ENSG00000067900;ENSG00000069535;ENSG00000070501;ENSG00000070808;ENSG00000072062;ENSG00000072310;ENSG00000073578;ENSG00000073756…
GO:0001505	regulation of neurotransmitter levels	63	380	5.08067e-28	2.91055e-26	ENSG00000007171;ENSG00000069535;ENSG00000069696;ENSG00000070808;ENSG00000073756;ENSG00000080644;ENSG00000080824;ENSG00000082701;ENSG00000087085;ENSG00000089250;ENSG00000090339;ENSG00000096384;ENSG00000096968;ENSG00000100300;ENSG00000101180;ENSG00000101204;ENSG00000102393;ENSG00000102468;ENSG00000103546;ENSG00000105974;ENSG00000108576;ENSG00000111537;ENSG00000114200;ENSG00000116096;ENSG00000117971…
GO:0006954	inflammatory response	103	986	5.91311e-28	3.3639e-26	ENSG00000006638;ENSG00000007171;ENSG00000007908;ENSG00000007952;ENSG00000012779;ENSG00000017427;ENSG00000050628;ENSG00000070501;ENSG00000073756;ENSG00000081041;ENSG00000084207;ENSG00000088827;ENSG00000090339;ENSG00000090382;ENSG00000091831;ENSG00000095303;ENSG00000096968;ENSG00000100292;ENSG00000100644;ENSG00000100985;ENSG00000101336;ENSG00000102245;ENSG00000104365;ENSG00000105329;ENSG00000105851…
GO:0032502	developmental process	344	6830	6.54955e-28	3.70027e-26	ENSG00000002330;ENSG00000005381;ENSG00000006638;ENSG00000007402;ENSG00000007952;ENSG00000007968;ENSG00000011465;ENSG00000012223;ENSG00000017260;ENSG00000017427;ENSG00000022355;ENSG00000036828;ENSG00000040608;ENSG00000041880;ENSG00000043591;ENSG00000044574;ENSG00000048392;ENSG00000057252;ENSG00000057593;ENSG00000064012;ENSG00000065361;ENSG00000066468;ENSG00000067900;ENSG00000069535;ENSG00000070501…
GO:0050877	nervous system process	136	1613	1.34112e-27	7.52498e-26	ENSG00000006283;ENSG00000007314;ENSG00000011677;ENSG00000014257;ENSG00000022355;ENSG00000065989;ENSG00000069696;ENSG00000073756;ENSG00000080644;ENSG00000082556;ENSG00000082701;ENSG00000089685;ENSG00000090339;ENSG00000094755;ENSG00000097007;ENSG00000100030;ENSG00000100346;ENSG00000100644;ENSG00000100949;ENSG00000101180;ENSG00000101204;ENSG00000102287;ENSG00000102468;ENSG00000102882;ENSG00000105711…
GO:0034097	response to cytokine	125	1406	2.27389e-27	1.26719e-25	ENSG00000002330;ENSG00000007171;ENSG00000007908;ENSG00000012779;ENSG00000044574;ENSG00000064012;ENSG00000070808;ENSG00000072062;ENSG00000073756;ENSG00000079385;ENSG00000080824;ENSG00000081041;ENSG00000082701;ENSG00000084207;ENSG00000084674;ENSG00000087245;ENSG00000089685;ENSG00000090339;ENSG00000096384;ENSG00000096717;ENSG00000096968;ENSG00000100030;ENSG00000100292;ENSG00000100368;ENSG00000100644…
GO:0043066	negative regulation of apoptotic process	103	1005	2.79697e-27	1.54816e-25	ENSG00000005381;ENSG00000012223;ENSG00000017427;ENSG00000026103;ENSG00000044574;ENSG00000048392;ENSG00000064012;ENSG00000065361;ENSG00000066468;ENSG00000067900;ENSG00000073756;ENSG00000077092;ENSG00000082701;ENSG00000084207;ENSG00000085662;ENSG00000087088;ENSG00000089685;ENSG00000090339;ENSG00000091583;ENSG00000096384;ENSG00000096717;ENSG00000096968;ENSG00000097007;ENSG00000100292;ENSG00000100644…
GO:0043085	positive regulation of catalytic activity	131	1526	2.827e-27	1.55428e-25	ENSG00000002330;ENSG00000007171;ENSG00000007908;ENSG00000012223;ENSG00000017427;ENSG00000026103;ENSG00000036828;ENSG00000040608;ENSG00000043591;ENSG00000064012;ENSG00000065361;ENSG00000066468;ENSG00000069696;ENSG00000072062;ENSG00000072310;ENSG00000080644;ENSG00000080824;ENSG00000082701;ENSG00000087088;ENSG00000089250;ENSG00000090339;ENSG00000091583;ENSG00000091831;ENSG00000096384;ENSG00000096717…
GO:0097756	negative regulation of blood vessel diameter	33	88	2.85926e-27	1.56154e-25	ENSG00000006638;ENSG00000036828;ENSG00000073756;ENSG00000090339;ENSG00000102468;ENSG00000105974;ENSG00000108576;ENSG00000113161;ENSG00000113749;ENSG00000115353;ENSG00000117298;ENSG00000120907;ENSG00000132693;ENSG00000133019;ENSG00000135312;ENSG00000135914;ENSG00000142208;ENSG00000146648;ENSG00000150594;ENSG00000151617;ENSG00000152661;ENSG00000163485;ENSG00000169403;ENSG00000169676;ENSG00000170214…
GO:0080134	regulation of response to stress	149	1895	3.55677e-27	1.92961e-25	ENSG00000002330;ENSG00000006638;ENSG00000007171;ENSG00000007908;ENSG00000007952;ENSG00000012223;ENSG00000017427;ENSG00000026103;ENSG00000040608;ENSG00000041880;ENSG00000044574;ENSG00000050628;ENSG00000057593;ENSG00000064012;ENSG00000070808;ENSG00000072062;ENSG00000073008;ENSG00000073417;ENSG00000073756;ENSG00000079385;ENSG00000080824;ENSG00000082556;ENSG00000082701;ENSG00000084207;ENSG00000084674…
GO:0055114	oxidation-reduction process	107	1080	3.95958e-27	2.134e-25	ENSG00000005381;ENSG00000007171;ENSG00000007952;ENSG00000010256;ENSG00000012779;ENSG00000017427;ENSG00000048392;ENSG00000068976;ENSG00000069535;ENSG00000073578;ENSG00000073756;ENSG00000074771;ENSG00000076555;ENSG00000082701;ENSG00000085662;ENSG00000089250;ENSG00000095303;ENSG00000099624;ENSG00000100292;ENSG00000100504;ENSG00000100644;ENSG00000104325;ENSG00000104687;ENSG00000104951;ENSG00000105221…
GO:0007166	cell surface receptor signaling pathway	220	3524	4.98561e-27	2.66942e-25	ENSG00000002330;ENSG00000007171;ENSG00000011465;ENSG00000012223;ENSG00000012779;ENSG00000014257;ENSG00000017427;ENSG00000026103;ENSG00000040608;ENSG00000044574;ENSG00000057593;ENSG00000064012;ENSG00000065361;ENSG00000066468;ENSG00000067900;ENSG00000069696;ENSG00000070808;ENSG00000072062;ENSG00000072310;ENSG00000073756;ENSG00000079385;ENSG00000080644;ENSG00000080824;ENSG00000081041;ENSG00000082701…
GO:0043069	negative regulation of programmed cell death	104	1032	5.94571e-27	3.16281e-25	ENSG00000002330;ENSG00000005381;ENSG00000012223;ENSG00000017427;ENSG00000026103;ENSG00000044574;ENSG00000048392;ENSG00000064012;ENSG00000065361;ENSG00000066468;ENSG00000067900;ENSG00000073756;ENSG00000077092;ENSG00000082701;ENSG00000084207;ENSG00000085662;ENSG00000087088;ENSG00000089685;ENSG00000090339;ENSG00000091583;ENSG00000096384;ENSG00000096717;ENSG00000096968;ENSG00000097007;ENSG00000100292…
GO:0050790	regulation of catalytic activity	178	2538	6.55275e-27	3.46324e-25	ENSG00000002330;ENSG00000007171;ENSG00000007255;ENSG00000007908;ENSG00000012223;ENSG00000017427;ENSG00000026103;ENSG00000036828;ENSG00000040608;ENSG00000041880;ENSG00000043591;ENSG00000064012;ENSG00000065361;ENSG00000066468;ENSG00000067900;ENSG00000069696;ENSG00000072062;ENSG00000072310;ENSG00000073756;ENSG00000076555;ENSG00000078018;ENSG00000079385;ENSG00000080644;ENSG00000080824;ENSG00000082701…
GO:0032101	regulation of response to external stimulus	104	1036	8.14137e-27	4.27526e-25	ENSG00000006638;ENSG00000007171;ENSG00000007908;ENSG00000012223;ENSG00000017427;ENSG00000036828;ENSG00000040608;ENSG00000050628;ENSG00000057593;ENSG00000073756;ENSG00000079385;ENSG00000084207;ENSG00000091583;ENSG00000091831;ENSG00000096968;ENSG00000100985;ENSG00000101336;ENSG00000102882;ENSG00000104368;ENSG00000105329;ENSG00000105851;ENSG00000105974;ENSG00000106211;ENSG00000106366;ENSG00000108691…
GO:0060548	negative regulation of cell death	110	1147	1.0447e-26	5.45105e-25	ENSG00000002330;ENSG00000005381;ENSG00000012223;ENSG00000017427;ENSG00000026103;ENSG00000044574;ENSG00000048392;ENSG00000064012;ENSG00000065361;ENSG00000066468;ENSG00000067900;ENSG00000073417;ENSG00000073756;ENSG00000077092;ENSG00000082701;ENSG00000084207;ENSG00000085662;ENSG00000087088;ENSG00000089685;ENSG00000090339;ENSG00000091583;ENSG00000096384;ENSG00000096717;ENSG00000096968;ENSG00000097007…
GO:0051173	positive regulation of nitrogen compound metabolic process	214	3399	1.20755e-26	6.26093e-25	ENSG00000002330;ENSG00000007171;ENSG00000007952;ENSG00000007968;ENSG00000011465;ENSG00000012223;ENSG00000017427;ENSG00000026103;ENSG00000036828;ENSG00000041880;ENSG00000044574;ENSG00000057252;ENSG00000064012;ENSG00000065361;ENSG00000066468;ENSG00000067900;ENSG00000069535;ENSG00000069696;ENSG00000072062;ENSG00000072310;ENSG00000073417;ENSG00000073756;ENSG00000075426;ENSG00000077092;ENSG00000080644…
GO:0009607	response to biotic stimulus	114	1225	1.4308e-26	7.3666e-25	ENSG00000002330;ENSG00000005381;ENSG00000006638;ENSG00000007171;ENSG00000007908;ENSG00000011465;ENSG00000012223;ENSG00000044574;ENSG00000064012;ENSG00000066468;ENSG00000069535;ENSG00000073008;ENSG00000073756;ENSG00000079385;ENSG00000081041;ENSG00000082556;ENSG00000082701;ENSG00000084207;ENSG00000084674;ENSG00000089250;ENSG00000090339;ENSG00000090382;ENSG00000096968;ENSG00000097007;ENSG00000100030…
GO:0099177	regulation of trans-synaptic signaling	68	470	1.43879e-26	7.3666e-25	ENSG00000007402;ENSG00000069696;ENSG00000070808;ENSG00000072062;ENSG00000073756;ENSG00000080644;ENSG00000082701;ENSG00000087085;ENSG00000096968;ENSG00000097007;ENSG00000100030;ENSG00000101204;ENSG00000102468;ENSG00000104267;ENSG00000104368;ENSG00000108576;ENSG00000108691;ENSG00000113749;ENSG00000114200;ENSG00000115353;ENSG00000117971;ENSG00000120899;ENSG00000120907;ENSG00000125538;ENSG00000128271…
GO:0051899	membrane depolarization	33	92	1.56222e-26	7.9489e-25	ENSG00000006283;ENSG00000007314;ENSG00000011465;ENSG00000055118;ENSG00000097007;ENSG00000099822;ENSG00000100300;ENSG00000100346;ENSG00000101204;ENSG00000105711;ENSG00000105974;ENSG00000120053;ENSG00000128271;ENSG00000136531;ENSG00000143799;ENSG00000144285;ENSG00000147434;ENSG00000148408;ENSG00000152661;ENSG00000153253;ENSG00000153956;ENSG00000160716;ENSG00000166257;ENSG00000168356;ENSG00000169432…
GO:0010604	positive regulation of macromolecule metabolic process	220	3565	2.51734e-26	1.27297e-24	ENSG00000002330;ENSG00000007908;ENSG00000007952;ENSG00000007968;ENSG00000011465;ENSG00000012223;ENSG00000017427;ENSG00000026103;ENSG00000036828;ENSG00000041880;ENSG00000044574;ENSG00000057252;ENSG00000064012;ENSG00000065361;ENSG00000066468;ENSG00000067900;ENSG00000069696;ENSG00000072062;ENSG00000072310;ENSG00000073417;ENSG00000073756;ENSG00000075426;ENSG00000077092;ENSG00000080644;ENSG00000080824…
GO:0048513	animal organ development	230	3825	3.71317e-26	1.86615e-24	ENSG00000002330;ENSG00000011465;ENSG00000012223;ENSG00000017427;ENSG00000036828;ENSG00000040608;ENSG00000044574;ENSG00000048392;ENSG00000057593;ENSG00000064012;ENSG00000065361;ENSG00000066468;ENSG00000067900;ENSG00000069535;ENSG00000070501;ENSG00000072310;ENSG00000073756;ENSG00000074771;ENSG00000075426;ENSG00000076555;ENSG00000077092;ENSG00000079385;ENSG00000079462;ENSG00000082175;ENSG00000082701…
GO:0099565	chemical synaptic transmission, postsynaptic	36	117	3.78854e-26	1.89242e-24	ENSG00000069696;ENSG00000080644;ENSG00000082701;ENSG00000101204;ENSG00000108556;ENSG00000112038;ENSG00000117971;ENSG00000120899;ENSG00000120903;ENSG00000128271;ENSG00000129749;ENSG00000132535;ENSG00000135902;ENSG00000138435;ENSG00000138814;ENSG00000142208;ENSG00000145888;ENSG00000147432;ENSG00000147434;ENSG00000149295;ENSG00000160716;ENSG00000163485;ENSG00000164885;ENSG00000166206;ENSG00000166736…
GO:0048856	anatomical structure development	323	6352	4.16841e-26	2.06955e-24	ENSG00000002330;ENSG00000006638;ENSG00000007402;ENSG00000007952;ENSG00000007968;ENSG00000011465;ENSG00000012223;ENSG00000017260;ENSG00000017427;ENSG00000022355;ENSG00000036828;ENSG00000040608;ENSG00000041880;ENSG00000044574;ENSG00000048392;ENSG00000057593;ENSG00000064012;ENSG00000065361;ENSG00000066468;ENSG00000067900;ENSG00000069535;ENSG00000070501;ENSG00000070808;ENSG00000072062;ENSG00000072310…
GO:0010942	positive regulation of cell death	88	783	4.25853e-26	2.10156e-24	ENSG00000002330;ENSG00000007952;ENSG00000026103;ENSG00000064012;ENSG00000070808;ENSG00000073756;ENSG00000077092;ENSG00000081320;ENSG00000082701;ENSG00000084676;ENSG00000087088;ENSG00000096717;ENSG00000096968;ENSG00000097007;ENSG00000100292;ENSG00000100300;ENSG00000100453;ENSG00000100985;ENSG00000101412;ENSG00000102245;ENSG00000105327;ENSG00000105329;ENSG00000105974;ENSG00000107643;ENSG00000108179…
GO:0048511	rhythmic process	54	299	5.34577e-26	2.62231e-24	ENSG00000007171;ENSG00000044574;ENSG00000057593;ENSG00000069696;ENSG00000072310;ENSG00000082175;ENSG00000082556;ENSG00000082701;ENSG00000084676;ENSG00000091831;ENSG00000096717;ENSG00000101076;ENSG00000101266;ENSG00000106366;ENSG00000106546;ENSG00000107643;ENSG00000108576;ENSG00000109339;ENSG00000112038;ENSG00000128271;ENSG00000131747;ENSG00000132170;ENSG00000134640;ENSG00000135446;ENSG00000138823…
GO:1903522	regulation of blood circulation	55	311	5.41971e-26	2.64275e-24	ENSG00000006283;ENSG00000006638;ENSG00000007402;ENSG00000036828;ENSG00000043591;ENSG00000055118;ENSG00000072062;ENSG00000072310;ENSG00000073756;ENSG00000089250;ENSG00000090339;ENSG00000096968;ENSG00000099337;ENSG00000102468;ENSG00000105711;ENSG00000105851;ENSG00000105974;ENSG00000109471;ENSG00000113448;ENSG00000113749;ENSG00000115353;ENSG00000117298;ENSG00000120907;ENSG00000133019;ENSG00000135750…
GO:0050793	regulation of developmental process	192	2913	6.77247e-26	3.28284e-24	ENSG00000002330;ENSG00000006638;ENSG00000007402;ENSG00000007968;ENSG00000011465;ENSG00000012223;ENSG00000017427;ENSG00000040608;ENSG00000041880;ENSG00000043591;ENSG00000044574;ENSG00000064012;ENSG00000065361;ENSG00000066468;ENSG00000067900;ENSG00000070808;ENSG00000072062;ENSG00000073756;ENSG00000076555;ENSG00000077092;ENSG00000078018;ENSG00000079102;ENSG00000079385;ENSG00000080644;ENSG00000082701…
GO:0019216	regulation of lipid metabolic process	63	414	6.85174e-26	3.30173e-24	ENSG00000072310;ENSG00000073756;ENSG00000076555;ENSG00000079385;ENSG00000084674;ENSG00000084676;ENSG00000096717;ENSG00000100003;ENSG00000100300;ENSG00000101076;ENSG00000102468;ENSG00000102755;ENSG00000104763;ENSG00000105221;ENSG00000105329;ENSG00000105398;ENSG00000105851;ENSG00000105974;ENSG00000109320;ENSG00000110921;ENSG00000111537;ENSG00000112033;ENSG00000113161;ENSG00000117054;ENSG00000120899…
GO:0050804	modulation of chemical synaptic transmission	67	469	7.33517e-26	3.51402e-24	ENSG00000007402;ENSG00000069696;ENSG00000070808;ENSG00000072062;ENSG00000073756;ENSG00000080644;ENSG00000082701;ENSG00000087085;ENSG00000096968;ENSG00000097007;ENSG00000100030;ENSG00000101204;ENSG00000102468;ENSG00000104267;ENSG00000104368;ENSG00000108576;ENSG00000108691;ENSG00000113749;ENSG00000114200;ENSG00000115353;ENSG00000117971;ENSG00000120899;ENSG00000120907;ENSG00000125538;ENSG00000128271…
GO:0071345	cellular response to cytokine stimulus	117	1308	8.80238e-26	4.19239e-24	ENSG00000002330;ENSG00000007171;ENSG00000012779;ENSG00000044574;ENSG00000064012;ENSG00000070808;ENSG00000072062;ENSG00000073756;ENSG00000079385;ENSG00000080824;ENSG00000081041;ENSG00000082701;ENSG00000084207;ENSG00000084674;ENSG00000087245;ENSG00000089685;ENSG00000090339;ENSG00000096384;ENSG00000096717;ENSG00000096968;ENSG00000100030;ENSG00000100292;ENSG00000100368;ENSG00000100644;ENSG00000100985…
GO:0055082	cellular chemical homeostasis	92	858	9.0338e-26	4.27774e-24	ENSG00000002330;ENSG00000006638;ENSG00000007952;ENSG00000012223;ENSG00000017260;ENSG00000036828;ENSG00000050628;ENSG00000069696;ENSG00000072062;ENSG00000082556;ENSG00000087088;ENSG00000088832;ENSG00000089250;ENSG00000089685;ENSG00000090339;ENSG00000091831;ENSG00000096717;ENSG00000096968;ENSG00000097007;ENSG00000100030;ENSG00000100097;ENSG00000100292;ENSG00000100644;ENSG00000102468;ENSG00000102882…
GO:0051241	negative regulation of multicellular organismal process	122	1406	9.8502e-26	4.63752e-24	ENSG00000006638;ENSG00000007968;ENSG00000011465;ENSG00000012223;ENSG00000017427;ENSG00000040608;ENSG00000041880;ENSG00000043591;ENSG00000050628;ENSG00000067900;ENSG00000072062;ENSG00000073756;ENSG00000077092;ENSG00000078018;ENSG00000079385;ENSG00000082556;ENSG00000082701;ENSG00000084207;ENSG00000091583;ENSG00000096384;ENSG00000096968;ENSG00000100097;ENSG00000100292;ENSG00000100300;ENSG00000100644…
GO:0008202	steroid metabolic process	58	354	1.3943e-25	6.5269e-24	ENSG00000005421;ENSG00000057252;ENSG00000072310;ENSG00000076555;ENSG00000079435;ENSG00000084674;ENSG00000085662;ENSG00000087237;ENSG00000091831;ENSG00000096717;ENSG00000100003;ENSG00000100300;ENSG00000104763;ENSG00000105398;ENSG00000108786;ENSG00000109320;ENSG00000110921;ENSG00000111537;ENSG00000112033;ENSG00000113161;ENSG00000113494;ENSG00000113520;ENSG00000118785;ENSG00000121691;ENSG00000125538…
GO:0097190	apoptotic signaling pathway	79	654	1.75421e-25	8.16505e-24	ENSG00000002330;ENSG00000007952;ENSG00000007968;ENSG00000017427;ENSG00000026103;ENSG00000048392;ENSG00000064012;ENSG00000065361;ENSG00000070501;ENSG00000073756;ENSG00000082701;ENSG00000084207;ENSG00000087088;ENSG00000090339;ENSG00000096717;ENSG00000096968;ENSG00000097007;ENSG00000100292;ENSG00000100453;ENSG00000100644;ENSG00000100985;ENSG00000101266;ENSG00000101412;ENSG00000105327;ENSG00000105329…
GO:0045859	regulation of protein kinase activity	91	850	1.93079e-25	8.93617e-24	ENSG00000012223;ENSG00000017427;ENSG00000065361;ENSG00000069696;ENSG00000072062;ENSG00000079385;ENSG00000080644;ENSG00000080824;ENSG00000084207;ENSG00000096384;ENSG00000096717;ENSG00000096968;ENSG00000097007;ENSG00000100030;ENSG00000102245;ENSG00000102468;ENSG00000102755;ENSG00000102882;ENSG00000105329;ENSG00000105851;ENSG00000105974;ENSG00000106211;ENSG00000107968;ENSG00000109339;ENSG00000110092…
GO:0033674	positive regulation of kinase activity	76	609	1.98836e-25	9.15093e-24	ENSG00000002330;ENSG00000012223;ENSG00000017427;ENSG00000065361;ENSG00000069696;ENSG00000072062;ENSG00000080644;ENSG00000080824;ENSG00000096384;ENSG00000096717;ENSG00000096968;ENSG00000097007;ENSG00000100030;ENSG00000102245;ENSG00000102468;ENSG00000102755;ENSG00000102882;ENSG00000105329;ENSG00000105851;ENSG00000107968;ENSG00000109339;ENSG00000109471;ENSG00000110092;ENSG00000111276;ENSG00000111537…
GO:0031399	regulation of protein modification process	150	1994	2.32805e-25	1.06544e-23	ENSG00000007952;ENSG00000012223;ENSG00000017427;ENSG00000026103;ENSG00000036828;ENSG00000044574;ENSG00000065361;ENSG00000066468;ENSG00000067900;ENSG00000069696;ENSG00000072062;ENSG00000072310;ENSG00000073417;ENSG00000073756;ENSG00000079385;ENSG00000080644;ENSG00000080824;ENSG00000082556;ENSG00000082701;ENSG00000084207;ENSG00000087088;ENSG00000088832;ENSG00000089250;ENSG00000090339;ENSG00000096384…
GO:0007275	multicellular organism development	303	5836	2.35084e-25	1.0699e-23	ENSG00000002330;ENSG00000006638;ENSG00000007952;ENSG00000007968;ENSG00000011465;ENSG00000012223;ENSG00000017427;ENSG00000022355;ENSG00000036828;ENSG00000040608;ENSG00000041880;ENSG00000044574;ENSG00000048392;ENSG00000057593;ENSG00000064012;ENSG00000065361;ENSG00000066468;ENSG00000067900;ENSG00000069535;ENSG00000070501;ENSG00000070808;ENSG00000072062;ENSG00000072310;ENSG00000073578;ENSG00000073756…
GO:0007610	behavior	77	627	2.62757e-25	1.18923e-23	ENSG00000036828;ENSG00000069696;ENSG00000073756;ENSG00000080644;ENSG00000082556;ENSG00000084676;ENSG00000100030;ENSG00000100300;ENSG00000100644;ENSG00000101204;ENSG00000102468;ENSG00000108576;ENSG00000112038;ENSG00000113161;ENSG00000113327;ENSG00000113749;ENSG00000114200;ENSG00000115353;ENSG00000116329;ENSG00000117971;ENSG00000124588;ENSG00000128271;ENSG00000130164;ENSG00000132535;ENSG00000133703…
GO:0009617	response to bacterium	91	855	2.95405e-25	1.32965e-23	ENSG00000005381;ENSG00000006638;ENSG00000007171;ENSG00000007908;ENSG00000011465;ENSG00000012223;ENSG00000064012;ENSG00000066468;ENSG00000069535;ENSG00000073756;ENSG00000081041;ENSG00000082556;ENSG00000084207;ENSG00000084674;ENSG00000089250;ENSG00000090339;ENSG00000090382;ENSG00000096968;ENSG00000097007;ENSG00000100030;ENSG00000100300;ENSG00000100368;ENSG00000100504;ENSG00000101336;ENSG00000102882…
GO:0009966	regulation of signal transduction	220	3633	3.43067e-25	1.53574e-23	ENSG00000002330;ENSG00000007952;ENSG00000011465;ENSG00000012223;ENSG00000014257;ENSG00000017260;ENSG00000017427;ENSG00000026103;ENSG00000036828;ENSG00000040608;ENSG00000044574;ENSG00000048392;ENSG00000057593;ENSG00000064012;ENSG00000065361;ENSG00000065989;ENSG00000066468;ENSG00000067900;ENSG00000069696;ENSG00000072062;ENSG00000073417;ENSG00000073756;ENSG00000079385;ENSG00000080824;ENSG00000081041…
GO:0023061	signal release	68	498	4.4982e-25	2.00268e-23	ENSG00000002330;ENSG00000007171;ENSG00000007402;ENSG00000036828;ENSG00000070808;ENSG00000072310;ENSG00000080644;ENSG00000082556;ENSG00000082701;ENSG00000089685;ENSG00000096968;ENSG00000100644;ENSG00000101076;ENSG00000101180;ENSG00000101204;ENSG00000102468;ENSG00000106633;ENSG00000111537;ENSG00000112033;ENSG00000112038;ENSG00000113161;ENSG00000115353;ENSG00000117971;ENSG00000118785;ENSG00000120659…
GO:0006816	calcium ion transport	66	472	6.02322e-25	2.66715e-23	ENSG00000006283;ENSG00000007402;ENSG00000017260;ENSG00000036828;ENSG00000069696;ENSG00000070808;ENSG00000072062;ENSG00000073756;ENSG00000087088;ENSG00000088832;ENSG00000089250;ENSG00000090339;ENSG00000097007;ENSG00000100300;ENSG00000100346;ENSG00000101204;ENSG00000102468;ENSG00000105327;ENSG00000105329;ENSG00000105851;ENSG00000105974;ENSG00000106633;ENSG00000108691;ENSG00000109047;ENSG00000112038…
GO:0000165	MAPK cascade	101	1041	7.12511e-25	3.13811e-23	ENSG00000007952;ENSG00000017427;ENSG00000026103;ENSG00000036828;ENSG00000065361;ENSG00000066468;ENSG00000067900;ENSG00000069696;ENSG00000073417;ENSG00000079385;ENSG00000082556;ENSG00000084207;ENSG00000090339;ENSG00000096968;ENSG00000097007;ENSG00000100030;ENSG00000100368;ENSG00000102245;ENSG00000102468;ENSG00000102755;ENSG00000102882;ENSG00000104365;ENSG00000105329;ENSG00000105639;ENSG00000105851…
GO:0045860	positive regulation of protein kinase activity	72	562	8.31064e-25	3.64068e-23	ENSG00000012223;ENSG00000017427;ENSG00000065361;ENSG00000069696;ENSG00000072062;ENSG00000080644;ENSG00000080824;ENSG00000096384;ENSG00000096717;ENSG00000096968;ENSG00000097007;ENSG00000100030;ENSG00000102245;ENSG00000102468;ENSG00000102755;ENSG00000102882;ENSG00000105329;ENSG00000105851;ENSG00000107968;ENSG00000109339;ENSG00000110092;ENSG00000111276;ENSG00000111537;ENSG00000112062;ENSG00000112715…
GO:0050878	regulation of body fluid levels	70	534	1.00042e-24	4.3593e-23	ENSG00000006638;ENSG00000057593;ENSG00000072062;ENSG00000079385;ENSG00000082556;ENSG00000084676;ENSG00000085662;ENSG00000091583;ENSG00000096968;ENSG00000099937;ENSG00000100030;ENSG00000100644;ENSG00000101076;ENSG00000102245;ENSG00000102882;ENSG00000104368;ENSG00000105851;ENSG00000105974;ENSG00000106211;ENSG00000106366;ENSG00000108821;ENSG00000110092;ENSG00000111319;ENSG00000112715;ENSG00000113389…
GO:0006939	smooth muscle contraction	34	111	1.08981e-24	4.72367e-23	ENSG00000006638;ENSG00000050628;ENSG00000067900;ENSG00000073756;ENSG00000080644;ENSG00000102468;ENSG00000105974;ENSG00000113448;ENSG00000115353;ENSG00000117971;ENSG00000120907;ENSG00000133019;ENSG00000135914;ENSG00000142168;ENSG00000149295;ENSG00000150594;ENSG00000151617;ENSG00000156113;ENSG00000160716;ENSG00000163485;ENSG00000167657;ENSG00000169252;ENSG00000169403;ENSG00000170214;ENSG00000170425…
GO:0071900	regulation of protein serine/threonine kinase activity	70	538	1.5627e-24	6.7256e-23	ENSG00000012223;ENSG00000017427;ENSG00000069696;ENSG00000084207;ENSG00000096384;ENSG00000096717;ENSG00000096968;ENSG00000097007;ENSG00000100030;ENSG00000102245;ENSG00000102468;ENSG00000102755;ENSG00000102882;ENSG00000105329;ENSG00000105851;ENSG00000105974;ENSG00000106211;ENSG00000107968;ENSG00000109339;ENSG00000110092;ENSG00000111276;ENSG00000111537;ENSG00000112062;ENSG00000112715;ENSG00000113161…
GO:0010817	regulation of hormone levels	73	583	1.5681e-24	6.7256e-23	ENSG00000002330;ENSG00000007171;ENSG00000007402;ENSG00000036828;ENSG00000072310;ENSG00000080644;ENSG00000082556;ENSG00000085662;ENSG00000087085;ENSG00000089685;ENSG00000091831;ENSG00000096968;ENSG00000100300;ENSG00000100644;ENSG00000101076;ENSG00000105552;ENSG00000106633;ENSG00000108786;ENSG00000109320;ENSG00000111537;ENSG00000112033;ENSG00000113161;ENSG00000115353;ENSG00000117298;ENSG00000118785…
GO:0023014	signal transduction by protein phosphorylation	101	1052	1.60634e-24	6.85373e-23	ENSG00000007952;ENSG00000017427;ENSG00000026103;ENSG00000036828;ENSG00000065361;ENSG00000066468;ENSG00000067900;ENSG00000069696;ENSG00000073417;ENSG00000079385;ENSG00000082556;ENSG00000084207;ENSG00000090339;ENSG00000096968;ENSG00000097007;ENSG00000100030;ENSG00000100368;ENSG00000102245;ENSG00000102468;ENSG00000102755;ENSG00000102882;ENSG00000104365;ENSG00000105329;ENSG00000105639;ENSG00000105851…
GO:1901654	response to ketone	45	216	1.63768e-24	6.95123e-23	ENSG00000002330;ENSG00000006638;ENSG00000057593;ENSG00000069535;ENSG00000072310;ENSG00000084676;ENSG00000085662;ENSG00000090339;ENSG00000096717;ENSG00000100300;ENSG00000105329;ENSG00000105974;ENSG00000106546;ENSG00000107159;ENSG00000110092;ENSG00000115353;ENSG00000118785;ENSG00000124762;ENSG00000126767;ENSG00000132170;ENSG00000132906;ENSG00000135446;ENSG00000136997;ENSG00000140396;ENSG00000142208…
GO:0098771	inorganic ion homeostasis	85	776	1.91371e-24	8.08099e-23	ENSG00000006638;ENSG00000007952;ENSG00000012223;ENSG00000017260;ENSG00000036828;ENSG00000050628;ENSG00000055118;ENSG00000069696;ENSG00000072062;ENSG00000074410;ENSG00000087088;ENSG00000088832;ENSG00000089250;ENSG00000091831;ENSG00000096968;ENSG00000097007;ENSG00000100030;ENSG00000100292;ENSG00000100644;ENSG00000102468;ENSG00000102882;ENSG00000104267;ENSG00000105327;ENSG00000105329;ENSG00000105851…
GO:0043434	response to peptide hormone	64	454	2.08192e-24	8.74618e-23	ENSG00000057593;ENSG00000067900;ENSG00000070808;ENSG00000072062;ENSG00000072310;ENSG00000073756;ENSG00000079385;ENSG00000082556;ENSG00000084207;ENSG00000090339;ENSG00000096717;ENSG00000096968;ENSG00000104267;ENSG00000105221;ENSG00000105329;ENSG00000105639;ENSG00000105974;ENSG00000106633;ENSG00000108821;ENSG00000109163;ENSG00000109320;ENSG00000111276;ENSG00000113494;ENSG00000115415;ENSG00000116044…
GO:0051338	regulation of transferase activity	100	1039	2.33764e-24	9.77039e-23	ENSG00000002330;ENSG00000012223;ENSG00000017427;ENSG00000041880;ENSG00000065361;ENSG00000069696;ENSG00000072062;ENSG00000079385;ENSG00000080644;ENSG00000080824;ENSG00000082701;ENSG00000084207;ENSG00000096384;ENSG00000096717;ENSG00000096968;ENSG00000097007;ENSG00000100030;ENSG00000102245;ENSG00000102468;ENSG00000102755;ENSG00000102882;ENSG00000105329;ENSG00000105851;ENSG00000105974;ENSG00000106211…
GO:0055080	cation homeostasis	84	763	2.62283e-24	1.09067e-22	ENSG00000006638;ENSG00000007952;ENSG00000012223;ENSG00000017260;ENSG00000036828;ENSG00000050628;ENSG00000055118;ENSG00000069696;ENSG00000072062;ENSG00000087088;ENSG00000088832;ENSG00000089250;ENSG00000091831;ENSG00000096968;ENSG00000097007;ENSG00000100030;ENSG00000100292;ENSG00000100644;ENSG00000102468;ENSG00000102882;ENSG00000104267;ENSG00000105327;ENSG00000105329;ENSG00000105851;ENSG00000105974…
GO:0070997	neuron death	60	401	2.66972e-24	1.10456e-22	ENSG00000002330;ENSG00000044574;ENSG00000064012;ENSG00000065361;ENSG00000067900;ENSG00000070501;ENSG00000082701;ENSG00000087088;ENSG00000089685;ENSG00000096384;ENSG00000096717;ENSG00000096968;ENSG00000097007;ENSG00000100292;ENSG00000100644;ENSG00000105221;ENSG00000105327;ENSG00000108691;ENSG00000120899;ENSG00000124588;ENSG00000125266;ENSG00000126767;ENSG00000127445;ENSG00000128271;ENSG00000129484…
GO:0043549	regulation of kinase activity	94	934	2.71254e-24	1.11664e-22	ENSG00000002330;ENSG00000012223;ENSG00000017427;ENSG00000065361;ENSG00000069696;ENSG00000072062;ENSG00000079385;ENSG00000080644;ENSG00000080824;ENSG00000084207;ENSG00000096384;ENSG00000096717;ENSG00000096968;ENSG00000097007;ENSG00000100030;ENSG00000102245;ENSG00000102468;ENSG00000102755;ENSG00000102882;ENSG00000105329;ENSG00000105851;ENSG00000105974;ENSG00000106211;ENSG00000107968;ENSG00000109339…
GO:0051707	response to other organism	108	1192	3.39479e-24	1.39051e-22	ENSG00000002330;ENSG00000005381;ENSG00000006638;ENSG00000007171;ENSG00000007908;ENSG00000011465;ENSG00000012223;ENSG00000064012;ENSG00000066468;ENSG00000069535;ENSG00000073756;ENSG00000081041;ENSG00000082556;ENSG00000084207;ENSG00000084674;ENSG00000089250;ENSG00000090339;ENSG00000090382;ENSG00000096968;ENSG00000097007;ENSG00000100030;ENSG00000100300;ENSG00000100368;ENSG00000100504;ENSG00000101336…
GO:0006820	anion transport	76	638	3.80114e-24	1.5492e-22	ENSG00000007171;ENSG00000011677;ENSG00000022355;ENSG00000036828;ENSG00000069696;ENSG00000074410;ENSG00000076555;ENSG00000079385;ENSG00000084676;ENSG00000087237;ENSG00000094755;ENSG00000100300;ENSG00000101180;ENSG00000102287;ENSG00000103222;ENSG00000104267;ENSG00000105221;ENSG00000107159;ENSG00000109158;ENSG00000111886;ENSG00000112033;ENSG00000113327;ENSG00000118298;ENSG00000120659;ENSG00000125538…
GO:0019637	organophosphate metabolic process	112	1270	3.87919e-24	1.56782e-22	ENSG00000002330;ENSG00000005421;ENSG00000007171;ENSG00000007952;ENSG00000010256;ENSG00000014257;ENSG00000017427;ENSG00000048392;ENSG00000065989;ENSG00000073417;ENSG00000073578;ENSG00000073756;ENSG00000076555;ENSG00000087085;ENSG00000087237;ENSG00000089250;ENSG00000099624;ENSG00000100030;ENSG00000100300;ENSG00000100504;ENSG00000100644;ENSG00000101266;ENSG00000102468;ENSG00000102755;ENSG00000105329…
GO:0043207	response to external biotic stimulus	108	1194	3.88511e-24	1.56782e-22	ENSG00000002330;ENSG00000005381;ENSG00000006638;ENSG00000007171;ENSG00000007908;ENSG00000011465;ENSG00000012223;ENSG00000064012;ENSG00000066468;ENSG00000069535;ENSG00000073756;ENSG00000081041;ENSG00000082556;ENSG00000084207;ENSG00000084674;ENSG00000089250;ENSG00000090339;ENSG00000090382;ENSG00000096968;ENSG00000097007;ENSG00000100030;ENSG00000100300;ENSG00000100368;ENSG00000100504;ENSG00000101336…
GO:0051347	positive regulation of transferase activity	79	687	4.33756e-24	1.74183e-22	ENSG00000002330;ENSG00000012223;ENSG00000017427;ENSG00000065361;ENSG00000069696;ENSG00000072062;ENSG00000080644;ENSG00000080824;ENSG00000096384;ENSG00000096717;ENSG00000096968;ENSG00000097007;ENSG00000100030;ENSG00000102245;ENSG00000102468;ENSG00000102755;ENSG00000102882;ENSG00000105329;ENSG00000105851;ENSG00000107968;ENSG00000109339;ENSG00000109471;ENSG00000110092;ENSG00000111276;ENSG00000111537…
GO:1901615	organic hydroxy compound metabolic process	71	563	4.65715e-24	1.86104e-22	ENSG00000005421;ENSG00000017427;ENSG00000057252;ENSG00000069535;ENSG00000069696;ENSG00000072310;ENSG00000076555;ENSG00000079435;ENSG00000084674;ENSG00000085662;ENSG00000087237;ENSG00000096717;ENSG00000100003;ENSG00000100644;ENSG00000104763;ENSG00000105398;ENSG00000108786;ENSG00000109320;ENSG00000110921;ENSG00000111537;ENSG00000112033;ENSG00000113161;ENSG00000113520;ENSG00000116096;ENSG00000117448…
GO:0007187	G protein-coupled receptor signaling pathway, coupled to cyclic nucleotide second messenger	49	268	6.31472e-24	2.51117e-22	ENSG00000006638;ENSG00000036828;ENSG00000043591;ENSG00000050628;ENSG00000069696;ENSG00000082556;ENSG00000089250;ENSG00000101180;ENSG00000102468;ENSG00000108691;ENSG00000112038;ENSG00000113389;ENSG00000113448;ENSG00000113749;ENSG00000116329;ENSG00000120907;ENSG00000128271;ENSG00000133019;ENSG00000134640;ENSG00000135312;ENSG00000135914;ENSG00000147246;ENSG00000149295;ENSG00000150594;ENSG00000151577…
GO:0042060	wound healing	73	598	7.4177e-24	2.93555e-22	ENSG00000006638;ENSG00000011465;ENSG00000017427;ENSG00000057593;ENSG00000065361;ENSG00000066468;ENSG00000072062;ENSG00000079385;ENSG00000091583;ENSG00000096968;ENSG00000099937;ENSG00000100030;ENSG00000100292;ENSG00000100644;ENSG00000101076;ENSG00000102245;ENSG00000102882;ENSG00000104368;ENSG00000105329;ENSG00000105851;ENSG00000105974;ENSG00000106211;ENSG00000106366;ENSG00000108821;ENSG00000111276…
GO:0009056	catabolic process	184	2837	7.78958e-24	3.0679e-22	ENSG00000002330;ENSG00000005381;ENSG00000005421;ENSG00000007171;ENSG00000011465;ENSG00000017427;ENSG00000044574;ENSG00000060982;ENSG00000064012;ENSG00000065989;ENSG00000067900;ENSG00000068976;ENSG00000069535;ENSG00000072062;ENSG00000072310;ENSG00000073417;ENSG00000076555;ENSG00000079385;ENSG00000079435;ENSG00000079462;ENSG00000080824;ENSG00000082701;ENSG00000084674;ENSG00000087085;ENSG00000087088…
GO:0060079	excitatory postsynaptic potential	33	109	8.12606e-24	3.18511e-22	ENSG00000080644;ENSG00000082701;ENSG00000101204;ENSG00000108556;ENSG00000112038;ENSG00000117971;ENSG00000120899;ENSG00000120903;ENSG00000128271;ENSG00000129749;ENSG00000132535;ENSG00000135902;ENSG00000138435;ENSG00000138814;ENSG00000142208;ENSG00000145888;ENSG00000147432;ENSG00000147434;ENSG00000149295;ENSG00000160716;ENSG00000163485;ENSG00000164885;ENSG00000166736;ENSG00000169252;ENSG00000169684…
GO:0042310	vasoconstriction	29	79	8.40034e-24	3.26794e-22	ENSG00000006638;ENSG00000036828;ENSG00000073756;ENSG00000090339;ENSG00000102468;ENSG00000105974;ENSG00000108576;ENSG00000113749;ENSG00000115353;ENSG00000117298;ENSG00000120907;ENSG00000133019;ENSG00000135312;ENSG00000135914;ENSG00000142208;ENSG00000146648;ENSG00000150594;ENSG00000151617;ENSG00000152661;ENSG00000169403;ENSG00000169676;ENSG00000170214;ENSG00000171560;ENSG00000178394;ENSG00000179546…
GO:0055065	metal ion homeostasis	78	678	8.41718e-24	3.26794e-22	ENSG00000006638;ENSG00000012223;ENSG00000017260;ENSG00000036828;ENSG00000050628;ENSG00000055118;ENSG00000069696;ENSG00000072062;ENSG00000087088;ENSG00000088832;ENSG00000089250;ENSG00000091831;ENSG00000096968;ENSG00000097007;ENSG00000100292;ENSG00000100644;ENSG00000102468;ENSG00000105327;ENSG00000105329;ENSG00000105851;ENSG00000105974;ENSG00000109471;ENSG00000111262;ENSG00000111319;ENSG00000113448…
GO:0043410	positive regulation of MAPK cascade	73	601	1.00571e-23	3.88622e-22	ENSG00000007952;ENSG00000017427;ENSG00000036828;ENSG00000066468;ENSG00000067900;ENSG00000069696;ENSG00000073417;ENSG00000082556;ENSG00000090339;ENSG00000096968;ENSG00000097007;ENSG00000100030;ENSG00000102245;ENSG00000102468;ENSG00000102755;ENSG00000102882;ENSG00000105329;ENSG00000105851;ENSG00000107968;ENSG00000108691;ENSG00000109339;ENSG00000112038;ENSG00000112062;ENSG00000112715;ENSG00000113161…
GO:0062012	regulation of small molecule metabolic process	64	474	2.2856e-23	8.79043e-22	ENSG00000002330;ENSG00000007171;ENSG00000017427;ENSG00000072310;ENSG00000073756;ENSG00000076555;ENSG00000079385;ENSG00000082701;ENSG00000084674;ENSG00000089250;ENSG00000096717;ENSG00000100003;ENSG00000100300;ENSG00000100644;ENSG00000102468;ENSG00000105221;ENSG00000105329;ENSG00000105974;ENSG00000106633;ENSG00000108179;ENSG00000108344;ENSG00000109047;ENSG00000109320;ENSG00000110921;ENSG00000111537…
GO:0010959	regulation of metal ion transport	60	418	2.42016e-23	9.26448e-22	ENSG00000036828;ENSG00000055118;ENSG00000069696;ENSG00000070808;ENSG00000072062;ENSG00000073756;ENSG00000082556;ENSG00000087088;ENSG00000088832;ENSG00000089250;ENSG00000090339;ENSG00000097007;ENSG00000100300;ENSG00000102468;ENSG00000105329;ENSG00000105711;ENSG00000105851;ENSG00000105974;ENSG00000106633;ENSG00000108691;ENSG00000109047;ENSG00000111262;ENSG00000113448;ENSG00000116329;ENSG00000120899…
GO:0006952	defense response	159	2290	2.79917e-23	1.06655e-21	ENSG00000005381;ENSG00000006638;ENSG00000007171;ENSG00000007908;ENSG00000007952;ENSG00000012223;ENSG00000012779;ENSG00000017427;ENSG00000050628;ENSG00000064012;ENSG00000069696;ENSG00000070501;ENSG00000070808;ENSG00000072062;ENSG00000073008;ENSG00000073756;ENSG00000074771;ENSG00000079385;ENSG00000081041;ENSG00000082556;ENSG00000084207;ENSG00000084674;ENSG00000088827;ENSG00000090339;ENSG00000090382…
GO:0043408	regulation of MAPK cascade	86	827	3.45896e-23	1.31184e-21	ENSG00000007952;ENSG00000017427;ENSG00000026103;ENSG00000036828;ENSG00000066468;ENSG00000067900;ENSG00000069696;ENSG00000073417;ENSG00000079385;ENSG00000082556;ENSG00000084207;ENSG00000090339;ENSG00000096968;ENSG00000097007;ENSG00000100030;ENSG00000102245;ENSG00000102468;ENSG00000102755;ENSG00000102882;ENSG00000105329;ENSG00000105851;ENSG00000105974;ENSG00000107968;ENSG00000108691;ENSG00000109339…
GO:0033002	muscle cell proliferation	47	256	4.51949e-23	1.70616e-21	ENSG00000007952;ENSG00000017427;ENSG00000066468;ENSG00000073756;ENSG00000084207;ENSG00000085662;ENSG00000087245;ENSG00000096968;ENSG00000100030;ENSG00000100292;ENSG00000100985;ENSG00000111276;ENSG00000111537;ENSG00000112033;ENSG00000112062;ENSG00000113161;ENSG00000113302;ENSG00000113389;ENSG00000115353;ENSG00000115415;ENSG00000124588;ENSG00000124762;ENSG00000130816;ENSG00000132170;ENSG00000134057…
GO:0019752	carboxylic acid metabolic process	105	1176	5.12889e-23	1.92733e-21	ENSG00000005421;ENSG00000007171;ENSG00000011376;ENSG00000011465;ENSG00000012779;ENSG00000017427;ENSG00000060982;ENSG00000072310;ENSG00000073578;ENSG00000073756;ENSG00000076555;ENSG00000079385;ENSG00000079435;ENSG00000084207;ENSG00000089250;ENSG00000095303;ENSG00000096717;ENSG00000100644;ENSG00000101076;ENSG00000102468;ENSG00000102882;ENSG00000103222;ENSG00000104325;ENSG00000104951;ENSG00000105221…
GO:0043279	response to alkaloid	33	116	7.44101e-23	2.78341e-21	ENSG00000010256;ENSG00000044574;ENSG00000069696;ENSG00000082556;ENSG00000090339;ENSG00000096384;ENSG00000102468;ENSG00000112038;ENSG00000114200;ENSG00000115353;ENSG00000120899;ENSG00000128271;ENSG00000132170;ENSG00000135312;ENSG00000142319;ENSG00000145386;ENSG00000147571;ENSG00000149295;ENSG00000151577;ENSG00000160716;ENSG00000164305;ENSG00000164885;ENSG00000166736;ENSG00000169676;ENSG00000171552…
GO:0051246	regulation of protein metabolic process	197	3207	7.55509e-23	2.81324e-21	ENSG00000002330;ENSG00000007171;ENSG00000007952;ENSG00000012223;ENSG00000017427;ENSG00000026103;ENSG00000036828;ENSG00000044574;ENSG00000057252;ENSG00000064012;ENSG00000065361;ENSG00000066468;ENSG00000067900;ENSG00000069696;ENSG00000072062;ENSG00000072310;ENSG00000073417;ENSG00000073756;ENSG00000079385;ENSG00000080644;ENSG00000080824;ENSG00000082556;ENSG00000082701;ENSG00000084207;ENSG00000087088…
GO:0072359	circulatory system development	106	1203	8.62845e-23	3.19838e-21	ENSG00000006638;ENSG00000007952;ENSG00000007968;ENSG00000011465;ENSG00000017427;ENSG00000065361;ENSG00000066468;ENSG00000067900;ENSG00000073756;ENSG00000076555;ENSG00000077092;ENSG00000079385;ENSG00000084674;ENSG00000087088;ENSG00000087245;ENSG00000088832;ENSG00000091583;ENSG00000096717;ENSG00000097007;ENSG00000100030;ENSG00000100292;ENSG00000100644;ENSG00000102755;ENSG00000102882;ENSG00000105329…
GO:0090257	regulation of muscle system process	47	260	8.98468e-23	3.31543e-21	ENSG00000006638;ENSG00000007314;ENSG00000017427;ENSG00000067900;ENSG00000072062;ENSG00000073756;ENSG00000080644;ENSG00000089250;ENSG00000105851;ENSG00000105974;ENSG00000111262;ENSG00000113448;ENSG00000115353;ENSG00000117971;ENSG00000120907;ENSG00000127445;ENSG00000129484;ENSG00000133019;ENSG00000136807;ENSG00000138735;ENSG00000138814;ENSG00000142168;ENSG00000143799;ENSG00000150594;ENSG00000154229…
GO:0051704	multi-organism process	187	2971	9.70381e-23	3.56473e-21	ENSG00000002330;ENSG00000005381;ENSG00000006638;ENSG00000007171;ENSG00000007908;ENSG00000011465;ENSG00000012223;ENSG00000017427;ENSG00000064012;ENSG00000066468;ENSG00000069535;ENSG00000069696;ENSG00000072062;ENSG00000073008;ENSG00000073756;ENSG00000079462;ENSG00000081041;ENSG00000082175;ENSG00000082556;ENSG00000084207;ENSG00000084674;ENSG00000084676;ENSG00000085662;ENSG00000087088;ENSG00000087245…
GO:0001101	response to acid chemical	55	362	1.13245e-22	4.14151e-21	ENSG00000002330;ENSG00000005421;ENSG00000057593;ENSG00000066468;ENSG00000072310;ENSG00000073756;ENSG00000077092;ENSG00000084207;ENSG00000084674;ENSG00000084676;ENSG00000085662;ENSG00000087245;ENSG00000090339;ENSG00000101412;ENSG00000108576;ENSG00000108821;ENSG00000109339;ENSG00000111276;ENSG00000112715;ENSG00000114200;ENSG00000115353;ENSG00000120899;ENSG00000121691;ENSG00000130164;ENSG00000130816…
GO:0060341	regulation of cellular localization	91	932	1.35704e-22	4.94084e-21	ENSG00000002330;ENSG00000064012;ENSG00000067900;ENSG00000069696;ENSG00000070808;ENSG00000072062;ENSG00000072310;ENSG00000073756;ENSG00000078018;ENSG00000080644;ENSG00000080824;ENSG00000082701;ENSG00000087088;ENSG00000088832;ENSG00000089250;ENSG00000089685;ENSG00000096384;ENSG00000097007;ENSG00000100030;ENSG00000100292;ENSG00000100453;ENSG00000100644;ENSG00000101204;ENSG00000101412;ENSG00000102468…
GO:0007568	aging	55	365	1.69836e-22	6.12905e-21	ENSG00000005381;ENSG00000011465;ENSG00000070501;ENSG00000072310;ENSG00000073756;ENSG00000090339;ENSG00000096717;ENSG00000097007;ENSG00000100030;ENSG00000100300;ENSG00000102468;ENSG00000102882;ENSG00000105327;ENSG00000105329;ENSG00000105810;ENSG00000106366;ENSG00000112062;ENSG00000113161;ENSG00000113448;ENSG00000116044;ENSG00000120907;ENSG00000121691;ENSG00000124762;ENSG00000132906;ENSG00000133703…
GO:1901214	regulation of neuron death	55	365	1.69836e-22	6.12905e-21	ENSG00000002330;ENSG00000064012;ENSG00000065361;ENSG00000067900;ENSG00000082701;ENSG00000087088;ENSG00000089685;ENSG00000096384;ENSG00000096717;ENSG00000096968;ENSG00000097007;ENSG00000100292;ENSG00000100644;ENSG00000105327;ENSG00000108691;ENSG00000120899;ENSG00000124588;ENSG00000125266;ENSG00000126767;ENSG00000127445;ENSG00000128271;ENSG00000129484;ENSG00000132906;ENSG00000133703;ENSG00000134640…
GO:0045321	leukocyte activation	123	1552	1.76632e-22	6.34635e-21	ENSG00000002330;ENSG00000005381;ENSG00000012223;ENSG00000012779;ENSG00000014257;ENSG00000017427;ENSG00000041880;ENSG00000064012;ENSG00000067900;ENSG00000079385;ENSG00000080824;ENSG00000084207;ENSG00000087088;ENSG00000088832;ENSG00000090339;ENSG00000090382;ENSG00000090659;ENSG00000096384;ENSG00000097007;ENSG00000100030;ENSG00000100097;ENSG00000100292;ENSG00000100504;ENSG00000100985;ENSG00000101204…
GO:1901653	cellular response to peptide	58	407	1.9683e-22	7.04118e-21	ENSG00000017427;ENSG00000036828;ENSG00000067900;ENSG00000070808;ENSG00000072062;ENSG00000072310;ENSG00000079385;ENSG00000082701;ENSG00000084207;ENSG00000085662;ENSG00000090339;ENSG00000096717;ENSG00000096968;ENSG00000104267;ENSG00000105221;ENSG00000105329;ENSG00000105639;ENSG00000105974;ENSG00000106633;ENSG00000109163;ENSG00000109320;ENSG00000113494;ENSG00000115415;ENSG00000116044;ENSG00000120053…
GO:0071242	cellular response to ammonium ion	27	73	2.37785e-22	8.46929e-21	ENSG00000022355;ENSG00000080644;ENSG00000097007;ENSG00000100030;ENSG00000101180;ENSG00000101204;ENSG00000102882;ENSG00000112038;ENSG00000113327;ENSG00000133019;ENSG00000136997;ENSG00000145386;ENSG00000145864;ENSG00000147571;ENSG00000160716;ENSG00000163288;ENSG00000164305;ENSG00000166206;ENSG00000168539;ENSG00000169403;ENSG00000175344;ENSG00000176749;ENSG00000180720;ENSG00000181072;ENSG00000184845…
GO:0070838	divalent metal ion transport	66	525	2.47929e-22	8.79237e-21	ENSG00000006283;ENSG00000007402;ENSG00000017260;ENSG00000036828;ENSG00000069696;ENSG00000070808;ENSG00000072062;ENSG00000073756;ENSG00000087088;ENSG00000088832;ENSG00000089250;ENSG00000090339;ENSG00000097007;ENSG00000100300;ENSG00000100346;ENSG00000101204;ENSG00000102468;ENSG00000105327;ENSG00000105329;ENSG00000105851;ENSG00000105974;ENSG00000106633;ENSG00000108691;ENSG00000109047;ENSG00000112038…
GO:0015850	organic hydroxy compound transport	48	280	3.34057e-22	1.17957e-20	ENSG00000005421;ENSG00000057252;ENSG00000069535;ENSG00000069696;ENSG00000079385;ENSG00000082556;ENSG00000084674;ENSG00000084676;ENSG00000087237;ENSG00000089250;ENSG00000096717;ENSG00000100300;ENSG00000101180;ENSG00000101204;ENSG00000102468;ENSG00000103546;ENSG00000105974;ENSG00000108576;ENSG00000109320;ENSG00000118785;ENSG00000128271;ENSG00000130164;ENSG00000132170;ENSG00000135312;ENSG00000136997…
GO:0072511	divalent inorganic cation transport	66	529	3.77638e-22	1.32773e-20	ENSG00000006283;ENSG00000007402;ENSG00000017260;ENSG00000036828;ENSG00000069696;ENSG00000070808;ENSG00000072062;ENSG00000073756;ENSG00000087088;ENSG00000088832;ENSG00000089250;ENSG00000090339;ENSG00000097007;ENSG00000100300;ENSG00000100346;ENSG00000101204;ENSG00000102468;ENSG00000105327;ENSG00000105329;ENSG00000105851;ENSG00000105974;ENSG00000106633;ENSG00000108691;ENSG00000109047;ENSG00000112038…
GO:0009117	nucleotide metabolic process	80	754	3.85204e-22	1.34854e-20	ENSG00000002330;ENSG00000007171;ENSG00000007952;ENSG00000010256;ENSG00000014257;ENSG00000017427;ENSG00000048392;ENSG00000065989;ENSG00000073417;ENSG00000073578;ENSG00000073756;ENSG00000076555;ENSG00000089250;ENSG00000099624;ENSG00000100030;ENSG00000100300;ENSG00000100644;ENSG00000102468;ENSG00000105329;ENSG00000105398;ENSG00000105650;ENSG00000106348;ENSG00000106633;ENSG00000108179;ENSG00000109047…
GO:0032268	regulation of cellular protein metabolic process	181	2876	6.61253e-22	2.3051e-20	ENSG00000002330;ENSG00000007952;ENSG00000012223;ENSG00000017427;ENSG00000026103;ENSG00000036828;ENSG00000044574;ENSG00000064012;ENSG00000065361;ENSG00000066468;ENSG00000067900;ENSG00000069696;ENSG00000072062;ENSG00000072310;ENSG00000073417;ENSG00000073756;ENSG00000079385;ENSG00000080644;ENSG00000080824;ENSG00000082556;ENSG00000082701;ENSG00000084207;ENSG00000087088;ENSG00000088832;ENSG00000089250…
GO:0098655	cation transmembrane transport	89	918	6.85214e-22	2.3785e-20	ENSG00000006283;ENSG00000007314;ENSG00000007402;ENSG00000017260;ENSG00000055118;ENSG00000069696;ENSG00000072062;ENSG00000082556;ENSG00000087088;ENSG00000088832;ENSG00000089250;ENSG00000097007;ENSG00000099337;ENSG00000099624;ENSG00000099822;ENSG00000100346;ENSG00000100985;ENSG00000102468;ENSG00000105327;ENSG00000105329;ENSG00000105711;ENSG00000105851;ENSG00000105974;ENSG00000108179;ENSG00000108556…
GO:0006753	nucleoside phosphate metabolic process	80	762	7.50151e-22	2.59293e-20	ENSG00000002330;ENSG00000007171;ENSG00000007952;ENSG00000010256;ENSG00000014257;ENSG00000017427;ENSG00000048392;ENSG00000065989;ENSG00000073417;ENSG00000073578;ENSG00000073756;ENSG00000076555;ENSG00000089250;ENSG00000099624;ENSG00000100030;ENSG00000100300;ENSG00000100644;ENSG00000102468;ENSG00000105329;ENSG00000105398;ENSG00000105650;ENSG00000106348;ENSG00000106633;ENSG00000108179;ENSG00000109047…
GO:0007584	response to nutrient	43	226	7.81268e-22	2.68914e-20	ENSG00000006638;ENSG00000036828;ENSG00000057593;ENSG00000073756;ENSG00000084207;ENSG00000084676;ENSG00000100292;ENSG00000100300;ENSG00000105329;ENSG00000108576;ENSG00000108821;ENSG00000110092;ENSG00000112033;ENSG00000113161;ENSG00000114200;ENSG00000115415;ENSG00000117601;ENSG00000118785;ENSG00000121691;ENSG00000125538;ENSG00000127948;ENSG00000131759;ENSG00000132170;ENSG00000137193;ENSG00000140465…
GO:2000026	regulation of multicellular organismal development	155	2276	8.57249e-22	2.93832e-20	ENSG00000002330;ENSG00000006638;ENSG00000007968;ENSG00000011465;ENSG00000012223;ENSG00000017427;ENSG00000040608;ENSG00000041880;ENSG00000044574;ENSG00000064012;ENSG00000065361;ENSG00000066468;ENSG00000067900;ENSG00000070808;ENSG00000072062;ENSG00000073756;ENSG00000076555;ENSG00000077092;ENSG00000078018;ENSG00000079385;ENSG00000080644;ENSG00000082701;ENSG00000084676;ENSG00000087088;ENSG00000089250…
GO:0048585	negative regulation of response to stimulus	136	1856	8.67939e-22	2.96256e-20	ENSG00000011465;ENSG00000012223;ENSG00000017427;ENSG00000026103;ENSG00000040608;ENSG00000041880;ENSG00000044574;ENSG00000048392;ENSG00000064012;ENSG00000065361;ENSG00000072062;ENSG00000073417;ENSG00000073756;ENSG00000079385;ENSG00000082701;ENSG00000084207;ENSG00000087088;ENSG00000090339;ENSG00000091583;ENSG00000091831;ENSG00000096717;ENSG00000097007;ENSG00000100292;ENSG00000100644;ENSG00000100985…
GO:0030003	cellular cation homeostasis	75	685	1.33873e-21	4.55059e-20	ENSG00000006638;ENSG00000007952;ENSG00000012223;ENSG00000017260;ENSG00000036828;ENSG00000050628;ENSG00000069696;ENSG00000072062;ENSG00000087088;ENSG00000088832;ENSG00000089250;ENSG00000091831;ENSG00000096968;ENSG00000097007;ENSG00000100030;ENSG00000100292;ENSG00000100644;ENSG00000102468;ENSG00000102882;ENSG00000104267;ENSG00000105327;ENSG00000105329;ENSG00000105851;ENSG00000105974;ENSG00000109471…
GO:0006082	organic acid metabolic process	108	1286	1.36018e-21	4.60439e-20	ENSG00000005381;ENSG00000005421;ENSG00000007171;ENSG00000011376;ENSG00000011465;ENSG00000012779;ENSG00000017427;ENSG00000060982;ENSG00000072310;ENSG00000073578;ENSG00000073756;ENSG00000076555;ENSG00000079385;ENSG00000079435;ENSG00000084207;ENSG00000089250;ENSG00000095303;ENSG00000096717;ENSG00000100644;ENSG00000101076;ENSG00000102468;ENSG00000102882;ENSG00000103222;ENSG00000104325;ENSG00000104951…
GO:0009612	response to mechanical stimulus	42	219	1.72176e-21	5.80439e-20	ENSG00000002330;ENSG00000005381;ENSG00000011465;ENSG00000026103;ENSG00000064012;ENSG00000073756;ENSG00000102468;ENSG00000102882;ENSG00000105329;ENSG00000107643;ENSG00000108821;ENSG00000109320;ENSG00000111262;ENSG00000112062;ENSG00000115353;ENSG00000115415;ENSG00000120053;ENSG00000120899;ENSG00000125347;ENSG00000125538;ENSG00000129749;ENSG00000132155;ENSG00000132170;ENSG00000133048;ENSG00000134057…
GO:0048732	gland development	61	469	1.84765e-21	6.20326e-20	ENSG00000066468;ENSG00000070501;ENSG00000077092;ENSG00000079385;ENSG00000082175;ENSG00000084676;ENSG00000087088;ENSG00000091831;ENSG00000096968;ENSG00000097007;ENSG00000100030;ENSG00000100292;ENSG00000100300;ENSG00000100644;ENSG00000101076;ENSG00000102882;ENSG00000105221;ENSG00000105329;ENSG00000105974;ENSG00000110092;ENSG00000111276;ENSG00000112715;ENSG00000113494;ENSG00000113749;ENSG00000117054…
GO:0098662	inorganic cation transmembrane transport	82	808	1.91929e-21	6.4175e-20	ENSG00000006283;ENSG00000007314;ENSG00000007402;ENSG00000017260;ENSG00000055118;ENSG00000069696;ENSG00000072062;ENSG00000082556;ENSG00000087088;ENSG00000088832;ENSG00000089250;ENSG00000097007;ENSG00000099337;ENSG00000099624;ENSG00000099822;ENSG00000100346;ENSG00000102468;ENSG00000105327;ENSG00000105329;ENSG00000105711;ENSG00000105851;ENSG00000105974;ENSG00000108179;ENSG00000110955;ENSG00000111262…
GO:0019932	second-messenger-mediated signaling	61	473	2.86814e-21	9.55115e-20	ENSG00000006638;ENSG00000007171;ENSG00000007908;ENSG00000017427;ENSG00000043591;ENSG00000050628;ENSG00000065361;ENSG00000065989;ENSG00000072062;ENSG00000082701;ENSG00000088832;ENSG00000089250;ENSG00000106546;ENSG00000112038;ENSG00000112541;ENSG00000112715;ENSG00000113448;ENSG00000120659;ENSG00000120899;ENSG00000120907;ENSG00000128271;ENSG00000134640;ENSG00000135914;ENSG00000138735;ENSG00000138814…
GO:0043068	positive regulation of programmed cell death	77	728	3.03705e-21	1.00516e-19	ENSG00000002330;ENSG00000007952;ENSG00000026103;ENSG00000064012;ENSG00000070808;ENSG00000073756;ENSG00000077092;ENSG00000081320;ENSG00000082701;ENSG00000084676;ENSG00000087088;ENSG00000096717;ENSG00000096968;ENSG00000097007;ENSG00000100292;ENSG00000100300;ENSG00000100453;ENSG00000100985;ENSG00000101412;ENSG00000102245;ENSG00000105327;ENSG00000105329;ENSG00000105974;ENSG00000107643;ENSG00000108179…
GO:0090066	regulation of anatomical structure size	65	534	3.04297e-21	1.00516e-19	ENSG00000006638;ENSG00000036828;ENSG00000040608;ENSG00000043591;ENSG00000067900;ENSG00000073756;ENSG00000078018;ENSG00000082701;ENSG00000089250;ENSG00000090339;ENSG00000096384;ENSG00000097007;ENSG00000100292;ENSG00000101336;ENSG00000102468;ENSG00000105974;ENSG00000108576;ENSG00000112033;ENSG00000112715;ENSG00000113161;ENSG00000113749;ENSG00000115353;ENSG00000115414;ENSG00000117298;ENSG00000118785…
GO:0034599	cellular response to oxidative stress	51	334	3.42009e-21	1.12519e-19	ENSG00000005381;ENSG00000007952;ENSG00000073417;ENSG00000084207;ENSG00000087245;ENSG00000096717;ENSG00000096968;ENSG00000097007;ENSG00000100030;ENSG00000100292;ENSG00000100644;ENSG00000100985;ENSG00000102882;ENSG00000104687;ENSG00000106211;ENSG00000107643;ENSG00000108179;ENSG00000116044;ENSG00000121691;ENSG00000123374;ENSG00000136244;ENSG00000136634;ENSG00000136869;ENSG00000138061;ENSG00000141510…
GO:0043436	oxoacid metabolic process	106	1266	4.34639e-21	1.41928e-19	ENSG00000005381;ENSG00000005421;ENSG00000007171;ENSG00000011376;ENSG00000011465;ENSG00000012779;ENSG00000017427;ENSG00000060982;ENSG00000072310;ENSG00000073578;ENSG00000073756;ENSG00000076555;ENSG00000079385;ENSG00000079435;ENSG00000084207;ENSG00000089250;ENSG00000095303;ENSG00000096717;ENSG00000100644;ENSG00000101076;ENSG00000102468;ENSG00000102882;ENSG00000103222;ENSG00000104325;ENSG00000104951…
GO:0007271	synaptic transmission, cholinergic	19	32	4.34861e-21	1.41928e-19	ENSG00000080644;ENSG00000087085;ENSG00000101204;ENSG00000108556;ENSG00000115353;ENSG00000117971;ENSG00000128271;ENSG00000129749;ENSG00000133019;ENSG00000135902;ENSG00000138435;ENSG00000147432;ENSG00000147434;ENSG00000160716;ENSG00000169684;ENSG00000170175;ENSG00000175344;ENSG00000181019;ENSG00000196811
GO:0006873	cellular ion homeostasis	75	699	4.4844e-21	1.45779e-19	ENSG00000006638;ENSG00000007952;ENSG00000012223;ENSG00000017260;ENSG00000036828;ENSG00000050628;ENSG00000069696;ENSG00000072062;ENSG00000087088;ENSG00000088832;ENSG00000089250;ENSG00000091831;ENSG00000096968;ENSG00000097007;ENSG00000100030;ENSG00000100292;ENSG00000100644;ENSG00000102468;ENSG00000102882;ENSG00000104267;ENSG00000105327;ENSG00000105329;ENSG00000105851;ENSG00000105974;ENSG00000109471…
GO:0018209	peptidyl-serine modification	50	324	5.29112e-21	1.71324e-19	ENSG00000011465;ENSG00000013441;ENSG00000067900;ENSG00000070808;ENSG00000072062;ENSG00000073756;ENSG00000080824;ENSG00000082701;ENSG00000087088;ENSG00000089250;ENSG00000096384;ENSG00000100030;ENSG00000101266;ENSG00000102882;ENSG00000104365;ENSG00000105221;ENSG00000105329;ENSG00000105974;ENSG00000107643;ENSG00000111537;ENSG00000112062;ENSG00000112715;ENSG00000113448;ENSG00000116329;ENSG00000123374…
GO:0006875	cellular metal ion homeostasis	69	603	5.51121e-21	1.77747e-19	ENSG00000006638;ENSG00000012223;ENSG00000017260;ENSG00000036828;ENSG00000050628;ENSG00000069696;ENSG00000072062;ENSG00000087088;ENSG00000088832;ENSG00000089250;ENSG00000091831;ENSG00000096968;ENSG00000097007;ENSG00000100292;ENSG00000100644;ENSG00000102468;ENSG00000105327;ENSG00000105329;ENSG00000105851;ENSG00000105974;ENSG00000109471;ENSG00000113448;ENSG00000115353;ENSG00000118777;ENSG00000120053…
GO:0071902	positive regulation of protein serine/threonine kinase activity	52	351	5.56993e-21	1.78937e-19	ENSG00000012223;ENSG00000017427;ENSG00000069696;ENSG00000096384;ENSG00000096717;ENSG00000096968;ENSG00000100030;ENSG00000102245;ENSG00000102468;ENSG00000102755;ENSG00000102882;ENSG00000105329;ENSG00000105851;ENSG00000107968;ENSG00000109339;ENSG00000110092;ENSG00000111276;ENSG00000111537;ENSG00000112062;ENSG00000112715;ENSG00000120659;ENSG00000120899;ENSG00000125538;ENSG00000132155;ENSG00000133703…
GO:0043065	positive regulation of apoptotic process	76	719	5.86635e-21	1.87723e-19	ENSG00000002330;ENSG00000007952;ENSG00000026103;ENSG00000064012;ENSG00000070808;ENSG00000073756;ENSG00000077092;ENSG00000081320;ENSG00000082701;ENSG00000084676;ENSG00000087088;ENSG00000096717;ENSG00000096968;ENSG00000097007;ENSG00000100292;ENSG00000100300;ENSG00000100453;ENSG00000100985;ENSG00000101412;ENSG00000102245;ENSG00000105327;ENSG00000105329;ENSG00000105974;ENSG00000107643;ENSG00000108179…
GO:0045595	regulation of cell differentiation	142	2028	6.01449e-21	1.91715e-19	ENSG00000002330;ENSG00000012223;ENSG00000017427;ENSG00000040608;ENSG00000044574;ENSG00000064012;ENSG00000066468;ENSG00000067900;ENSG00000070808;ENSG00000072062;ENSG00000073756;ENSG00000077092;ENSG00000078018;ENSG00000079102;ENSG00000079385;ENSG00000080644;ENSG00000082701;ENSG00000084674;ENSG00000084676;ENSG00000087237;ENSG00000089250;ENSG00000096384;ENSG00000096717;ENSG00000096968;ENSG00000097007…
GO:0051094	positive regulation of developmental process	118	1515	6.42059e-21	2.03866e-19	ENSG00000002330;ENSG00000006638;ENSG00000007402;ENSG00000011465;ENSG00000012223;ENSG00000017427;ENSG00000044574;ENSG00000064012;ENSG00000065361;ENSG00000066468;ENSG00000073756;ENSG00000076555;ENSG00000077092;ENSG00000079385;ENSG00000084674;ENSG00000084676;ENSG00000087088;ENSG00000096384;ENSG00000096717;ENSG00000096968;ENSG00000097007;ENSG00000100030;ENSG00000100292;ENSG00000100300;ENSG00000100644…
GO:0051932	synaptic transmission, GABAergic	22	48	6.44863e-21	2.03966e-19	ENSG00000011677;ENSG00000022355;ENSG00000102287;ENSG00000104267;ENSG00000109158;ENSG00000113327;ENSG00000115353;ENSG00000120907;ENSG00000128271;ENSG00000133703;ENSG00000135312;ENSG00000145863;ENSG00000145864;ENSG00000149295;ENSG00000151834;ENSG00000163285;ENSG00000163485;ENSG00000164129;ENSG00000168748;ENSG00000171862;ENSG00000182256;ENSG00000186297
GO:0006163	purine nucleotide metabolic process	69	608	8.74966e-21	2.74615e-19	ENSG00000002330;ENSG00000007171;ENSG00000010256;ENSG00000017427;ENSG00000065989;ENSG00000073417;ENSG00000073578;ENSG00000076555;ENSG00000089250;ENSG00000099624;ENSG00000100300;ENSG00000100644;ENSG00000102468;ENSG00000105329;ENSG00000105398;ENSG00000105650;ENSG00000106348;ENSG00000106633;ENSG00000108179;ENSG00000109047;ENSG00000110921;ENSG00000110955;ENSG00000112541;ENSG00000113161;ENSG00000113448…
GO:0071214	cellular response to abiotic stimulus	51	341	8.78285e-21	2.74615e-19	ENSG00000002330;ENSG00000007952;ENSG00000026103;ENSG00000044574;ENSG00000064012;ENSG00000073756;ENSG00000085662;ENSG00000087088;ENSG00000096717;ENSG00000100300;ENSG00000102882;ENSG00000105221;ENSG00000105329;ENSG00000107643;ENSG00000108821;ENSG00000109320;ENSG00000109339;ENSG00000112062;ENSG00000120053;ENSG00000122008;ENSG00000124762;ENSG00000125347;ENSG00000125538;ENSG00000126767;ENSG00000132906…
GO:0104004	cellular response to environmental stimulus	51	341	8.78285e-21	2.74615e-19	ENSG00000002330;ENSG00000007952;ENSG00000026103;ENSG00000044574;ENSG00000064012;ENSG00000073756;ENSG00000085662;ENSG00000087088;ENSG00000096717;ENSG00000100300;ENSG00000102882;ENSG00000105221;ENSG00000105329;ENSG00000107643;ENSG00000108821;ENSG00000109320;ENSG00000109339;ENSG00000112062;ENSG00000120053;ENSG00000122008;ENSG00000124762;ENSG00000125347;ENSG00000125538;ENSG00000126767;ENSG00000132906…
GO:0065007	biological regulation	531	13872	9.00103e-21	2.80367e-19	ENSG00000002330;ENSG00000005381;ENSG00000005421;ENSG00000006283;ENSG00000006638;ENSG00000007171;ENSG00000007255;ENSG00000007314;ENSG00000007402;ENSG00000007908;ENSG00000007952;ENSG00000007968;ENSG00000011376;ENSG00000011465;ENSG00000011677;ENSG00000012223;ENSG00000012779;ENSG00000013441;ENSG00000014257;ENSG00000017260;ENSG00000017427;ENSG00000022355;ENSG00000026103;ENSG00000036828;ENSG00000040608…
GO:0071216	cellular response to biotic stimulus	46	277	9.76634e-21	3.03052e-19	ENSG00000006638;ENSG00000007171;ENSG00000012223;ENSG00000044574;ENSG00000081041;ENSG00000082556;ENSG00000082701;ENSG00000084207;ENSG00000090339;ENSG00000097007;ENSG00000100030;ENSG00000100300;ENSG00000101336;ENSG00000102882;ENSG00000105329;ENSG00000106366;ENSG00000107643;ENSG00000108691;ENSG00000109320;ENSG00000112033;ENSG00000112062;ENSG00000113302;ENSG00000113448;ENSG00000125538;ENSG00000131759…
GO:0048660	regulation of smooth muscle cell proliferation	38	185	1.19572e-20	3.69635e-19	ENSG00000007952;ENSG00000017427;ENSG00000066468;ENSG00000073756;ENSG00000084207;ENSG00000085662;ENSG00000087245;ENSG00000096968;ENSG00000100292;ENSG00000100985;ENSG00000111276;ENSG00000111537;ENSG00000112033;ENSG00000113161;ENSG00000113302;ENSG00000113389;ENSG00000115353;ENSG00000115415;ENSG00000124588;ENSG00000124762;ENSG00000130816;ENSG00000132170;ENSG00000135312;ENSG00000136244;ENSG00000136634…
GO:0002682	regulation of immune system process	145	2116	1.55014e-20	4.77395e-19	ENSG00000002330;ENSG00000012223;ENSG00000017427;ENSG00000041880;ENSG00000057593;ENSG00000064012;ENSG00000072062;ENSG00000073008;ENSG00000079385;ENSG00000080824;ENSG00000084674;ENSG00000087088;ENSG00000088832;ENSG00000090339;ENSG00000090659;ENSG00000091831;ENSG00000096384;ENSG00000096717;ENSG00000096968;ENSG00000097007;ENSG00000100030;ENSG00000100097;ENSG00000100292;ENSG00000100644;ENSG00000101336…
GO:0072521	purine-containing compound metabolic process	71	647	1.5564e-20	4.7753e-19	ENSG00000002330;ENSG00000007171;ENSG00000010256;ENSG00000014257;ENSG00000017427;ENSG00000065989;ENSG00000073417;ENSG00000073578;ENSG00000076555;ENSG00000089250;ENSG00000099624;ENSG00000100300;ENSG00000100644;ENSG00000102468;ENSG00000105329;ENSG00000105398;ENSG00000105650;ENSG00000106348;ENSG00000106633;ENSG00000108179;ENSG00000109047;ENSG00000110921;ENSG00000110955;ENSG00000112541;ENSG00000113161…
GO:0048659	smooth muscle cell proliferation	38	187	1.77935e-20	5.43898e-19	ENSG00000007952;ENSG00000017427;ENSG00000066468;ENSG00000073756;ENSG00000084207;ENSG00000085662;ENSG00000087245;ENSG00000096968;ENSG00000100292;ENSG00000100985;ENSG00000111276;ENSG00000111537;ENSG00000112033;ENSG00000113161;ENSG00000113302;ENSG00000113389;ENSG00000115353;ENSG00000115415;ENSG00000124588;ENSG00000124762;ENSG00000130816;ENSG00000132170;ENSG00000135312;ENSG00000136244;ENSG00000136634…
GO:0048871	multicellular organismal homeostasis	63	522	2.02616e-20	6.15233e-19	ENSG00000012223;ENSG00000043591;ENSG00000050628;ENSG00000072062;ENSG00000073756;ENSG00000074771;ENSG00000076555;ENSG00000085662;ENSG00000087085;ENSG00000087088;ENSG00000090382;ENSG00000096968;ENSG00000102468;ENSG00000104267;ENSG00000104325;ENSG00000105974;ENSG00000106211;ENSG00000111319;ENSG00000112715;ENSG00000113389;ENSG00000113494;ENSG00000113520;ENSG00000115008;ENSG00000118785;ENSG00000120659…
GO:0007188	adenylate cyclase-modulating G protein-coupled receptor signaling pathway	42	233	2.02775e-20	6.15233e-19	ENSG00000006638;ENSG00000036828;ENSG00000043591;ENSG00000050628;ENSG00000069696;ENSG00000082556;ENSG00000089250;ENSG00000101180;ENSG00000112038;ENSG00000113389;ENSG00000113448;ENSG00000116329;ENSG00000120907;ENSG00000128271;ENSG00000133019;ENSG00000135312;ENSG00000149295;ENSG00000150594;ENSG00000151577;ENSG00000151617;ENSG00000154229;ENSG00000160013;ENSG00000163485;ENSG00000168412;ENSG00000168539…
GO:0071222	cellular response to lipopolysaccharide	43	246	2.42763e-20	7.33844e-19	ENSG00000006638;ENSG00000007171;ENSG00000012223;ENSG00000081041;ENSG00000082556;ENSG00000084207;ENSG00000090339;ENSG00000097007;ENSG00000100030;ENSG00000100300;ENSG00000101336;ENSG00000102882;ENSG00000105329;ENSG00000106366;ENSG00000107643;ENSG00000108691;ENSG00000109320;ENSG00000112033;ENSG00000112062;ENSG00000113302;ENSG00000113448;ENSG00000125538;ENSG00000131759;ENSG00000135446;ENSG00000136244…
GO:0019221	cytokine-mediated signaling pathway	89	969	2.57129e-20	7.74412e-19	ENSG00000002330;ENSG00000007171;ENSG00000012779;ENSG00000064012;ENSG00000070808;ENSG00000072062;ENSG00000073756;ENSG00000079385;ENSG00000080824;ENSG00000081041;ENSG00000084207;ENSG00000087245;ENSG00000089685;ENSG00000090339;ENSG00000096384;ENSG00000096717;ENSG00000096968;ENSG00000100292;ENSG00000100368;ENSG00000100644;ENSG00000100985;ENSG00000101336;ENSG00000102245;ENSG00000102882;ENSG00000104365…
GO:0002376	immune system process	219	3933	2.88734e-20	8.66415e-19	ENSG00000002330;ENSG00000005381;ENSG00000007171;ENSG00000007908;ENSG00000012223;ENSG00000012779;ENSG00000014257;ENSG00000017427;ENSG00000026103;ENSG00000041880;ENSG00000057593;ENSG00000064012;ENSG00000066468;ENSG00000067900;ENSG00000070501;ENSG00000070808;ENSG00000072062;ENSG00000073008;ENSG00000079385;ENSG00000080824;ENSG00000081041;ENSG00000082556;ENSG00000084207;ENSG00000084674;ENSG00000087088…
GO:0051480	regulation of cytosolic calcium ion concentration	52	366	3.78093e-20	1.13042e-18	ENSG00000006638;ENSG00000050628;ENSG00000072062;ENSG00000087088;ENSG00000088832;ENSG00000089250;ENSG00000091831;ENSG00000096968;ENSG00000097007;ENSG00000102468;ENSG00000105327;ENSG00000105329;ENSG00000105851;ENSG00000105974;ENSG00000109471;ENSG00000113448;ENSG00000115353;ENSG00000120053;ENSG00000120899;ENSG00000120907;ENSG00000129749;ENSG00000132535;ENSG00000134640;ENSG00000135312;ENSG00000135914…
GO:0009314	response to radiation	59	469	4.61343e-20	1.3743e-18	ENSG00000044574;ENSG00000070501;ENSG00000073756;ENSG00000082556;ENSG00000087088;ENSG00000090339;ENSG00000096717;ENSG00000100644;ENSG00000105221;ENSG00000105329;ENSG00000107643;ENSG00000109047;ENSG00000109339;ENSG00000110092;ENSG00000112038;ENSG00000112062;ENSG00000113161;ENSG00000113302;ENSG00000113749;ENSG00000121691;ENSG00000122008;ENSG00000124762;ENSG00000126767;ENSG00000132906;ENSG00000133703…
GO:0055086	nucleobase-containing small molecule metabolic process	82	851	5.01873e-20	1.48962e-18	ENSG00000002330;ENSG00000007171;ENSG00000007952;ENSG00000010256;ENSG00000014257;ENSG00000017427;ENSG00000048392;ENSG00000065989;ENSG00000073417;ENSG00000073578;ENSG00000073756;ENSG00000076555;ENSG00000089250;ENSG00000099624;ENSG00000100030;ENSG00000100300;ENSG00000100644;ENSG00000102468;ENSG00000104687;ENSG00000105329;ENSG00000105398;ENSG00000105650;ENSG00000106348;ENSG00000106633;ENSG00000108179…
GO:2000377	regulation of reactive oxygen species metabolic process	39	204	5.47657e-20	1.61964e-18	ENSG00000073756;ENSG00000080824;ENSG00000084207;ENSG00000090339;ENSG00000096384;ENSG00000096968;ENSG00000100300;ENSG00000100644;ENSG00000102393;ENSG00000105329;ENSG00000105974;ENSG00000111537;ENSG00000112062;ENSG00000116044;ENSG00000120899;ENSG00000124588;ENSG00000124762;ENSG00000125538;ENSG00000132693;ENSG00000136634;ENSG00000136869;ENSG00000138061;ENSG00000141510;ENSG00000142168;ENSG00000142208…
GO:0062013	positive regulation of small molecule metabolic process	34	151	6.07772e-20	1.79096e-18	ENSG00000007171;ENSG00000017427;ENSG00000072310;ENSG00000073756;ENSG00000089250;ENSG00000096717;ENSG00000100644;ENSG00000102468;ENSG00000105221;ENSG00000106633;ENSG00000109047;ENSG00000109320;ENSG00000111537;ENSG00000125538;ENSG00000127948;ENSG00000132170;ENSG00000134057;ENSG00000136997;ENSG00000138798;ENSG00000142208;ENSG00000163586;ENSG00000164867;ENSG00000168610;ENSG00000169403;ENSG00000170312…
GO:0055074	calcium ion homeostasis	60	488	6.88385e-20	2.02124e-18	ENSG00000006638;ENSG00000017260;ENSG00000036828;ENSG00000050628;ENSG00000069696;ENSG00000072062;ENSG00000087088;ENSG00000088832;ENSG00000089250;ENSG00000091831;ENSG00000096968;ENSG00000097007;ENSG00000102468;ENSG00000105327;ENSG00000105329;ENSG00000105851;ENSG00000105974;ENSG00000109471;ENSG00000113448;ENSG00000115353;ENSG00000120053;ENSG00000120659;ENSG00000120899;ENSG00000120907;ENSG00000129749…
GO:0006874	cellular calcium ion homeostasis	59	475	8.64649e-20	2.52972e-18	ENSG00000006638;ENSG00000017260;ENSG00000036828;ENSG00000050628;ENSG00000069696;ENSG00000072062;ENSG00000087088;ENSG00000088832;ENSG00000089250;ENSG00000091831;ENSG00000096968;ENSG00000097007;ENSG00000102468;ENSG00000105327;ENSG00000105329;ENSG00000105851;ENSG00000105974;ENSG00000109471;ENSG00000113448;ENSG00000115353;ENSG00000120053;ENSG00000120899;ENSG00000120907;ENSG00000129749;ENSG00000132535…
GO:0071219	cellular response to molecule of bacterial origin	43	254	8.68492e-20	2.53192e-18	ENSG00000006638;ENSG00000007171;ENSG00000012223;ENSG00000081041;ENSG00000082556;ENSG00000084207;ENSG00000090339;ENSG00000097007;ENSG00000100030;ENSG00000100300;ENSG00000101336;ENSG00000102882;ENSG00000105329;ENSG00000106366;ENSG00000107643;ENSG00000108691;ENSG00000109320;ENSG00000112033;ENSG00000112062;ENSG00000113302;ENSG00000113448;ENSG00000125538;ENSG00000131759;ENSG00000135446;ENSG00000136244…
GO:0018193	peptidyl-amino acid modification	106	1323	1.17123e-19	3.40239e-18	ENSG00000007171;ENSG00000011465;ENSG00000013441;ENSG00000017427;ENSG00000065361;ENSG00000066468;ENSG00000067900;ENSG00000070808;ENSG00000072062;ENSG00000073756;ENSG00000080824;ENSG00000082701;ENSG00000084676;ENSG00000087088;ENSG00000088832;ENSG00000089250;ENSG00000090339;ENSG00000096384;ENSG00000096717;ENSG00000096968;ENSG00000097007;ENSG00000100030;ENSG00000101266;ENSG00000101336;ENSG00000102468…
GO:0048523	negative regulation of cellular process	267	5289	1.76081e-19	5.09701e-18	ENSG00000002330;ENSG00000005381;ENSG00000006638;ENSG00000007968;ENSG00000011465;ENSG00000012223;ENSG00000017427;ENSG00000026103;ENSG00000040608;ENSG00000041880;ENSG00000044574;ENSG00000048392;ENSG00000055118;ENSG00000064012;ENSG00000065361;ENSG00000066468;ENSG00000067900;ENSG00000068028;ENSG00000069535;ENSG00000069696;ENSG00000072062;ENSG00000072310;ENSG00000073417;ENSG00000073756;ENSG00000076555…
GO:0071466	cellular response to xenobiotic stimulus	37	188	1.79625e-19	5.18129e-18	ENSG00000084207;ENSG00000090339;ENSG00000095303;ENSG00000096384;ENSG00000101076;ENSG00000101412;ENSG00000105329;ENSG00000106546;ENSG00000112038;ENSG00000114200;ENSG00000124588;ENSG00000127948;ENSG00000131471;ENSG00000132906;ENSG00000134184;ENSG00000138061;ENSG00000138115;ENSG00000139687;ENSG00000140465;ENSG00000140505;ENSG00000144852;ENSG00000145386;ENSG00000145545;ENSG00000146648;ENSG00000147571…
GO:1901135	carbohydrate derivative metabolic process	106	1332	1.93035e-19	5.54858e-18	ENSG00000002330;ENSG00000010256;ENSG00000011465;ENSG00000014257;ENSG00000017427;ENSG00000048392;ENSG00000057252;ENSG00000065989;ENSG00000073417;ENSG00000073578;ENSG00000076555;ENSG00000085662;ENSG00000087088;ENSG00000099624;ENSG00000100300;ENSG00000100504;ENSG00000100644;ENSG00000102393;ENSG00000102468;ENSG00000104763;ENSG00000105329;ENSG00000105398;ENSG00000105639;ENSG00000105650;ENSG00000106348…
GO:0070201	regulation of establishment of protein localization	80	835	2.13069e-19	6.103e-18	ENSG00000002330;ENSG00000007171;ENSG00000007402;ENSG00000017427;ENSG00000036828;ENSG00000064012;ENSG00000069696;ENSG00000072062;ENSG00000072310;ENSG00000073756;ENSG00000082701;ENSG00000087085;ENSG00000089685;ENSG00000096968;ENSG00000097007;ENSG00000100030;ENSG00000100453;ENSG00000100644;ENSG00000101076;ENSG00000101412;ENSG00000102245;ENSG00000102882;ENSG00000105221;ENSG00000105327;ENSG00000105329…
GO:0033554	cellular response to stress	149	2270	2.27266e-19	6.47207e-18	ENSG00000002330;ENSG00000005381;ENSG00000007952;ENSG00000026103;ENSG00000036828;ENSG00000040608;ENSG00000041880;ENSG00000044574;ENSG00000048392;ENSG00000070501;ENSG00000070808;ENSG00000072062;ENSG00000072310;ENSG00000073417;ENSG00000073756;ENSG00000080824;ENSG00000082556;ENSG00000082701;ENSG00000084207;ENSG00000085662;ENSG00000087088;ENSG00000087245;ENSG00000090339;ENSG00000096384;ENSG00000096717…
GO:0007623	circadian rhythm	39	212	2.27534e-19	6.47207e-18	ENSG00000007171;ENSG00000057593;ENSG00000069696;ENSG00000072310;ENSG00000082701;ENSG00000096717;ENSG00000101076;ENSG00000106366;ENSG00000106546;ENSG00000107643;ENSG00000108576;ENSG00000109339;ENSG00000128271;ENSG00000131747;ENSG00000132170;ENSG00000134640;ENSG00000135446;ENSG00000138823;ENSG00000140396;ENSG00000141510;ENSG00000145545;ENSG00000146648;ENSG00000147571;ENSG00000149295;ENSG00000151577…
GO:0032355	response to estradiol	32	137	2.3488e-19	6.65793e-18	ENSG00000002330;ENSG00000057593;ENSG00000064012;ENSG00000073756;ENSG00000084207;ENSG00000084674;ENSG00000084676;ENSG00000091831;ENSG00000105329;ENSG00000108576;ENSG00000108821;ENSG00000110092;ENSG00000111276;ENSG00000115353;ENSG00000121691;ENSG00000131759;ENSG00000132906;ENSG00000136634;ENSG00000136997;ENSG00000140505;ENSG00000145386;ENSG00000145545;ENSG00000146648;ENSG00000152661;ENSG00000164305…
GO:1901575	organic substance catabolic process	153	2369	2.94402e-19	8.31635e-18	ENSG00000002330;ENSG00000005421;ENSG00000007171;ENSG00000011465;ENSG00000017427;ENSG00000044574;ENSG00000060982;ENSG00000064012;ENSG00000065989;ENSG00000067900;ENSG00000068976;ENSG00000069535;ENSG00000072062;ENSG00000073417;ENSG00000076555;ENSG00000079385;ENSG00000079435;ENSG00000079462;ENSG00000080824;ENSG00000082701;ENSG00000084674;ENSG00000087085;ENSG00000087088;ENSG00000089250;ENSG00000096384…
GO:0042542	response to hydrogen peroxide	33	148	2.97335e-19	8.36568e-18	ENSG00000002330;ENSG00000073417;ENSG00000096717;ENSG00000097007;ENSG00000100292;ENSG00000108179;ENSG00000108821;ENSG00000115415;ENSG00000116044;ENSG00000120899;ENSG00000121691;ENSG00000136244;ENSG00000136634;ENSG00000138061;ENSG00000142168;ENSG00000147955;ENSG00000148346;ENSG00000163586;ENSG00000163932;ENSG00000164305;ENSG00000167658;ENSG00000170312;ENSG00000171791;ENSG00000173039;ENSG00000177606…
GO:0072507	divalent inorganic cation homeostasis	62	534	2.98191e-19	8.36568e-18	ENSG00000006638;ENSG00000017260;ENSG00000036828;ENSG00000050628;ENSG00000069696;ENSG00000072062;ENSG00000087088;ENSG00000088832;ENSG00000089250;ENSG00000091831;ENSG00000096968;ENSG00000097007;ENSG00000102468;ENSG00000105327;ENSG00000105329;ENSG00000105851;ENSG00000105974;ENSG00000109471;ENSG00000111262;ENSG00000113448;ENSG00000115353;ENSG00000120053;ENSG00000120659;ENSG00000120899;ENSG00000120907…
GO:0018105	peptidyl-serine phosphorylation	46	301	3.10987e-19	8.6949e-18	ENSG00000013441;ENSG00000067900;ENSG00000070808;ENSG00000072062;ENSG00000073756;ENSG00000080824;ENSG00000082701;ENSG00000087088;ENSG00000089250;ENSG00000096384;ENSG00000100030;ENSG00000101266;ENSG00000102882;ENSG00000104365;ENSG00000105221;ENSG00000105329;ENSG00000105974;ENSG00000107643;ENSG00000111537;ENSG00000112062;ENSG00000112715;ENSG00000113448;ENSG00000116329;ENSG00000123374;ENSG00000132155…
GO:0034614	cellular response to reactive oxygen species	36	180	3.19806e-19	8.91106e-18	ENSG00000005381;ENSG00000073417;ENSG00000087245;ENSG00000096717;ENSG00000097007;ENSG00000100030;ENSG00000100985;ENSG00000102882;ENSG00000107643;ENSG00000108179;ENSG00000116044;ENSG00000123374;ENSG00000136244;ENSG00000136634;ENSG00000138061;ENSG00000142168;ENSG00000142208;ENSG00000145386;ENSG00000146648;ENSG00000147955;ENSG00000148346;ENSG00000158517;ENSG00000163586;ENSG00000163932;ENSG00000164867…
GO:1903409	reactive oxygen species biosynthetic process	31	129	3.5333e-19	9.8118e-18	ENSG00000005381;ENSG00000007171;ENSG00000069535;ENSG00000073756;ENSG00000080824;ENSG00000089250;ENSG00000090339;ENSG00000096384;ENSG00000096968;ENSG00000100300;ENSG00000102393;ENSG00000105974;ENSG00000111537;ENSG00000116096;ENSG00000120899;ENSG00000125538;ENSG00000136634;ENSG00000136869;ENSG00000138061;ENSG00000140279;ENSG00000140465;ENSG00000140505;ENSG00000142168;ENSG00000142208;ENSG00000164867…
GO:0048519	negative regulation of biological process	293	6054	3.56138e-19	9.85635e-18	ENSG00000002330;ENSG00000005381;ENSG00000006638;ENSG00000007171;ENSG00000007968;ENSG00000011465;ENSG00000012223;ENSG00000017427;ENSG00000026103;ENSG00000040608;ENSG00000041880;ENSG00000043591;ENSG00000044574;ENSG00000048392;ENSG00000050628;ENSG00000055118;ENSG00000064012;ENSG00000065361;ENSG00000066468;ENSG00000067900;ENSG00000068028;ENSG00000069535;ENSG00000069696;ENSG00000072062;ENSG00000072310…
GO:0044255	cellular lipid metabolic process	98	1183	3.61539e-19	9.97214e-18	ENSG00000005421;ENSG00000012779;ENSG00000057252;ENSG00000072310;ENSG00000073756;ENSG00000076555;ENSG00000079385;ENSG00000079435;ENSG00000084207;ENSG00000084674;ENSG00000085662;ENSG00000087085;ENSG00000087088;ENSG00000087237;ENSG00000091583;ENSG00000095303;ENSG00000096717;ENSG00000101266;ENSG00000102393;ENSG00000102468;ENSG00000102755;ENSG00000102882;ENSG00000104325;ENSG00000104763;ENSG00000105221…
GO:0032880	regulation of protein localization	94	1105	3.67112e-19	1.00919e-17	ENSG00000002330;ENSG00000007171;ENSG00000007402;ENSG00000017427;ENSG00000036828;ENSG00000064012;ENSG00000069696;ENSG00000072062;ENSG00000072310;ENSG00000073756;ENSG00000078018;ENSG00000080824;ENSG00000082701;ENSG00000087085;ENSG00000088832;ENSG00000089685;ENSG00000096384;ENSG00000096968;ENSG00000097007;ENSG00000100030;ENSG00000100453;ENSG00000100644;ENSG00000101076;ENSG00000101412;ENSG00000102245…
GO:0045055	regulated exocytosis	83	901	4.76524e-19	1.30558e-17	ENSG00000005381;ENSG00000006283;ENSG00000012223;ENSG00000012779;ENSG00000014257;ENSG00000017427;ENSG00000067900;ENSG00000070808;ENSG00000079385;ENSG00000080824;ENSG00000082701;ENSG00000084207;ENSG00000090382;ENSG00000091583;ENSG00000096384;ENSG00000100030;ENSG00000100292;ENSG00000100346;ENSG00000100504;ENSG00000100985;ENSG00000101204;ENSG00000101336;ENSG00000102393;ENSG00000102468;ENSG00000104763…
GO:0032787	monocarboxylic acid metabolic process	70	671	4.88595e-19	1.33419e-17	ENSG00000005421;ENSG00000011465;ENSG00000012779;ENSG00000017427;ENSG00000072310;ENSG00000073756;ENSG00000076555;ENSG00000079385;ENSG00000079435;ENSG00000084207;ENSG00000095303;ENSG00000096717;ENSG00000100644;ENSG00000102468;ENSG00000102882;ENSG00000104325;ENSG00000105221;ENSG00000105398;ENSG00000105974;ENSG00000106633;ENSG00000106853;ENSG00000112033;ENSG00000112062;ENSG00000113790;ENSG00000117054…
GO:0040012	regulation of locomotion	96	1151	5.57787e-19	1.51807e-17	ENSG00000006638;ENSG00000011465;ENSG00000017427;ENSG00000036828;ENSG00000044574;ENSG00000057593;ENSG00000065361;ENSG00000067900;ENSG00000070808;ENSG00000073756;ENSG00000079385;ENSG00000082556;ENSG00000084207;ENSG00000090339;ENSG00000091583;ENSG00000096717;ENSG00000096968;ENSG00000097007;ENSG00000100030;ENSG00000100292;ENSG00000100644;ENSG00000100985;ENSG00000102755;ENSG00000102882;ENSG00000105221…
GO:0060627	regulation of vesicle-mediated transport	64	573	5.64372e-19	1.53091e-17	ENSG00000006283;ENSG00000007908;ENSG00000067900;ENSG00000069696;ENSG00000070808;ENSG00000078018;ENSG00000079385;ENSG00000082701;ENSG00000097007;ENSG00000100030;ENSG00000100292;ENSG00000100346;ENSG00000101204;ENSG00000101336;ENSG00000102468;ENSG00000102882;ENSG00000105221;ENSG00000105329;ENSG00000105974;ENSG00000106366;ENSG00000108691;ENSG00000111537;ENSG00000112715;ENSG00000113520;ENSG00000120907…
GO:0006937	regulation of muscle contraction	35	173	6.84246e-19	1.84995e-17	ENSG00000006638;ENSG00000007314;ENSG00000072062;ENSG00000073756;ENSG00000080644;ENSG00000089250;ENSG00000105851;ENSG00000105974;ENSG00000111262;ENSG00000113448;ENSG00000115353;ENSG00000117971;ENSG00000120907;ENSG00000133019;ENSG00000138735;ENSG00000142168;ENSG00000150594;ENSG00000156113;ENSG00000163485;ENSG00000167657;ENSG00000169252;ENSG00000169403;ENSG00000170214;ENSG00000170425;ENSG00000181072…
GO:0045907	positive regulation of vasoconstriction	18	34	8.35181e-19	2.24528e-17	ENSG00000006638;ENSG00000036828;ENSG00000073756;ENSG00000090339;ENSG00000102468;ENSG00000105974;ENSG00000113749;ENSG00000115353;ENSG00000120907;ENSG00000133019;ENSG00000142208;ENSG00000146648;ENSG00000152661;ENSG00000169403;ENSG00000170214;ENSG00000171560;ENSG00000184160;ENSG00000196639
GO:0090087	regulation of peptide transport	78	818	8.35951e-19	2.24528e-17	ENSG00000002330;ENSG00000007171;ENSG00000007402;ENSG00000017427;ENSG00000036828;ENSG00000069696;ENSG00000072062;ENSG00000072310;ENSG00000073756;ENSG00000082701;ENSG00000087085;ENSG00000089685;ENSG00000096968;ENSG00000097007;ENSG00000100030;ENSG00000100644;ENSG00000101076;ENSG00000102245;ENSG00000102882;ENSG00000104267;ENSG00000105221;ENSG00000105329;ENSG00000106633;ENSG00000109471;ENSG00000111537…
GO:0042133	neurotransmitter metabolic process	35	175	1.01003e-18	2.70397e-17	ENSG00000007171;ENSG00000069535;ENSG00000073756;ENSG00000080824;ENSG00000087085;ENSG00000089250;ENSG00000090339;ENSG00000096384;ENSG00000096968;ENSG00000100300;ENSG00000102393;ENSG00000105974;ENSG00000108576;ENSG00000111537;ENSG00000114200;ENSG00000116096;ENSG00000120899;ENSG00000125538;ENSG00000127948;ENSG00000136634;ENSG00000136869;ENSG00000138061;ENSG00000140905;ENSG00000142208;ENSG00000142319…
GO:0030155	regulation of cell adhesion	76	789	1.37329e-18	3.66449e-17	ENSG00000002330;ENSG00000017427;ENSG00000065361;ENSG00000067900;ENSG00000079385;ENSG00000082701;ENSG00000090339;ENSG00000090659;ENSG00000096968;ENSG00000097007;ENSG00000100097;ENSG00000102245;ENSG00000105329;ENSG00000105639;ENSG00000105810;ENSG00000105851;ENSG00000105974;ENSG00000106366;ENSG00000107968;ENSG00000108691;ENSG00000108821;ENSG00000109471;ENSG00000110955;ENSG00000111537;ENSG00000112062…
GO:0031960	response to corticosteroid	35	177	1.48247e-18	3.94299e-17	ENSG00000002330;ENSG00000069535;ENSG00000073756;ENSG00000084207;ENSG00000090339;ENSG00000105329;ENSG00000108821;ENSG00000110092;ENSG00000114200;ENSG00000120053;ENSG00000124762;ENSG00000132906;ENSG00000133703;ENSG00000135312;ENSG00000136244;ENSG00000136634;ENSG00000143799;ENSG00000145545;ENSG00000146648;ENSG00000147571;ENSG00000164305;ENSG00000169403;ENSG00000170345;ENSG00000171791;ENSG00000176387…
GO:0043270	positive regulation of ion transport	44	288	1.92843e-18	5.11251e-17	ENSG00000036828;ENSG00000055118;ENSG00000069696;ENSG00000070808;ENSG00000082556;ENSG00000087088;ENSG00000089250;ENSG00000097007;ENSG00000100300;ENSG00000105711;ENSG00000105974;ENSG00000108576;ENSG00000108691;ENSG00000111262;ENSG00000120659;ENSG00000125538;ENSG00000128271;ENSG00000142208;ENSG00000143761;ENSG00000147571;ENSG00000149295;ENSG00000150594;ENSG00000153956;ENSG00000160211;ENSG00000160716…
GO:0051588	regulation of neurotransmitter transport	32	147	2.23454e-18	5.90495e-17	ENSG00000069535;ENSG00000069696;ENSG00000070808;ENSG00000080644;ENSG00000082701;ENSG00000089250;ENSG00000101180;ENSG00000101204;ENSG00000102468;ENSG00000108576;ENSG00000117971;ENSG00000120659;ENSG00000120907;ENSG00000128271;ENSG00000135312;ENSG00000147246;ENSG00000147432;ENSG00000147434;ENSG00000147571;ENSG00000149295;ENSG00000151577;ENSG00000160716;ENSG00000164885;ENSG00000166501;ENSG00000169684…
GO:0008217	regulation of blood pressure	36	192	2.95936e-18	7.7952e-17	ENSG00000006638;ENSG00000007171;ENSG00000007952;ENSG00000043591;ENSG00000073756;ENSG00000089250;ENSG00000095303;ENSG00000099337;ENSG00000100292;ENSG00000113389;ENSG00000113448;ENSG00000115353;ENSG00000117298;ENSG00000120907;ENSG00000132170;ENSG00000142168;ENSG00000147571;ENSG00000148408;ENSG00000149295;ENSG00000151577;ENSG00000151617;ENSG00000152661;ENSG00000163485;ENSG00000164867;ENSG00000169083…
GO:0006091	generation of precursor metabolites and energy	61	543	3.00998e-18	7.90313e-17	ENSG00000007171;ENSG00000010256;ENSG00000017427;ENSG00000068976;ENSG00000069535;ENSG00000073578;ENSG00000079102;ENSG00000082701;ENSG00000085662;ENSG00000099624;ENSG00000100504;ENSG00000100644;ENSG00000102468;ENSG00000104687;ENSG00000105221;ENSG00000106633;ENSG00000108179;ENSG00000110955;ENSG00000112033;ENSG00000113552;ENSG00000117054;ENSG00000117118;ENSG00000117448;ENSG00000121691;ENSG00000124588…
GO:0019693	ribose phosphate metabolic process	65	610	3.34976e-18	8.76715e-17	ENSG00000002330;ENSG00000010256;ENSG00000017427;ENSG00000065989;ENSG00000073417;ENSG00000073578;ENSG00000076555;ENSG00000099624;ENSG00000100300;ENSG00000100504;ENSG00000100644;ENSG00000102468;ENSG00000105329;ENSG00000105398;ENSG00000105650;ENSG00000106348;ENSG00000106633;ENSG00000108179;ENSG00000110921;ENSG00000110955;ENSG00000112541;ENSG00000113161;ENSG00000113448;ENSG00000131473;ENSG00000134057…
GO:2000379	positive regulation of reactive oxygen species metabolic process	28	110	3.64339e-18	9.50531e-17	ENSG00000073756;ENSG00000080824;ENSG00000084207;ENSG00000090339;ENSG00000096384;ENSG00000096968;ENSG00000100300;ENSG00000105329;ENSG00000111537;ENSG00000112062;ENSG00000116044;ENSG00000120899;ENSG00000124588;ENSG00000124762;ENSG00000125538;ENSG00000132693;ENSG00000136869;ENSG00000141510;ENSG00000142168;ENSG00000142208;ENSG00000146648;ENSG00000158125;ENSG00000163932;ENSG00000171105;ENSG00000180210…
GO:0072503	cellular divalent inorganic cation homeostasis	59	514	3.99457e-18	1.03884e-16	ENSG00000006638;ENSG00000017260;ENSG00000036828;ENSG00000050628;ENSG00000069696;ENSG00000072062;ENSG00000087088;ENSG00000088832;ENSG00000089250;ENSG00000091831;ENSG00000096968;ENSG00000097007;ENSG00000102468;ENSG00000105327;ENSG00000105329;ENSG00000105851;ENSG00000105974;ENSG00000109471;ENSG00000113448;ENSG00000115353;ENSG00000120053;ENSG00000120899;ENSG00000120907;ENSG00000129749;ENSG00000132535…
GO:0010648	negative regulation of cell communication	112	1520	5.20806e-18	1.35014e-16	ENSG00000011465;ENSG00000012223;ENSG00000017427;ENSG00000026103;ENSG00000044574;ENSG00000048392;ENSG00000064012;ENSG00000065361;ENSG00000072062;ENSG00000072310;ENSG00000073756;ENSG00000079385;ENSG00000082556;ENSG00000082701;ENSG00000084207;ENSG00000087085;ENSG00000087088;ENSG00000090339;ENSG00000091831;ENSG00000096717;ENSG00000097007;ENSG00000100292;ENSG00000100644;ENSG00000100985;ENSG00000101266…
GO:0086010	membrane depolarization during action potential	18	37	6.1372e-18	1.58599e-16	ENSG00000006283;ENSG00000007314;ENSG00000055118;ENSG00000099822;ENSG00000100346;ENSG00000105711;ENSG00000136531;ENSG00000144285;ENSG00000153253;ENSG00000153956;ENSG00000166257;ENSG00000168356;ENSG00000169432;ENSG00000177098;ENSG00000183023;ENSG00000183873;ENSG00000185313;ENSG00000196557
GO:0023057	negative regulation of signaling	112	1524	6.33e-18	1.63067e-16	ENSG00000011465;ENSG00000012223;ENSG00000017427;ENSG00000026103;ENSG00000044574;ENSG00000048392;ENSG00000064012;ENSG00000065361;ENSG00000072062;ENSG00000072310;ENSG00000073756;ENSG00000079385;ENSG00000082556;ENSG00000082701;ENSG00000084207;ENSG00000087085;ENSG00000087088;ENSG00000090339;ENSG00000091831;ENSG00000096717;ENSG00000097007;ENSG00000100292;ENSG00000100644;ENSG00000100985;ENSG00000101266…
GO:2001233	regulation of apoptotic signaling pathway	54	442	7.18947e-18	1.84627e-16	ENSG00000002330;ENSG00000007952;ENSG00000017427;ENSG00000026103;ENSG00000048392;ENSG00000064012;ENSG00000073756;ENSG00000082701;ENSG00000084207;ENSG00000087088;ENSG00000090339;ENSG00000096717;ENSG00000096968;ENSG00000100292;ENSG00000100453;ENSG00000100644;ENSG00000100985;ENSG00000101266;ENSG00000101412;ENSG00000105327;ENSG00000105974;ENSG00000106211;ENSG00000106366;ENSG00000107643;ENSG00000108179…
GO:0035637	multicellular organismal signaling	37	209	7.3614e-18	1.88452e-16	ENSG00000006283;ENSG00000007314;ENSG00000007402;ENSG00000055118;ENSG00000072062;ENSG00000089250;ENSG00000099337;ENSG00000100346;ENSG00000105711;ENSG00000105974;ENSG00000111262;ENSG00000113448;ENSG00000117971;ENSG00000134640;ENSG00000135750;ENSG00000136531;ENSG00000137731;ENSG00000138435;ENSG00000142168;ENSG00000144285;ENSG00000145888;ENSG00000152661;ENSG00000153253;ENSG00000153956;ENSG00000166257…
GO:0051047	positive regulation of secretion	57	489	7.4941e-18	1.91251e-16	ENSG00000002330;ENSG00000006283;ENSG00000017427;ENSG00000036828;ENSG00000082556;ENSG00000087085;ENSG00000096968;ENSG00000097007;ENSG00000100346;ENSG00000100644;ENSG00000102882;ENSG00000105329;ENSG00000106633;ENSG00000108576;ENSG00000109471;ENSG00000111537;ENSG00000112033;ENSG00000112062;ENSG00000115008;ENSG00000115353;ENSG00000116824;ENSG00000118785;ENSG00000120659;ENSG00000122133;ENSG00000125538…
GO:0042110	T cell activation	60	538	8.22971e-18	2.09372e-16	ENSG00000002330;ENSG00000017427;ENSG00000064012;ENSG00000079385;ENSG00000087088;ENSG00000088832;ENSG00000090339;ENSG00000090659;ENSG00000097007;ENSG00000100097;ENSG00000102245;ENSG00000105205;ENSG00000105329;ENSG00000105639;ENSG00000105810;ENSG00000105851;ENSG00000105974;ENSG00000107968;ENSG00000108691;ENSG00000109471;ENSG00000111537;ENSG00000113263;ENSG00000113302;ENSG00000113494;ENSG00000113520…
GO:0071704	organic substance metabolic process	482	12314	9.93872e-18	2.52068e-16	ENSG00000002330;ENSG00000005381;ENSG00000005421;ENSG00000007171;ENSG00000007908;ENSG00000007952;ENSG00000007968;ENSG00000010256;ENSG00000011376;ENSG00000011465;ENSG00000012223;ENSG00000012779;ENSG00000013441;ENSG00000014257;ENSG00000017427;ENSG00000026103;ENSG00000036828;ENSG00000041880;ENSG00000044574;ENSG00000048392;ENSG00000057252;ENSG00000057593;ENSG00000060982;ENSG00000064012;ENSG00000065361…
GO:0002791	regulation of peptide secretion	62	573	1.0006e-17	2.52992e-16	ENSG00000002330;ENSG00000007171;ENSG00000007402;ENSG00000017427;ENSG00000036828;ENSG00000069696;ENSG00000072310;ENSG00000087085;ENSG00000089685;ENSG00000096968;ENSG00000097007;ENSG00000100644;ENSG00000101076;ENSG00000102245;ENSG00000102882;ENSG00000105329;ENSG00000106633;ENSG00000109471;ENSG00000111537;ENSG00000112033;ENSG00000112038;ENSG00000112062;ENSG00000113161;ENSG00000115008;ENSG00000115414…
GO:0044248	cellular catabolic process	155	2512	1.17282e-17	2.95622e-16	ENSG00000002330;ENSG00000005381;ENSG00000005421;ENSG00000007171;ENSG00000011465;ENSG00000017427;ENSG00000044574;ENSG00000060982;ENSG00000064012;ENSG00000065989;ENSG00000067900;ENSG00000068976;ENSG00000069535;ENSG00000072062;ENSG00000072310;ENSG00000073417;ENSG00000076555;ENSG00000079435;ENSG00000080824;ENSG00000082701;ENSG00000084674;ENSG00000087085;ENSG00000087088;ENSG00000089250;ENSG00000096384…
GO:0009150	purine ribonucleotide metabolic process	62	575	1.18725e-17	2.98342e-16	ENSG00000002330;ENSG00000010256;ENSG00000017427;ENSG00000065989;ENSG00000073417;ENSG00000073578;ENSG00000076555;ENSG00000099624;ENSG00000100300;ENSG00000100644;ENSG00000102468;ENSG00000105329;ENSG00000105398;ENSG00000105650;ENSG00000106348;ENSG00000106633;ENSG00000108179;ENSG00000110921;ENSG00000110955;ENSG00000112541;ENSG00000113161;ENSG00000113448;ENSG00000131473;ENSG00000134057;ENSG00000136997…
GO:0006631	fatty acid metabolic process	51	403	1.38532e-17	3.47049e-16	ENSG00000005421;ENSG00000012779;ENSG00000072310;ENSG00000073756;ENSG00000076555;ENSG00000079385;ENSG00000079435;ENSG00000084207;ENSG00000095303;ENSG00000096717;ENSG00000102882;ENSG00000104325;ENSG00000105221;ENSG00000105974;ENSG00000106853;ENSG00000112033;ENSG00000112062;ENSG00000113790;ENSG00000117054;ENSG00000125538;ENSG00000127948;ENSG00000131473;ENSG00000132170;ENSG00000134824;ENSG00000138029…
GO:0071496	cellular response to external stimulus	47	345	1.43465e-17	3.58311e-16	ENSG00000002330;ENSG00000026103;ENSG00000036828;ENSG00000044574;ENSG00000064012;ENSG00000072310;ENSG00000073756;ENSG00000084207;ENSG00000084676;ENSG00000090339;ENSG00000096717;ENSG00000100030;ENSG00000100292;ENSG00000102882;ENSG00000105329;ENSG00000107643;ENSG00000108821;ENSG00000109320;ENSG00000116044;ENSG00000120053;ENSG00000124762;ENSG00000125347;ENSG00000125538;ENSG00000132170;ENSG00000136869…
GO:0043405	regulation of MAP kinase activity	48	361	1.73889e-17	4.32193e-16	ENSG00000017427;ENSG00000069696;ENSG00000084207;ENSG00000096968;ENSG00000100030;ENSG00000102245;ENSG00000102468;ENSG00000102755;ENSG00000102882;ENSG00000105329;ENSG00000105851;ENSG00000105974;ENSG00000107968;ENSG00000109339;ENSG00000112062;ENSG00000112715;ENSG00000113161;ENSG00000120659;ENSG00000120899;ENSG00000121653;ENSG00000125538;ENSG00000132155;ENSG00000133703;ENSG00000135914;ENSG00000136869…
GO:0006940	regulation of smooth muscle contraction	22	65	1.74101e-17	4.32193e-16	ENSG00000006638;ENSG00000073756;ENSG00000080644;ENSG00000105974;ENSG00000115353;ENSG00000117971;ENSG00000120907;ENSG00000133019;ENSG00000142168;ENSG00000150594;ENSG00000156113;ENSG00000163485;ENSG00000167657;ENSG00000169252;ENSG00000169403;ENSG00000170214;ENSG00000170425;ENSG00000181072;ENSG00000183044;ENSG00000184160;ENSG00000185149;ENSG00000274286
GO:0001508	action potential	30	136	1.76324e-17	4.36388e-16	ENSG00000006283;ENSG00000007314;ENSG00000055118;ENSG00000099822;ENSG00000100346;ENSG00000101204;ENSG00000105711;ENSG00000105974;ENSG00000111262;ENSG00000115353;ENSG00000117971;ENSG00000120907;ENSG00000134640;ENSG00000136531;ENSG00000138435;ENSG00000144285;ENSG00000145888;ENSG00000152661;ENSG00000153253;ENSG00000153956;ENSG00000160716;ENSG00000166257;ENSG00000168356;ENSG00000169432;ENSG00000177098…
GO:1904062	regulation of cation transmembrane transport	47	347	1.81213e-17	4.47137e-16	ENSG00000055118;ENSG00000069696;ENSG00000072062;ENSG00000082556;ENSG00000087088;ENSG00000088832;ENSG00000089250;ENSG00000097007;ENSG00000100985;ENSG00000105329;ENSG00000105711;ENSG00000105851;ENSG00000105974;ENSG00000108179;ENSG00000111262;ENSG00000112038;ENSG00000113448;ENSG00000120251;ENSG00000120899;ENSG00000130226;ENSG00000132535;ENSG00000134640;ENSG00000137731;ENSG00000143761;ENSG00000143801…
GO:0019233	sensory perception of pain	27	107	1.8574e-17	4.56932e-16	ENSG00000014257;ENSG00000073756;ENSG00000082556;ENSG00000100030;ENSG00000101204;ENSG00000102468;ENSG00000102882;ENSG00000108691;ENSG00000111262;ENSG00000112038;ENSG00000113302;ENSG00000115353;ENSG00000116329;ENSG00000136634;ENSG00000144285;ENSG00000160716;ENSG00000163485;ENSG00000164687;ENSG00000164885;ENSG00000166257;ENSG00000168356;ENSG00000169403;ENSG00000169432;ENSG00000184160;ENSG00000185149…
GO:1903034	regulation of response to wounding	34	180	2.05219e-17	5.0334e-16	ENSG00000006638;ENSG00000040608;ENSG00000057593;ENSG00000079385;ENSG00000091583;ENSG00000104368;ENSG00000105974;ENSG00000106366;ENSG00000111276;ENSG00000112033;ENSG00000113161;ENSG00000115718;ENSG00000116044;ENSG00000117525;ENSG00000117601;ENSG00000118785;ENSG00000122194;ENSG00000122861;ENSG00000124762;ENSG00000136634;ENSG00000136869;ENSG00000140279;ENSG00000150594;ENSG00000152661;ENSG00000154229…
GO:0032102	negative regulation of response to external stimulus	50	393	2.33556e-17	5.71132e-16	ENSG00000012223;ENSG00000017427;ENSG00000040608;ENSG00000079385;ENSG00000084207;ENSG00000091583;ENSG00000104368;ENSG00000106366;ENSG00000108691;ENSG00000109320;ENSG00000109471;ENSG00000110921;ENSG00000111276;ENSG00000112033;ENSG00000113161;ENSG00000113302;ENSG00000113520;ENSG00000115718;ENSG00000118785;ENSG00000122194;ENSG00000122861;ENSG00000124762;ENSG00000128271;ENSG00000130164;ENSG00000132170…
GO:0061041	regulation of wound healing	31	148	2.47554e-17	6.03559e-16	ENSG00000006638;ENSG00000057593;ENSG00000079385;ENSG00000091583;ENSG00000104368;ENSG00000105974;ENSG00000106366;ENSG00000111276;ENSG00000112033;ENSG00000113161;ENSG00000115718;ENSG00000116044;ENSG00000117525;ENSG00000117601;ENSG00000122194;ENSG00000122861;ENSG00000124762;ENSG00000136869;ENSG00000140279;ENSG00000150594;ENSG00000152661;ENSG00000154229;ENSG00000163932;ENSG00000164867;ENSG00000171560…
GO:0071375	cellular response to peptide hormone stimulus	46	336	2.6422e-17	6.42283e-16	ENSG00000067900;ENSG00000070808;ENSG00000072062;ENSG00000072310;ENSG00000079385;ENSG00000084207;ENSG00000096717;ENSG00000096968;ENSG00000104267;ENSG00000105221;ENSG00000105329;ENSG00000105639;ENSG00000105974;ENSG00000106633;ENSG00000109163;ENSG00000109320;ENSG00000113494;ENSG00000115415;ENSG00000116044;ENSG00000120053;ENSG00000124160;ENSG00000125538;ENSG00000127948;ENSG00000132170;ENSG00000135446…
GO:0051270	regulation of cellular component movement	92	1141	2.99478e-17	7.25835e-16	ENSG00000006638;ENSG00000011465;ENSG00000017427;ENSG00000044574;ENSG00000057593;ENSG00000065361;ENSG00000067900;ENSG00000070808;ENSG00000073756;ENSG00000078018;ENSG00000079385;ENSG00000084207;ENSG00000090339;ENSG00000091583;ENSG00000096717;ENSG00000096968;ENSG00000097007;ENSG00000100030;ENSG00000100292;ENSG00000100644;ENSG00000100985;ENSG00000102755;ENSG00000102882;ENSG00000105221;ENSG00000105329…
GO:0051093	negative regulation of developmental process	91	1122	3.15796e-17	7.63126e-16	ENSG00000006638;ENSG00000007968;ENSG00000011465;ENSG00000012223;ENSG00000017427;ENSG00000040608;ENSG00000041880;ENSG00000043591;ENSG00000067900;ENSG00000072062;ENSG00000077092;ENSG00000078018;ENSG00000079102;ENSG00000079385;ENSG00000082701;ENSG00000087237;ENSG00000091583;ENSG00000096717;ENSG00000097007;ENSG00000100030;ENSG00000100097;ENSG00000100300;ENSG00000100644;ENSG00000100985;ENSG00000101412…
GO:1904951	positive regulation of establishment of protein localization	58	521	3.2683e-17	7.87468e-16	ENSG00000002330;ENSG00000017427;ENSG00000036828;ENSG00000064012;ENSG00000072062;ENSG00000073756;ENSG00000082701;ENSG00000087085;ENSG00000096968;ENSG00000097007;ENSG00000100030;ENSG00000100453;ENSG00000100644;ENSG00000101412;ENSG00000102882;ENSG00000105221;ENSG00000105327;ENSG00000105329;ENSG00000106633;ENSG00000107643;ENSG00000109471;ENSG00000111537;ENSG00000112033;ENSG00000112062;ENSG00000115008…
GO:1903532	positive regulation of secretion by cell	54	458	3.49617e-17	8.39901e-16	ENSG00000002330;ENSG00000006283;ENSG00000017427;ENSG00000036828;ENSG00000082556;ENSG00000087085;ENSG00000096968;ENSG00000097007;ENSG00000100346;ENSG00000100644;ENSG00000102882;ENSG00000105329;ENSG00000106633;ENSG00000108576;ENSG00000109471;ENSG00000111537;ENSG00000112033;ENSG00000112062;ENSG00000115008;ENSG00000115353;ENSG00000116824;ENSG00000118785;ENSG00000120659;ENSG00000122133;ENSG00000125538…
GO:0070371	ERK1 and ERK2 cascade	47	354	4.04704e-17	9.69395e-16	ENSG00000017427;ENSG00000036828;ENSG00000066468;ENSG00000073417;ENSG00000079385;ENSG00000084207;ENSG00000090339;ENSG00000097007;ENSG00000100030;ENSG00000102468;ENSG00000102755;ENSG00000102882;ENSG00000105329;ENSG00000108691;ENSG00000112038;ENSG00000113161;ENSG00000115414;ENSG00000120659;ENSG00000120899;ENSG00000120907;ENSG00000124588;ENSG00000125538;ENSG00000127445;ENSG00000129749;ENSG00000133048…
GO:0035295	tube development	93	1167	4.16393e-17	9.93063e-16	ENSG00000006638;ENSG00000007952;ENSG00000007968;ENSG00000011465;ENSG00000036828;ENSG00000066468;ENSG00000067900;ENSG00000072062;ENSG00000072310;ENSG00000073756;ENSG00000077092;ENSG00000079385;ENSG00000082175;ENSG00000084674;ENSG00000085662;ENSG00000087088;ENSG00000087245;ENSG00000091583;ENSG00000091831;ENSG00000096717;ENSG00000097007;ENSG00000100030;ENSG00000100292;ENSG00000100644;ENSG00000102755…
GO:0009259	ribonucleotide metabolic process	62	590	4.17009e-17	9.93063e-16	ENSG00000002330;ENSG00000010256;ENSG00000017427;ENSG00000065989;ENSG00000073417;ENSG00000073578;ENSG00000076555;ENSG00000099624;ENSG00000100300;ENSG00000100644;ENSG00000102468;ENSG00000105329;ENSG00000105398;ENSG00000105650;ENSG00000106348;ENSG00000106633;ENSG00000108179;ENSG00000110921;ENSG00000110955;ENSG00000112541;ENSG00000113161;ENSG00000113448;ENSG00000131473;ENSG00000134057;ENSG00000136997…
GO:0019229	regulation of vasoconstriction	21	60	4.27027e-17	1.01397e-15	ENSG00000006638;ENSG00000036828;ENSG00000073756;ENSG00000090339;ENSG00000102468;ENSG00000105974;ENSG00000113749;ENSG00000115353;ENSG00000117298;ENSG00000120907;ENSG00000133019;ENSG00000142208;ENSG00000146648;ENSG00000150594;ENSG00000152661;ENSG00000169403;ENSG00000170214;ENSG00000171560;ENSG00000184160;ENSG00000196639;ENSG00000274286
GO:0097237	cellular response to toxic substance	41	272	4.74593e-17	1.12366e-15	ENSG00000002330;ENSG00000005381;ENSG00000073417;ENSG00000073756;ENSG00000084207;ENSG00000095303;ENSG00000096717;ENSG00000097007;ENSG00000100292;ENSG00000104687;ENSG00000108179;ENSG00000109320;ENSG00000116044;ENSG00000116329;ENSG00000117448;ENSG00000121691;ENSG00000134184;ENSG00000136244;ENSG00000136634;ENSG00000136997;ENSG00000138061;ENSG00000140279;ENSG00000142168;ENSG00000145888;ENSG00000147955…
GO:0007204	positive regulation of cytosolic calcium ion concentration	45	327	4.85581e-17	1.14568e-15	ENSG00000006638;ENSG00000050628;ENSG00000072062;ENSG00000087088;ENSG00000088832;ENSG00000089250;ENSG00000091831;ENSG00000096968;ENSG00000097007;ENSG00000102468;ENSG00000105327;ENSG00000105329;ENSG00000105851;ENSG00000105974;ENSG00000109471;ENSG00000113448;ENSG00000115353;ENSG00000120899;ENSG00000120907;ENSG00000129749;ENSG00000132535;ENSG00000135914;ENSG00000147246;ENSG00000149295;ENSG00000151617…
GO:0040008	regulation of growth	70	731	4.86691e-17	1.14568e-15	ENSG00000005381;ENSG00000007402;ENSG00000017427;ENSG00000040608;ENSG00000043591;ENSG00000066468;ENSG00000076555;ENSG00000078018;ENSG00000079385;ENSG00000082701;ENSG00000096717;ENSG00000097007;ENSG00000100030;ENSG00000100644;ENSG00000101076;ENSG00000101266;ENSG00000105327;ENSG00000105329;ENSG00000108576;ENSG00000109471;ENSG00000111276;ENSG00000111537;ENSG00000112033;ENSG00000112062;ENSG00000112715…
GO:0051223	regulation of protein transport	73	786	5.1572e-17	1.21054e-15	ENSG00000002330;ENSG00000007171;ENSG00000007402;ENSG00000017427;ENSG00000036828;ENSG00000069696;ENSG00000072062;ENSG00000072310;ENSG00000073756;ENSG00000082701;ENSG00000087085;ENSG00000089685;ENSG00000096968;ENSG00000097007;ENSG00000100030;ENSG00000100644;ENSG00000101076;ENSG00000102245;ENSG00000102882;ENSG00000105221;ENSG00000105329;ENSG00000106633;ENSG00000109471;ENSG00000111537;ENSG00000112033…
GO:0015844	monoamine transport	25	93	5.62618e-17	1.31685e-15	ENSG00000069535;ENSG00000069696;ENSG00000082556;ENSG00000089250;ENSG00000101180;ENSG00000101204;ENSG00000102468;ENSG00000103546;ENSG00000108576;ENSG00000128271;ENSG00000135312;ENSG00000142319;ENSG00000147434;ENSG00000147571;ENSG00000149295;ENSG00000150594;ENSG00000151577;ENSG00000160716;ENSG00000178394;ENSG00000183044;ENSG00000184160;ENSG00000184845;ENSG00000184984;ENSG00000185149;ENSG00000274286
GO:0019935	cyclic-nucleotide-mediated signaling	37	222	5.80281e-17	1.35432e-15	ENSG00000006638;ENSG00000043591;ENSG00000050628;ENSG00000065989;ENSG00000089250;ENSG00000106546;ENSG00000112038;ENSG00000112541;ENSG00000113448;ENSG00000120899;ENSG00000120907;ENSG00000128271;ENSG00000134640;ENSG00000135914;ENSG00000147246;ENSG00000147571;ENSG00000149295;ENSG00000150594;ENSG00000151577;ENSG00000152270;ENSG00000154229;ENSG00000160013;ENSG00000160191;ENSG00000169245;ENSG00000169248…
GO:0040007	growth	87	1054	5.97352e-17	1.3902e-15	ENSG00000005381;ENSG00000007402;ENSG00000017427;ENSG00000040608;ENSG00000043591;ENSG00000066468;ENSG00000076555;ENSG00000077092;ENSG00000078018;ENSG00000079385;ENSG00000080824;ENSG00000082701;ENSG00000091831;ENSG00000096384;ENSG00000096717;ENSG00000097007;ENSG00000100030;ENSG00000100644;ENSG00000101076;ENSG00000101266;ENSG00000105327;ENSG00000105329;ENSG00000108576;ENSG00000109471;ENSG00000111276…
GO:0071702	organic substance transport	175	3048	6.01593e-17	1.39611e-15	ENSG00000002330;ENSG00000005421;ENSG00000007171;ENSG00000007402;ENSG00000017427;ENSG00000036828;ENSG00000044574;ENSG00000057252;ENSG00000069535;ENSG00000069696;ENSG00000072062;ENSG00000072310;ENSG00000073756;ENSG00000074410;ENSG00000076555;ENSG00000079385;ENSG00000080644;ENSG00000080824;ENSG00000082556;ENSG00000082701;ENSG00000084674;ENSG00000084676;ENSG00000087085;ENSG00000087237;ENSG00000089250…
GO:0009891	positive regulation of biosynthetic process	137	2132	6.05056e-17	1.40018e-15	ENSG00000007171;ENSG00000007952;ENSG00000007968;ENSG00000011465;ENSG00000017427;ENSG00000044574;ENSG00000057252;ENSG00000066468;ENSG00000072310;ENSG00000073756;ENSG00000075426;ENSG00000077092;ENSG00000080824;ENSG00000082175;ENSG00000084676;ENSG00000089250;ENSG00000090339;ENSG00000091831;ENSG00000096384;ENSG00000096717;ENSG00000096968;ENSG00000097007;ENSG00000100003;ENSG00000100030;ENSG00000100292…
GO:0051402	neuron apoptotic process	40	261	6.39882e-17	1.47659e-15	ENSG00000044574;ENSG00000065361;ENSG00000067900;ENSG00000070501;ENSG00000087088;ENSG00000089685;ENSG00000096384;ENSG00000096968;ENSG00000100292;ENSG00000100644;ENSG00000105221;ENSG00000105327;ENSG00000108691;ENSG00000120899;ENSG00000124588;ENSG00000127445;ENSG00000128271;ENSG00000132906;ENSG00000133703;ENSG00000134640;ENSG00000136531;ENSG00000139687;ENSG00000141510;ENSG00000142168;ENSG00000143384…
GO:2000145	regulation of cell motility	87	1056	6.70579e-17	1.54309e-15	ENSG00000006638;ENSG00000011465;ENSG00000017427;ENSG00000044574;ENSG00000057593;ENSG00000065361;ENSG00000067900;ENSG00000070808;ENSG00000073756;ENSG00000079385;ENSG00000084207;ENSG00000090339;ENSG00000091583;ENSG00000096717;ENSG00000096968;ENSG00000097007;ENSG00000100030;ENSG00000100292;ENSG00000100644;ENSG00000100985;ENSG00000102755;ENSG00000102882;ENSG00000105221;ENSG00000105329;ENSG00000105810…
GO:0007169	transmembrane receptor protein tyrosine kinase signaling pathway	71	754	6.95913e-17	1.59587e-15	ENSG00000011465;ENSG00000017427;ENSG00000057593;ENSG00000065361;ENSG00000066468;ENSG00000067900;ENSG00000072310;ENSG00000079385;ENSG00000080644;ENSG00000080824;ENSG00000087245;ENSG00000096717;ENSG00000096968;ENSG00000097007;ENSG00000100030;ENSG00000100644;ENSG00000100985;ENSG00000101336;ENSG00000102755;ENSG00000102882;ENSG00000104368;ENSG00000105221;ENSG00000105329;ENSG00000105639;ENSG00000106211…
GO:0042136	neurotransmitter biosynthetic process	28	122	6.97413e-17	1.59587e-15	ENSG00000007171;ENSG00000073756;ENSG00000080824;ENSG00000087085;ENSG00000089250;ENSG00000090339;ENSG00000096384;ENSG00000096968;ENSG00000100300;ENSG00000102393;ENSG00000105974;ENSG00000108576;ENSG00000111537;ENSG00000116096;ENSG00000120899;ENSG00000125538;ENSG00000136634;ENSG00000136869;ENSG00000138061;ENSG00000142208;ENSG00000142319;ENSG00000164867;ENSG00000171105;ENSG00000180176;ENSG00000181019…
GO:0007596	blood coagulation	47	359	7.09142e-17	1.61819e-15	ENSG00000006638;ENSG00000057593;ENSG00000072062;ENSG00000079385;ENSG00000091583;ENSG00000096968;ENSG00000099937;ENSG00000100030;ENSG00000101076;ENSG00000102245;ENSG00000102882;ENSG00000104368;ENSG00000105851;ENSG00000105974;ENSG00000106211;ENSG00000106366;ENSG00000108821;ENSG00000115718;ENSG00000116044;ENSG00000117525;ENSG00000117601;ENSG00000122194;ENSG00000122861;ENSG00000125347;ENSG00000128271…
GO:0051924	regulation of calcium ion transport	41	276	8.06901e-17	1.83615e-15	ENSG00000036828;ENSG00000069696;ENSG00000070808;ENSG00000072062;ENSG00000073756;ENSG00000087088;ENSG00000088832;ENSG00000089250;ENSG00000090339;ENSG00000097007;ENSG00000100300;ENSG00000105329;ENSG00000105851;ENSG00000105974;ENSG00000108691;ENSG00000109047;ENSG00000113448;ENSG00000116329;ENSG00000120899;ENSG00000128271;ENSG00000138798;ENSG00000143801;ENSG00000147571;ENSG00000148408;ENSG00000149295…
GO:0046879	hormone secretion	46	346	8.40221e-17	1.90667e-15	ENSG00000002330;ENSG00000007171;ENSG00000007402;ENSG00000036828;ENSG00000072310;ENSG00000080644;ENSG00000082556;ENSG00000089685;ENSG00000096968;ENSG00000100644;ENSG00000101076;ENSG00000106633;ENSG00000111537;ENSG00000112033;ENSG00000113161;ENSG00000115353;ENSG00000118785;ENSG00000120659;ENSG00000125538;ENSG00000128271;ENSG00000132155;ENSG00000134640;ENSG00000135346;ENSG00000136244;ENSG00000137869…
GO:0030335	positive regulation of cell migration	60	566	9.20964e-17	2.08413e-15	ENSG00000017427;ENSG00000044574;ENSG00000057593;ENSG00000073756;ENSG00000090339;ENSG00000096717;ENSG00000096968;ENSG00000097007;ENSG00000100030;ENSG00000100292;ENSG00000100644;ENSG00000100985;ENSG00000102755;ENSG00000102882;ENSG00000105221;ENSG00000105329;ENSG00000105974;ENSG00000106211;ENSG00000106366;ENSG00000108821;ENSG00000110955;ENSG00000111537;ENSG00000112062;ENSG00000112715;ENSG00000115353…
GO:0046883	regulation of hormone secretion	42	292	1.10518e-16	2.4941e-15	ENSG00000002330;ENSG00000007171;ENSG00000007402;ENSG00000036828;ENSG00000072310;ENSG00000080644;ENSG00000082556;ENSG00000089685;ENSG00000096968;ENSG00000100644;ENSG00000101076;ENSG00000106633;ENSG00000111537;ENSG00000112033;ENSG00000113161;ENSG00000115353;ENSG00000118785;ENSG00000120659;ENSG00000125538;ENSG00000128271;ENSG00000134640;ENSG00000137869;ENSG00000138207;ENSG00000138814;ENSG00000146648…
GO:0007599	hemostasis	47	364	1.22964e-16	2.76736e-15	ENSG00000006638;ENSG00000057593;ENSG00000072062;ENSG00000079385;ENSG00000091583;ENSG00000096968;ENSG00000099937;ENSG00000100030;ENSG00000101076;ENSG00000102245;ENSG00000102882;ENSG00000104368;ENSG00000105851;ENSG00000105974;ENSG00000106211;ENSG00000106366;ENSG00000108821;ENSG00000115718;ENSG00000116044;ENSG00000117525;ENSG00000117601;ENSG00000122194;ENSG00000122861;ENSG00000125347;ENSG00000128271…
GO:0040017	positive regulation of locomotion	63	621	1.27826e-16	2.86891e-15	ENSG00000017427;ENSG00000036828;ENSG00000044574;ENSG00000057593;ENSG00000073756;ENSG00000082556;ENSG00000090339;ENSG00000096717;ENSG00000096968;ENSG00000097007;ENSG00000100030;ENSG00000100292;ENSG00000100644;ENSG00000100985;ENSG00000102755;ENSG00000102882;ENSG00000105221;ENSG00000105329;ENSG00000105974;ENSG00000106211;ENSG00000106366;ENSG00000108821;ENSG00000110955;ENSG00000111537;ENSG00000112062…
GO:0006694	steroid biosynthetic process	36	215	1.324e-16	2.96344e-15	ENSG00000072310;ENSG00000076555;ENSG00000084674;ENSG00000085662;ENSG00000096717;ENSG00000100003;ENSG00000100300;ENSG00000104763;ENSG00000108786;ENSG00000109320;ENSG00000110921;ENSG00000111537;ENSG00000113161;ENSG00000113494;ENSG00000125538;ENSG00000127948;ENSG00000131473;ENSG00000135346;ENSG00000137869;ENSG00000142168;ENSG00000145545;ENSG00000147571;ENSG00000152904;ENSG00000160211;ENSG00000160752…
GO:0030154	cell differentiation	231	4541	1.36143e-16	3.03893e-15	ENSG00000002330;ENSG00000007402;ENSG00000012223;ENSG00000017427;ENSG00000040608;ENSG00000043591;ENSG00000044574;ENSG00000057252;ENSG00000064012;ENSG00000065361;ENSG00000066468;ENSG00000067900;ENSG00000070808;ENSG00000072062;ENSG00000072310;ENSG00000073756;ENSG00000075426;ENSG00000077092;ENSG00000078018;ENSG00000079102;ENSG00000079385;ENSG00000080644;ENSG00000080824;ENSG00000082175;ENSG00000082701…
GO:0051272	positive regulation of cellular component movement	62	605	1.4003e-16	3.1172e-15	ENSG00000017427;ENSG00000044574;ENSG00000057593;ENSG00000073756;ENSG00000078018;ENSG00000090339;ENSG00000096717;ENSG00000096968;ENSG00000097007;ENSG00000100030;ENSG00000100292;ENSG00000100644;ENSG00000100985;ENSG00000102755;ENSG00000102882;ENSG00000105221;ENSG00000105329;ENSG00000105974;ENSG00000106211;ENSG00000106366;ENSG00000108821;ENSG00000110955;ENSG00000111537;ENSG00000112062;ENSG00000112715…
GO:0030193	regulation of blood coagulation	23	79	1.43559e-16	3.18708e-15	ENSG00000006638;ENSG00000057593;ENSG00000079385;ENSG00000091583;ENSG00000104368;ENSG00000105974;ENSG00000106366;ENSG00000115718;ENSG00000116044;ENSG00000117525;ENSG00000117601;ENSG00000122194;ENSG00000122861;ENSG00000136869;ENSG00000154229;ENSG00000163932;ENSG00000164867;ENSG00000171560;ENSG00000178726;ENSG00000180210;ENSG00000183044;ENSG00000185245;ENSG00000254087
GO:0042220	response to cocaine	20	56	1.52025e-16	3.36073e-15	ENSG00000044574;ENSG00000069696;ENSG00000082556;ENSG00000096384;ENSG00000102468;ENSG00000112038;ENSG00000120899;ENSG00000135312;ENSG00000142319;ENSG00000145386;ENSG00000147571;ENSG00000149295;ENSG00000151577;ENSG00000160716;ENSG00000164885;ENSG00000166736;ENSG00000169676;ENSG00000183044;ENSG00000184845;ENSG00000198695
GO:2000147	positive regulation of cell motility	61	589	1.52201e-16	3.36073e-15	ENSG00000017427;ENSG00000044574;ENSG00000057593;ENSG00000073756;ENSG00000090339;ENSG00000096717;ENSG00000096968;ENSG00000097007;ENSG00000100030;ENSG00000100292;ENSG00000100644;ENSG00000100985;ENSG00000102755;ENSG00000102882;ENSG00000105221;ENSG00000105329;ENSG00000105974;ENSG00000106211;ENSG00000106366;ENSG00000108821;ENSG00000110955;ENSG00000111537;ENSG00000112062;ENSG00000112715;ENSG00000115353…
GO:0050817	coagulation	47	366	1.52809e-16	3.36509e-15	ENSG00000006638;ENSG00000057593;ENSG00000072062;ENSG00000079385;ENSG00000091583;ENSG00000096968;ENSG00000099937;ENSG00000100030;ENSG00000101076;ENSG00000102245;ENSG00000102882;ENSG00000104368;ENSG00000105851;ENSG00000105974;ENSG00000106211;ENSG00000106366;ENSG00000108821;ENSG00000115718;ENSG00000116044;ENSG00000117525;ENSG00000117601;ENSG00000122194;ENSG00000122861;ENSG00000125347;ENSG00000128271…
GO:0001659	temperature homeostasis	34	192	1.61993e-16	3.55777e-15	ENSG00000043591;ENSG00000050628;ENSG00000073756;ENSG00000074771;ENSG00000087085;ENSG00000096968;ENSG00000102468;ENSG00000104325;ENSG00000105974;ENSG00000112715;ENSG00000113389;ENSG00000113494;ENSG00000113520;ENSG00000115008;ENSG00000120659;ENSG00000125538;ENSG00000136869;ENSG00000139687;ENSG00000140443;ENSG00000148346;ENSG00000149295;ENSG00000152661;ENSG00000163485;ENSG00000164687;ENSG00000168610…
GO:0016042	lipid catabolic process	47	367	1.70244e-16	3.72899e-15	ENSG00000076555;ENSG00000079435;ENSG00000079462;ENSG00000084674;ENSG00000102393;ENSG00000104325;ENSG00000104763;ENSG00000105221;ENSG00000105398;ENSG00000105851;ENSG00000112033;ENSG00000113790;ENSG00000117054;ENSG00000118785;ENSG00000125538;ENSG00000130164;ENSG00000135446;ENSG00000137392;ENSG00000137869;ENSG00000138029;ENSG00000138061;ENSG00000140505;ENSG00000142208;ENSG00000145545;ENSG00000148090…
GO:0006066	alcohol metabolic process	48	382	1.72351e-16	3.76507e-15	ENSG00000005421;ENSG00000017427;ENSG00000057252;ENSG00000072310;ENSG00000076555;ENSG00000079435;ENSG00000084674;ENSG00000085662;ENSG00000087237;ENSG00000100003;ENSG00000104763;ENSG00000105398;ENSG00000109320;ENSG00000110921;ENSG00000111537;ENSG00000112033;ENSG00000113161;ENSG00000113520;ENSG00000116096;ENSG00000117448;ENSG00000120053;ENSG00000120899;ENSG00000121691;ENSG00000125538;ENSG00000127948…
GO:1900046	regulation of hemostasis	23	80	1.95687e-16	4.26347e-15	ENSG00000006638;ENSG00000057593;ENSG00000079385;ENSG00000091583;ENSG00000104368;ENSG00000105974;ENSG00000106366;ENSG00000115718;ENSG00000116044;ENSG00000117525;ENSG00000117601;ENSG00000122194;ENSG00000122861;ENSG00000136869;ENSG00000154229;ENSG00000163932;ENSG00000164867;ENSG00000171560;ENSG00000178726;ENSG00000180210;ENSG00000183044;ENSG00000185245;ENSG00000254087
GO:0010876	lipid localization	51	430	2.15178e-16	4.67569e-15	ENSG00000005421;ENSG00000007171;ENSG00000057252;ENSG00000069696;ENSG00000076555;ENSG00000079385;ENSG00000084674;ENSG00000084676;ENSG00000087237;ENSG00000091583;ENSG00000096717;ENSG00000100300;ENSG00000103222;ENSG00000105221;ENSG00000105974;ENSG00000109320;ENSG00000112033;ENSG00000118785;ENSG00000120659;ENSG00000125538;ENSG00000130164;ENSG00000132170;ENSG00000132693;ENSG00000136244;ENSG00000137869…
GO:0006821	chloride transport	27	117	2.16217e-16	4.68584e-15	ENSG00000011677;ENSG00000022355;ENSG00000036828;ENSG00000094755;ENSG00000100300;ENSG00000102287;ENSG00000104267;ENSG00000109158;ENSG00000111886;ENSG00000113327;ENSG00000145863;ENSG00000145864;ENSG00000145888;ENSG00000146276;ENSG00000151834;ENSG00000163285;ENSG00000163288;ENSG00000166206;ENSG00000168748;ENSG00000168959;ENSG00000169403;ENSG00000182256;ENSG00000183185;ENSG00000186297;ENSG00000187730…
GO:0050708	regulation of protein secretion	58	543	2.19429e-16	4.73617e-15	ENSG00000002330;ENSG00000007171;ENSG00000007402;ENSG00000017427;ENSG00000036828;ENSG00000069696;ENSG00000072310;ENSG00000087085;ENSG00000089685;ENSG00000096968;ENSG00000097007;ENSG00000100644;ENSG00000101076;ENSG00000102245;ENSG00000102882;ENSG00000105329;ENSG00000106633;ENSG00000109471;ENSG00000111537;ENSG00000112033;ENSG00000112038;ENSG00000112062;ENSG00000113161;ENSG00000115008;ENSG00000115414…
GO:0046209	nitric oxide metabolic process	24	89	2.19695e-16	4.73617e-15	ENSG00000007171;ENSG00000073756;ENSG00000080824;ENSG00000089250;ENSG00000090339;ENSG00000096384;ENSG00000096968;ENSG00000100300;ENSG00000102393;ENSG00000105974;ENSG00000111537;ENSG00000116096;ENSG00000120899;ENSG00000125538;ENSG00000127948;ENSG00000136634;ENSG00000136869;ENSG00000138061;ENSG00000142208;ENSG00000164867;ENSG00000171105;ENSG00000181019;ENSG00000196689;ENSG00000206439
GO:0071241	cellular response to inorganic substance	37	231	2.21449e-16	4.76144e-15	ENSG00000002330;ENSG00000044574;ENSG00000073756;ENSG00000100030;ENSG00000100292;ENSG00000100300;ENSG00000100985;ENSG00000102882;ENSG00000107643;ENSG00000108179;ENSG00000108786;ENSG00000111262;ENSG00000111276;ENSG00000116044;ENSG00000123374;ENSG00000132535;ENSG00000134057;ENSG00000140465;ENSG00000140505;ENSG00000142168;ENSG00000142208;ENSG00000143799;ENSG00000145386;ENSG00000145888;ENSG00000146648…
GO:0031328	positive regulation of cellular biosynthetic process	134	2097	2.31951e-16	4.9742e-15	ENSG00000007171;ENSG00000007968;ENSG00000011465;ENSG00000017427;ENSG00000044574;ENSG00000057252;ENSG00000066468;ENSG00000072310;ENSG00000073756;ENSG00000075426;ENSG00000077092;ENSG00000080824;ENSG00000082175;ENSG00000084676;ENSG00000089250;ENSG00000090339;ENSG00000091831;ENSG00000096384;ENSG00000096717;ENSG00000096968;ENSG00000097007;ENSG00000100003;ENSG00000100030;ENSG00000100292;ENSG00000100644…
[truncated: 2,388 more rows]
