# Supplementary material for: Investigation of the Potential Mechanism Governing the Effect of the Shen Zhu San on COVID-19 by Network Pharmacology
Source: Evid Based Complement Alternat Med. 2020 Nov 7;2020:8468303. doi: 10.1155/2020/8468303 (PMC7669347; doi:10.1155/2020/8468303)
Supplement: Supplementary Materials — Table S1: a database of component targets . Table S2: the statistics of GO functional enrichment of 627 targets. Table S3: the statistics of KEGG enrichment of 627 targets. Table S4: the statistics of GO functional enrichment of 40 cotargets in the immune system process. Table S5: the statistics of KEGG enrichment of 40 cotargets. [file 8468303.f1.zip › 8468303.f1/Table S3. The statistics of KEGG enrichment of 627 targets.xlsx]

## Sheet: kegg results
KEGG_A_class	KEGG_B_class	Pathway	out (527)	All (8514)	Pvalue	Qvalue	Pathway ID	Genes
Environmental Information Processing	Signaling molecules and interaction	Neuroactive ligand-receptor interaction	93	293	0	0	ko04080	TBXA2R	GABRA3	GABRA1	ADRB1	PTGER3	DRD4	CHRNA3	OPRK1	GABRP	TSPO	HRH3	CHRNA4	GABRE	HTR2A	CHRNE	GABRA4	GNRHR	GABRR2	OPRM1	GABRG2	PRLR	HRH2	TACR1	OPRD1	CHRNB4	GRIA2	CHRNA2	ADRA1A	PLG	ADORA2A	CHRNA10	CHRM3	MTNR1B	HTR1B	CGA	CHRND	HTR2B	CHRNA1	GABRA6	GABRB2	GLRA1	GABRR1
Human Diseases	Cancers	Pathways in cancer	102	550	0	0	ko05200	BAD	NOS2	E2F2	IGF1	FAS	PTGER3	CASP8	FGFR2	ROCK1	RASSF1	CAMK2A	PRKACA	PTGS2	RARB	RUNX1T1	HSP90AA1	GSK3B	GSTP1	NCOA1	BAX	MMP2	BIRC5	ESR1	HSP90AB1	JAK2	ABL1	MAPK1	HMOX1	CSF2RB	HIF1A	MMP9	E2F1	MAPK3	IKBKB	AKT2	BBC3	TGFB1	JAK3	CDK6	MAPK8	NFKB1	MAPK10
Human Diseases	Endocrine and metabolic diseases	AGE-RAGE signaling pathway in diabetic complications	44	114	0	0	ko04933	SELE	Nox1	BAX	MMP2	ICAM1	JAK2	MAPK1	MAPK3	AKT2	TGFB1	SERPINE1	MAPK8	CCL2	COL1A1	NFKB1	MAPK10	CCND1	CDKN1B	MAPK14	VEGFA	IL1A	FN1	STAT1	F3	IL1B	KRAS	CDK4	IL6	PIM1	AKT1	PRKCA	VCAM1	PRKCD	CASP3	NOS3	PRKCB	COL3A1	STAT3	CXCL8	BCL2	RELA	JUN
Human Diseases	Substance dependence	Nicotine addiction	28	42	0	0	ko05033	GABRA3	GABRA1	GABRP	CHRNA4	GABRE	GABRA4	GABRR2	GABRG2	GRIA2	GABRA6	GABRB2	GABRR1	CHRNA6	CACNA1B	GABRA2	GRIA1	CHRNB2	GABRG1	GABRB1	GABRB3	CHRNA7	GABRG3	GABRR3	GABRA5	GABRD	GRIN3A	GABRQ	GRIN2B
Human Diseases	Infectious diseases	Hepatitis B	50	160	0	0	ko05161	BAD	E2F2	FAS	CASP8	BAX	BIRC5	MAPK1	MMP9	E2F1	MAPK3	IKBKB	AKT2	TGFB1	CDK6	MAPK8	NFKB1	MAPK10	CCND1	CDKN1B	STAT1	PTK2B	CDK2	CDKN1A	ELK1	RAF1	CASP9	KRAS	CDK4	IL6	TLR4	MYC	RB1	TP53	AKT1	CCNA2	PRKCA	JAK1	CASP3	PRKCB	STAT3	CXCL8	FOS
Human Diseases	Cancers	Prostate cancer	39	101	0	0	ko05215	BAD	E2F2	IGF1	FGFR2	HSP90AA1	GSK3B	GSTP1	HSP90AB1	MAPK1	MMP9	E2F1	MAPK3	IKBKB	PLAT	AKT2	NFKB1	CCND1	CDKN1B	PLAU	CDK2	CDKN1A	RAF1	CASP9	KRAS	EGF	RB1	IGF1R	TP53	ERBB2	AKT1	EGFR	NKX3-1	AR	BCL2	PTEN	RELA	CHUK	INS	SRD5A2
Human Diseases	Cancers	Pancreatic cancer	34	77	0	0	ko05212	BAD	E2F2	BAX	MAPK1	E2F1	MAPK3	IKBKB	AKT2	TGFB1	CDK6	MAPK8	NFKB1	MAPK10	CCND1	VEGFA	STAT1	POLK	CDKN1A	RAF1	CASP9	KRAS	CDK4	EGF	RB1	TP53	ERBB2	AKT1	EGFR	CDKN2A	JAK1	STAT3	BCL2L1	RELA	CHUK
Human Diseases	Substance dependence	Morphine addiction	37	101	0	0	ko05032	GABRA3	GABRA1	PDE4A	PRKACA	PDE8A	GABRP	GABRE	PDE4C	GABRA4	GABRR2	OPRM1	PDE10A	GABRG2	PDE4D	GABRA6	GABRB2	GABRR1	CACNA1B	GABRA2	PDE3B	PRKCA	GABRG1	GABRB1	ADORA1	GABRB3	PRKCB	PDE7B	PDE3A	GABRG3	GABRR3	PDE4B	DRD1	GABRA5	PDE2A	GABRD	PDE7A	GABRQ
Human Diseases	Cancers	Non-small cell lung cancer	31	74	0	0	ko05223	BAD	E2F2	RASSF1	RARB	BAX	MAPK1	E2F1	MAPK3	AKT2	JAK3	CDK6	CCND1	POLK	CDKN1A	RAF1	CASP9	KRAS	CDK4	EGF	RB1	TP53	ERBB2	AKT1	RXRG	EGFR	CDKN2A	PRKCA	PRKCB	STAT3	RXRA	RXRB
Human Diseases	Cancers	Bladder cancer	24	43	0	0	ko05219	E2F2	RASSF1	MMP2	MAPK1	MMP9	E2F1	MAPK3	CCND1	VEGFA	CDKN1A	RAF1	KRAS	CDK4	MYC	EGF	RB1	TP53	ERBB2	EGFR	CDKN2A	DAPK3	CXCL8	MMP1	SRC
Human Diseases	Cardiovascular diseases	Fluid shear stress and atherosclerosis	42	149	0	0	ko05418	SELE	Nox1	HSP90AA1	GSTP1	MMP2	ICAM1	HSP90AB1	HMOX1	MMP9	IKBKB	PLAT	AKT2	CAV1	MAPK8	CCL2	NFKB1	MAPK10	IFNG	MAPK14	VEGFA	IL1A	NFE2L2	IL1B	GSTM1	TP53	AKT1	NCF1	VCAM1	NOS3	FOS	BCL2	RELA	JUN	THBD	CDH5	NQO1	SRC	MAP3K5	CALM1	TNF	CHUK	GSTM2
Environmental Information Processing	Signal transduction	HIF-1 signaling pathway	34	102	0	0	ko04066	NOS2	IGF1	CAMK2A	MAPK1	HMOX1	HIF1A	FLT1	MAPK3	AKT2	SERPINE1	NFKB1	CDKN1B	IFNG	VEGFA	CDKN1A	EGLN1	IL6	TLR4	EGF	IGF1R	ERBB2	AKT1	EGFR	PRKCA	HK1	HK2	IL6R	NOS3	PRKCB	STAT3	INSR	BCL2	RELA	INS
Environmental Information Processing	Signal transduction	Calcium signaling pathway	45	189	0	0	ko04020	CACNA1G	TBXA2R	NOS2	ADRB1	PTGER3	ERBB3	CAMK2A	PRKACA	NOS1	CACNA1I	HTR2A	PPIF	HRH2	TACR1	PTK2B	ADRA1A	ADORA2A	CHRM3	HTR2B	PPP3CA	ERBB2	EGFR	HTR2C	CACNA1B	EDNRA	PRKCA	NOS3	PRKCB	CHRM1	GRM5	ADRB2	PTAFR	DRD5	ADRA1B	ADORA2B	ADRA1D	CHRNA7	CHRM2	SLC8A1	DRD1	CHRM5	CACNA1H
Organismal Systems	Endocrine system	Prolactin signaling pathway	27	74	0	0	ko04917	GSK3B	ESR1	JAK2	MAPK1	MAPK3	AKT2	GCK	MAPK8	NFKB1	MAPK10	CCND1	MAPK14	PRLR	STAT1	TNFSF11	IRF1	RAF1	KRAS	CGA	ESR2	AKT1	STAT3	FOS	RELA	TH	SRC	INS
Human Diseases	Infectious diseases	Kaposi sarcoma-associated herpesvirus infection	50	241	0	0	ko05167	E2F2	FAS	CASP8	PTGS2	CXCL2	GSK3B	BAX	ICAM1	JAK2	MAPK1	HIF1A	HCK	E2F1	MAPK3	IKBKB	AKT2	CDK6	PIK3CG	MAPK8	NFKB1	MAPK10	CCND1	MAPK14	VEGFA	STAT1	CDKN1A	RAF1	CASP9	KRAS	CDK4	IL6	MYC	PPP3CA	RB1	TP53	AKT1	JAK1	MAPKAPK2	CASP3	STAT3	CXCL8	FOS
Human Diseases	Cancers	Small cell lung cancer	31	100	0	0	ko05222	NOS2	E2F2	PTGS2	RARB	BAX	E2F1	IKBKB	AKT2	CDK6	NFKB1	CCND1	CDKN1B	FN1	POLK	CDK2	CDKN1A	CASP9	CDK4	MYC	RB1	TP53	AKT1	RXRG	CASP3	BCL2L1	BCL2	PTEN	RELA	RXRA	CHUK	RXRB
Human Diseases	Drug resistance	EGFR tyrosine kinase inhibitor resistance	28	82	0	0	ko01521	BAD	IGF1	ERBB3	FGFR2	GSK3B	BAX	JAK2	MAPK1	MAPK3	AKT2	VEGFA	RAF1	KRAS	IL6	EGF	IGF1R	ERBB2	AKT1	EGFR	PRKCA	IL6R	JAK1	PRKCB	STAT3	BCL2L1	BCL2	PTEN	SRC
Human Diseases	Drug resistance	Endocrine resistance	33	116	0	0	ko01522	BAD	E2F2	IGF1	PRKACA	BAX	MMP2	ESR1	MAPK1	MMP9	E2F1	MAPK3	AKT2	MAPK8	MAPK10	CCND1	CDKN1B	MAPK14	CDKN1A	RAF1	KRAS	CDK4	RB1	ESR2	IGF1R	TP53	ERBB2	AKT1	EGFR	CDKN2A	FOS	BCL2	JUN	SRC
Environmental Information Processing	Signal transduction	cAMP signaling pathway	45	208	0	0	ko04024	BAD	ADRB1	PTGER3	PDE4A	ROCK1	CAMK2A	PRKACA	LIPE	HCN2	MAPK1	MAPK3	AKT2	PDE4C	MAPK8	NFKB1	MAPK10	PDE4D	GRIA2	ADORA2A	RAF1	HTR1B	FXYD2	AKT1	DRD2	EDNRA	PDE3B	GRIA1	ACOX1	ADORA1	CHRM1	ADRB2	DRD5	FOS	PDE3A	RELA	JUN	HTR1A	HTR1D	CHRM2	PDE4B	DRD1	PPARA
Human Diseases	Cancers	Chronic myeloid leukemia	27	79	0	0	ko05220	BAD	E2F2	BAX	ABL1	MAPK1	E2F1	MAPK3	IKBKB	AKT2	TGFB1	CDK6	NFKB1	CCND1	CDKN1B	POLK	CDKN1A	RAF1	KRAS	CDK4	MYC	RB1	TP53	AKT1	CDKN2A	BCL2L1	RELA	CHUK
Human Diseases	Cancers	Glioma	26	75	0	0	ko05214	E2F2	IGF1	CAMK2A	BAX	MAPK1	E2F1	MAPK3	AKT2	CDK6	CCND1	POLK	CDKN1A	RAF1	KRAS	CDK4	EGF	RB1	IGF1R	TP53	AKT1	EGFR	CDKN2A	PRKCA	PRKCB	PTEN	CALM1
Metabolism	Energy metabolism	Nitrogen metabolism	13	17	0	0	ko00910	CA12	CA2	CA9	CA14	CA6	CA1	CA3	CA4	CA7	CA5B	CA5A	CA8	CA13
Cellular Processes	Cell growth and death	Apoptosis	36	153	0	0	ko04210	BAD	FAS	PARP3	CASP8	BAX	BIRC5	MAPK1	CSF2RB	GZMB	MAPK3	IKBKB	AKT2	BBC3	MAPK8	NFKB1	MAPK10	CTSD	PARP2	RAF1	CASP9	KRAS	TP53	AKT1	MCL1	CTSK	PARP1	CASP3	TUBA1A	FOS	BCL2L1	BCL2	RELA	JUN	MAP3K5	TNF	CHUK
Organismal Systems	Immune system	C-type lectin receptor signaling pathway	31	116	0	0	ko04625	CASP8	PTGS2	CD209	MAPK1	MAPK3	IKBKB	AKT2	MAPK8	NFKB1	MAPK10	IL2	MAPK14	IL12B	STAT1	IRF1	IL1B	RAF1	KRAS	IL6	IL10	PPP3CA	AKT1	MAPKAPK2	PRKCD	RELA	JUN	SRC	CALM1	TNF	CHUK	PPP3R1
Human Diseases	Endocrine and metabolic diseases	Non-alcoholic fatty liver disease (NAFLD)	39	178	0	0	ko04932	UQCRC1	FAS	CASP8	SREBF1	SDHA	GSK3B	BAX	IKBKB	AKT2	TGFB1	MAPK8	NFKB1	MAPK10	IL1A	SDHB	IL1B	IL6	UQCRC2	AKT1	SDHC	IL6R	CASP3	UQCRQ	UQCRFS1	CXCL8	INSR	RELA	UQCRH	JUN	CYC1	ADIPOQ	UQCR10	RXRA	PPARA	MAP3K5	MT-CYB	SDHD	TNF	INS
Cellular Processes	Cell growth and death	p53 signaling pathway	24	73	0	0	ko04115	IGF1	FAS	RRM2B	CASP8	BAX	BBC3	CDK6	SERPINE1	CCND1	CDK2	CDKN1A	CASP9	CCNB1	CDK4	TP53	IGFBP3	CDKN2A	CHEK1	CASP3	CDK1	BCL2L1	BCL2	PTEN	CHEK2
Organismal Systems	Immune system	IL-17 signaling pathway	29	106	0	0	ko04657	CASP8	PTGS2	HSP90AA1	CXCL2	GSK3B	HSP90AB1	MAPK1	MMP9	MAPK3	IKBKB	MAPK8	CCL2	NFKB1	MAPK10	IFNG	MAPK14	IL4	IL1B	IL6	LCN2	CASP3	CXCL10	CXCL8	FOS	RELA	JUN	MMP1	TNF	CHUK
Human Diseases	Cancers	MicroRNAs in cancer	37	168	0	0	ko05206	E2F2	ERBB3	ROCK1	RASSF1	PTGS2	SIRT1	ABL1	MAPK1	HMOX1	MMP9	E2F1	ABCC1	IKBKB	CDK6	NFKB1	CCND1	CDKN1B	VEGFA	PLAU	CDKN1A	DNMT1	RAF1	KRAS	MYC	PIM1	CYP1B1	TP53	ERBB2	MCL1	EGFR	CDKN2A	PRKCA	CASP3	PRKCB	STAT3	BCL2	PTEN
Human Diseases	Cancers	Colorectal cancer	26	88	0	0	ko05210	BAD	GSK3B	BAX	BIRC5	MAPK1	MAPK3	AKT2	BBC3	TGFB1	MAPK8	MAPK10	CCND1	POLK	CDKN1A	RAF1	CASP9	KRAS	MYC	EGF	TP53	AKT1	EGFR	CASP3	FOS	BCL2	JUN
Environmental Information Processing	Signal transduction	TNF signaling pathway	31	130	0	0	ko04668	SELE	FAS	CASP8	PTGS2	CXCL2	ICAM1	MAPK1	MMP9	MAPK3	IKBKB	AKT2	MAPK8	MAP3K8	CCL2	NFKB1	MAPK10	MAPK14	IRF1	IL1B	IL6	AKT1	VCAM1	CASP3	CXCL10	FOS	IFNB1	RELA	JUN	MAP3K5	TNF	CHUK
Human Diseases	Infectious diseases	Chagas disease (American trypanosomiasis)	29	116	0	0	ko05142	NOS2	FAS	CASP8	MAPK1	MAPK3	IKBKB	AKT2	TGFB1	SERPINE1	MAPK8	CCL2	NFKB1	MAPK10	IL2	IFNG	MAPK14	IL12B	IL1B	IL6	IL10	TLR4	AKT1	CXCL8	FOS	IFNB1	RELA	JUN	TNF	CHUK
Human Diseases	Infectious diseases	Human cytomegalovirus infection	51	307	0	0	ko05163	E2F2	FAS	PTGER3	CASP8	ROCK1	PRKACA	PTGS2	GSK3B	BAX	MAPK1	E2F1	MAPK3	IKBKB	AKT2	CDK6	CCL2	NFKB1	CCND1	MAPK14	VEGFA	PTK2B	CDKN1A	IL1B	ELK1	RAF1	CASP9	KRAS	CDK4	IL6	MYC	PPP3CA	RB1	TP53	AKT1	EGFR	CDKN2A	PRKCA	IL6R	JAK1	CASP3	PRKCB	B2M
Human Diseases	Drug resistance	Platinum drug resistance	23	76	0	0	ko01524	BAD	FAS	CASP8	GSTP1	BAX	BIRC5	MAPK1	MAPK3	AKT2	BBC3	CDKN1A	TOP2A	CASP9	GSTM1	TP53	ERBB2	AKT1	CDKN2A	CASP3	BCL2L1	BCL2	MAP3K5	GSTM2
Human Diseases	Cancers	Melanoma	23	76	0	0	ko05218	BAD	E2F2	IGF1	BAX	MAPK1	E2F1	MAPK3	AKT2	CDK6	CCND1	POLK	CDKN1A	RAF1	KRAS	CDK4	EGF	RB1	IGF1R	TP53	AKT1	EGFR	CDKN2A	PTEN
Environmental Information Processing	Signal transduction	PI3K-Akt signaling pathway	57	374	0	0	ko04151	BAD	IGF1	ERBB3	FGFR2	HSP90AA1	GSK3B	HSP90AB1	JAK2	MAPK1	FLT1	MAPK3	IKBKB	AKT2	JAK3	CDK6	PIK3CG	COL1A1	NFKB1	IL2	CCND1	CDKN1B	VEGFA	PRLR	IL4	FN1	SPP1	CDK2	CDKN1A	RAF1	CASP9	KRAS	CDK4	IL6	TLR4	MYC	EGF	IGF1R	TP53	ERBB2	AKT1	MCL1	EGFR
Organismal Systems	Immune system	Toll-like receptor signaling pathway	29	122	0	0	ko04620	CASP8	MAPK1	MAPK3	IKBKB	AKT2	MAPK8	MAP3K8	NFKB1	MAPK10	MAPK14	IL12B	STAT1	SPP1	IL1B	IL6	TLR4	AKT1	CTSK	LY96	CXCL10	CXCL11	CXCL8	FOS	IFNB1	RELA	JUN	TLR7	TNF	CHUK
Human Diseases	Infectious diseases	Measles	33	155	0	0	ko05162	FAS	GSK3B	CD209	JAK2	CSNK2A1	AKT2	BBC3	JAK3	CDK6	NFKB1	IL2	CCND1	CDKN1B	IFNG	IL12B	IL4	IL1A	TACR1	STAT1	CD46	CDK2	IL1B	CDK4	IL6	TLR4	TP53	AKT1	JAK1	STAT3	IFNB1	RELA	TLR7	CHUK
Environmental Information Processing	Signal transduction	ErbB signaling pathway	24	87	0	0	ko04012	BAD	ERBB3	CAMK2A	GSK3B	ABL1	MAPK1	MAPK3	AKT2	MAPK8	MAPK10	CDKN1B	CDKN1A	ELK1	RAF1	KRAS	MYC	EGF	ERBB2	AKT1	EGFR	PRKCA	PRKCB	JUN	SRC
Human Diseases	Cancers	Endometrial cancer	20	61	0	0	ko05213	BAD	GSK3B	BAX	MAPK1	MAPK3	AKT2	CCND1	POLK	CDKN1A	ELK1	RAF1	CASP9	KRAS	MYC	EGF	TP53	ERBB2	AKT1	EGFR	PTEN
Environmental Information Processing	Signal transduction	MAPK signaling pathway	52	332	0	0	ko04010	CACNA1G	CACNA2D2	IGF1	FAS	ERBB3	FGFR2	PRKACA	MAPK1	CACNA1I	FLT1	MAPK3	IKBKB	AKT2	TGFB1	HSPB1	MAPK8	MAP3K8	NFKB1	MAPK10	MAPK14	VEGFA	IL1A	MAPK8IP1	IL1B	ELK1	RAF1	KRAS	MYC	EGF	PPP3CA	IGF1R	TP53	ERBB2	AKT1	RASA1	EGFR	CACNA1B	CACNA2D1	PRKCA	MAPKAPK2	CASP3	PRKCB
Human Diseases	Cancers	Proteoglycans in cancer	39	210	0	0	ko05205	DCN	IGF1	FAS	ERBB3	ROCK1	CAMK2A	PRKACA	MMP2	ESR1	MAPK1	HIF1A	MMP9	MAPK3	AKT2	TGFB1	CAV1	CCND1	MAPK14	VEGFA	IL12B	FN1	PLAU	CDKN1A	ELK1	RAF1	KRAS	TLR4	MYC	IGF1R	TP53	ERBB2	AKT1	EGFR	PRKCA	CASP3	PRKCB	STAT3	SRC	TNF
Organismal Systems	Immune system	T cell receptor signaling pathway	27	114	0	0	ko04660	GSK3B	MAPK1	CD40LG	MAPK3	IKBKB	AKT2	MAP3K8	NFKB1	IL2	IFNG	MAPK14	ITK	IL4	RAF1	KRAS	CDK4	IL10	PPP3CA	AKT1	CTLA4	FOS	RELA	JUN	LCK	TNF	CHUK	PPP3R1
Organismal Systems	Nervous system	GABAergic synapse	25	99	0	0	ko04727	GABRA3	GABRA1	PRKACA	GABRP	GABRE	GABRA4	GABRR2	GABRG2	GABRA6	GABRB2	GABRR1	CACNA1B	GABRA2	PRKCA	GABRG1	GABRB1	GABRB3	PRKCB	GABRG3	ABAT	GABRR3	GABRA5	GABRD	SRC	GABRQ
Environmental Information Processing	Signal transduction	FoxO signaling pathway	30	139	0	0	ko04068	IGF1	SIRT1	MAPK1	MAPK3	IKBKB	AKT2	TGFB1	MAPK8	MAPK10	CCND1	CDKN1B	MAPK14	CAT	CDK2	CDKN1A	RAF1	KRAS	CCNB1	IL6	IL10	EGF	IGF1R	AKT1	EGFR	STAT3	INSR	PTEN	SLC2A4	CHUK	INS
Organismal Systems	Excretory system	Aldosterone-regulated sodium reabsorption	15	37	0	0	ko04960	IGF1	MAPK1	MAPK3	SCNN1A	KRAS	FXYD2	NR3C2	KCNJ1	PRKCA	PRKCB	SCNN1G	SCNN1B	INSR	HSD11B2	INS
Environmental Information Processing	Signal transduction	VEGF signaling pathway	19	61	0	0	ko04370	BAD	PTGS2	MAPK1	MAPK3	AKT2	HSPB1	MAPK14	VEGFA	RAF1	CASP9	KRAS	PPP3CA	AKT1	PRKCA	MAPKAPK2	NOS3	PRKCB	SRC	PPP3R1
Organismal Systems	Nervous system	Retrograde endocannabinoid signaling	33	168	0	0	ko04723	GABRA3	GABRA1	PRKACA	PTGS2	GABRP	MAPK1	GABRE	MAPK3	MAPK8	GABRA4	MAPK10	GABRR2	MAPK14	GABRG2	GRIA2	GABRA6	GABRB2	GABRR1	CACNA1B	GABRA2	PRKCA	GRIA1	GABRG1	GABRB1	GABRB3	PRKCB	GRM5	GABRG3	GABRR3	GABRA5	GABRD	MT-ND6	GABRQ
Human Diseases	Cancers	Hepatocellular carcinoma	34	178	0	0	ko05225	BAD	E2F2	GSK3B	GSTP1	BAX	MAPK1	HMOX1	E2F1	MAPK3	AKT2	TGFB1	CDK6	CCND1	NFE2L2	POLK	CDKN1A	ELK1	RAF1	KRAS	GSTM1	CDK4	MYC	RB1	IGF1R	TP53	AKT1	EGFR	CDKN2A	PRKCA	PRKCB	BCL2L1	PTEN	NQO1	GSTM2
Human Diseases	Infectious diseases	Hepatitis C	30	144	0	0	ko05160	BAD	GSK3B	MAPK1	MAPK3	IKBKB	AKT2	MAPK8	NFKB1	MAPK10	MAPK14	STAT1	CDKN1A	IRF1	LDLR	RAF1	KRAS	EGF	TP53	AKT1	EGFR	JAK1	STAT3	CXCL8	IFNB1	RELA	RXRA	PPARA	CLDN4	TNF	CHUK
Organismal Systems	Nervous system	Cholinergic synapse	27	121	0	0	ko04725	CAMK2A	PRKACA	CHRNA3	ACHE	JAK2	MAPK1	CHRNA4	MAPK3	AKT2	PIK3CG	CHRNB4	CHRM3	KRAS	AKT1	CHRNA6	CACNA1B	PRKCA	CHRNB2	PRKCB	CHRM1	FOS	BCL2	CHRNA7	CHRM4	CHRM2	KCNQ3	CHRM5
Environmental Information Processing	Signal transduction	cGMP - PKG signaling pathway	33	172	0	0	ko04022	BAD	ADRB1	ROCK1	MAPK1	MAPK3	AKT2	PIK3CG	PPIF	OPRD1	ADRA1A	RAF1	FXYD2	PDE5A	PPP3CA	AKT1	ADRA2A	EDNRA	PDE3B	KCNMA1	ADORA1	NOS3	ADRB2	ADRA1B	INSR	ADRA1D	PDE3A	SLC8A1	ADRA2C	PDE2A	CALM1	PPP3R1	INS	ADRA2B
Human Diseases	Infectious diseases	Pertussis	23	92	0	0	ko05133	NOS2	MAPK1	MAPK3	MAPK8	NFKB1	MAPK10	MAPK14	IL12B	IL1A	IRF1	IL1B	IL6	IL10	TLR4	LY96	C1R	CASP3	CXCL8	FOS	RELA	JUN	CALM1	TNF
Organismal Systems	Nervous system	Serotonergic synapse	27	125	0	0	ko04726	ALOX5	MAOB	PRKACA	PTGS2	PTGS1	MAPK1	HTR2A	MAPK3	SLC6A4	RAF1	KRAS	HTR1B	HTR2B	CYP2C8	GABRB2	HTR2C	CACNA1B	PRKCA	GABRB1	CASP3	CYP2C19	GABRB3	PRKCB	HTR3A	HTR1A	HTR1D	MAOA
Organismal Systems	Immune system	Th17 cell differentiation	34	186	0	0	ko04659	HSP90AA1	HSP90AB1	JAK2	MAPK1	HIF1A	MAPK3	IKBKB	TGFB1	JAK3	AHR	MAPK8	NFKB1	MAPK10	IL2	IFNG	MAPK14	IL4	STAT1	IL1B	RARA	IL6	PPP3CA	RXRG	IL6R	JAK1	STAT3	FOS	RELA	JUN	LCK	RXRA	CHUK	PPP3R1	RXRB
Human Diseases	Cancers	Breast cancer	31	162	0	0	ko05224	E2F2	IGF1	PGR	GSK3B	NCOA1	BAX	ESR1	MAPK1	E2F1	MAPK3	AKT2	CDK6	CCND1	TNFSF11	POLK	CDKN1A	RAF1	KRAS	CDK4	MYC	EGF	RB1	ESR2	IGF1R	TP53	ERBB2	AKT1	EGFR	FOS	PTEN	JUN
Human Diseases	Cancers	Acute myeloid leukemia	19	68	0	0	ko05221	BAD	MPO	RUNX1T1	MAPK1	MAPK3	IKBKB	AKT2	NFKB1	CCND1	PPARD	RARA	RAF1	KRAS	MYC	PIM1	AKT1	STAT3	RELA	CHUK
Human Diseases	Neurodegenerative diseases	Amyotrophic lateral sclerosis (ALS)	18	63	0	0	ko05014	BAD	BAX	NOS1	MAPK14	GRIA2	CAT	CASP9	PPP3CA	TP53	SOD1	GRIA1	CASP3	BCL2L1	BCL2	MAP3K5	TNF	PPP3R1	GRIN2B
Environmental Information Processing	Signal transduction	Sphingolipid signaling pathway	27	132	0	0	ko04071	ROCK1	BAX	MAPK1	MAPK3	ABCC1	ASAH1	AKT2	MAPK8	NFKB1	MAPK10	MAPK14	OPRD1	CTSD	RAF1	KRAS	TP53	AKT1	PRKCA	ADORA1	NOS3	PRKCB	BCL2	PTEN	RELA	FCER1A	MAP3K5	TNF
Organismal Systems	Nervous system	Dopaminergic synapse	28	142	0	0	ko04728	MAOB	DRD4	CAMK2A	PRKACA	GSK3B	AKT2	MAPK8	MAPK10	MAPK14	GRIA2	CALY	PPP3CA	AKT1	SLC6A3	SCN1A	CACNA1B	DRD2	DRD3	PRKCA	GRIA1	PRKCB	DRD5	FOS	TH	DRD1	MAOA	CALM1	GRIN2B
Organismal Systems	Endocrine system	Ovarian Steroidogenesis	16	51	0	0	ko04913	ALOX5	IGF1	PRKACA	PTGS2	HSD17B1	LDLR	CGA	CYP19A1	CYP1B1	IGF1R	CYP1A1	INSR	AKR1C3	HSD3B1	HSD3B2	INS
Human Diseases	Neurodegenerative diseases	Alzheimer disease	34	199	0	0	ko05010	BAD	UQCRC1	FAS	CASP8	SDHA	GSK3B	NOS1	ATP5F1D	MAPK1	MAPK3	ATP5F1B	SDHB	IL1B	CASP9	PPP3CA	UQCRC2	SDHC	PSEN2	ATP5F1A	CASP3	UQCRQ	CDK5	ATP5F1C	UQCRFS1	UQCRH	CDK5R1	CYC1	UQCR10	CALM1	MT-CYB	SDHD	TNF	PPP3R1	GRIN2B
Human Diseases	Substance dependence	Amphetamine addiction	19	73	0	0	ko05031	MAOB	CAMK2A	PRKACA	SIRT1	GRIA2	PPP3CA	SLC6A3	PRKCA	GRIA1	PRKCB	FOS	JUN	TH	DRD1	MAOA	CALM1	GRIN3A	PPP3R1	GRIN2B
Human Diseases	Substance dependence	Cocaine addiction	16	53	0	0	ko05030	MAOB	PRKACA	NFKB1	GRIA2	DLG4	SLC6A3	DRD2	CDK5	RELA	CDK5R1	JUN	TH	DRD1	MAOA	GRIN3A	GRIN2B
Organismal Systems	Endocrine system	Relaxin signaling pathway	27	138	0	0	ko04926	NOS2	PRKACA	MMP2	NOS1	MAPK1	MMP9	MAPK3	AKT2	TGFB1	MAPK8	COL1A1	NFKB1	MAPK10	MAPK14	VEGFA	RAF1	KRAS	AKT1	EGFR	PRKCA	NOS3	COL3A1	FOS	RELA	JUN	MMP1	SRC
Organismal Systems	Endocrine system	Thyroid hormone signaling pathway	26	131	0	0	ko04919	BAD	PRKACA	GSK3B	NCOA1	ESR1	MAPK1	HIF1A	MAPK3	AKT2	CCND1	STAT1	RAF1	CASP9	KRAS	MYC	FXYD2	NCOA2	TP53	AKT1	RXRG	PRKCA	PRKCB	RXRA	SRC	DIO1	RXRB
Organismal Systems	Nervous system	Neurotrophin signaling pathway	25	124	0	0	ko04722	BAD	CAMK2A	GSK3B	BAX	ABL1	MAPK1	MAPK3	IKBKB	AKT2	MAPK8	NFKB1	MAPK10	MAPK14	RAF1	KRAS	TP53	AKT1	PSEN2	MAPKAPK2	PRKCD	BCL2	RELA	JUN	MAP3K5	CALM1
Human Diseases	Infectious diseases	Toxoplasmosis	34	207	0	0	ko05145	BAD	NOS2	ALOX5	CASP8	JAK2	MAPK1	CD40LG	MAPK3	IKBKB	AKT2	TGFB1	PIK3CG	MAPK8	PPIF	NFKB1	MAPK10	IFNG	MAPK14	IL12B	STAT1	LDLR	CASP9	IL10	TLR4	AKT1	LY96	JAK1	CASP3	STAT3	BCL2L1	BCL2	RELA	TNF	CHUK
Human Diseases	Endocrine and metabolic diseases	Type II diabetes mellitus	16	56	0	0	ko04930	CACNA1G	MAPK1	MAPK3	IKBKB	GCK	MAPK8	MAPK10	CACNA1B	HK1	HK2	PRKCD	INSR	ADIPOQ	SLC2A4	TNF	INS
Organismal Systems	Endocrine system	Insulin signaling pathway	28	153	0	0	ko04910	BAD	PYGM	PRKACA	SREBF1	ACACB	LIPE	GSK3B	MAPK1	PYGL	MAPK3	IKBKB	AKT2	GCK	MAPK8	MAPK10	ELK1	RAF1	KRAS	AKT1	PDE3B	HK1	HK2	INSR	SLC2A4	PTPN1	CALM1	INS	ACACA
Organismal Systems	Endocrine system	GnRH signaling pathway	21	96	0	0	ko04912	CAMK2A	PRKACA	MMP2	MAPK1	MAPK3	MAPK8	GNRHR	MAPK10	MAPK14	PTK2B	ELK1	RAF1	KRAS	CGA	EGFR	PRKCA	PRKCD	PRKCB	JUN	SRC	CALM1
Human Diseases	Endocrine and metabolic diseases	Insulin resistance	24	122	0	0	ko04931	PYGM	SREBF1	ACACB	GSK3B	PYGL	IKBKB	AKT2	MAPK8	NFKB1	MAPK10	IL6	AKT1	PRKCD	NOS3	PRKCB	STAT3	INSR	PTEN	RELA	SLC2A4	PPARA	PTPN1	TNF	INS
Cellular Processes	Cellular community - eukaryotes	Gap junction	21	98	0	0	ko04540	ADRB1	PRKACA	MAPK1	HTR2A	MAPK3	RAF1	KRAS	HTR2B	EGF	EGFR	HTR2C	DRD2	GJA1	PRKCA	PRKCB	TUBA1A	GRM5	CDK1	DRD1	TUBB4B	SRC
Human Diseases	Cancers	Gastric cancer	28	161	0	0	ko05226	E2F2	FGFR2	RARB	GSK3B	BAX	MAPK1	E2F1	MAPK3	AKT2	TGFB1	CCND1	CDKN1B	POLK	CDK2	CDKN1A	RAF1	KRAS	MYC	EGF	RB1	TP53	ERBB2	AKT1	RXRG	EGFR	BCL2	RXRA	RXRB
Human Diseases	Cancers	Central carbon metabolism in cancer	17	69	0	0	ko05230	FGFR2	MAPK1	HIF1A	MAPK3	AKT2	GCK	RAF1	KRAS	MYC	TP53	ERBB2	AKT1	EGFR	HK1	HK2	G6PD	PTEN
Environmental Information Processing	Signal transduction	Ras signaling pathway	36	243	0	0	ko04014	BAD	IGF1	FGFR2	RASSF1	PRKACA	ABL1	MAPK1	FLT1	MAPK3	IKBKB	AKT2	MAPK8	NFKB1	MAPK10	VEGFA	ELK1	RAF1	KRAS	EGF	IGF1R	AKT1	RASA1	EGFR	PRKCA	ARF6	PRKCB	PLA2G1B	INSR	BCL2L1	RELA	PLA2G2A	PLA2G2E	CALM1	CHUK	INS	GRIN2B
Human Diseases	Infectious diseases	African trypanosomiasis	13	42	0	0	ko05143	SELE	FAS	ICAM1	IFNG	IL12B	IL1B	IL6	IL10	PRKCA	VCAM1	PRKCB	HBA1	TNF
Human Diseases	Cancers	Thyroid cancer	13	43	0	0	ko05216	BAX	MAPK1	MAPK3	CCND1	POLK	CDKN1A	PPARG	KRAS	MYC	TP53	RXRG	RXRA	RXRB
Organismal Systems	Development	Osteoclast differentiation	30	187	0	0	ko04380	Nox1	FOSL2	MAPK1	MAPK3	IKBKB	AKT2	TGFB1	MAPK8	NFKB1	MAPK10	IFNG	MAPK14	IL1A	STAT1	TNFSF11	IL1B	PPARG	PPP3CA	AKT1	CTSK	NCF1	JAK1	FOS	IFNB1	RELA	JUN	LCK	TNF	CHUK	PPP3R1
Human Diseases	Infectious diseases	Tuberculosis	37	259	0	0	ko05152	BAD	NOS2	CASP8	CAMK2A	BAX	CD209	JAK2	MAPK1	MAPK3	AKT2	TGFB1	MAPK8	NFKB1	MAPK10	IFNG	MAPK14	IL12B	IL1A	STAT1	CTSD	IL1B	RAF1	CASP9	IL6	IL10	TLR4	PPP3CA	AKT1	JAK1	CASP3	BCL2	IFNB1	RELA	SRC	CALM1	TNF	PPP3R1
Organismal Systems	Endocrine system	Progesterone-mediated oocyte maturation	21	105	0	0	ko04914	IGF1	PRKACA	HSP90AA1	PGR	HSP90AB1	MAPK1	MAPK3	AKT2	MAPK8	MAPK10	MAPK14	CDK2	RAF1	KRAS	CCNB1	IGF1R	AKT1	CCNA2	PDE3B	CDK1	INS
Metabolism	Nucleotide metabolism	Purine metabolism	30	189	0	0	ko00230	RRM2B	PDE4A	PDE8A	POLE2	POLA1	PDE4C	IMPDH1	PDE10A	PDE4D	GMPR	ATIC	PDE5A	GUK1	POLE3	PDE3B	PDE6D	XDH	PDE9A	RRM1	NUDT9	CANT1	PDE7B	PDE3A	POLE	IMPDH2	PDE4B	ADSS1	PDE2A	PNP	PDE7A
Organismal Systems	Immune system	B cell receptor signaling pathway	17	74	0	0	ko04662	GSK3B	MAPK1	MAPK3	IKBKB	AKT2	NFKB1	RAF1	KRAS	PPP3CA	AKT1	PRKCB	FOS	RELA	JUN	CHUK	PPP3R1	LYN
Human Diseases	Infectious diseases	Influenza A	38	277	0	0	ko05164	FAS	GSK3B	ICAM1	JAK2	MAPK1	MAPK3	IKBKB	AKT2	MAPK8	CCL2	NFKB1	MAPK10	IFNG	MAPK14	IL12B	IL1A	STAT1	PLG	IL1B	RAF1	CASP9	IL6	TLR4	FURIN	AKT1	PRKCA	FDPS	JAK1	PRKCB	CXCL10	CXCL8	IFNB1	RELA	JUN	TLR7	TNF	PRSS1	PRSS2
Environmental Information Processing	Signal transduction	NF-kappa B signaling pathway	23	127	0	0	ko04064	PTGS2	CXCL2	ICAM1	CSNK2A1	CD40LG	IKBKB	NFKB1	TNFSF11	PLAU	IL1B	TLR4	PARP1	LY96	VCAM1	PRKCB	CXCL8	BCL2L1	BCL2	RELA	LCK	TNF	CHUK	LYN
Environmental Information Processing	Signal transduction	Jak-STAT signaling pathway	27	167	0	0	ko04630	JAK2	CSF2RB	AKT2	JAK3	IL2	CCND1	IFNG	IL12B	PRLR	IL4	STAT1	CDKN1A	RAF1	IL6	IL10	MYC	PIM1	EGF	AKT1	MCL1	EGFR	IL6R	JAK1	STAT3	BCL2L1	BCL2	IFNB1
Human Diseases	Infectious diseases	Malaria	14	55	0	0	ko05144	SELE	ICAM1	CD40LG	TGFB1	CCL2	IFNG	IL1B	IL6	IL10	TLR4	VCAM1	CXCL8	HBA1	TNF
Organismal Systems	Endocrine system	Adipocytokine signaling pathway	18	87	0	0	ko04920	ACACB	JAK2	IKBKB	AKT2	MAPK8	NFKB1	MAPK10	AKT1	RXRG	STAT3	RELA	ADIPOQ	SLC2A4	RXRA	PPARA	TNF	CHUK	RXRB
Organismal Systems	Endocrine system	Regulation of lipolysis in adipocyte	14	56	0	0	ko04923	ADRB1	PTGER3	PRKACA	PTGS2	LIPE	PTGS1	AKT2	CGA	AKT1	PDE3B	ADORA1	ADRB2	INSR	INS
Human Diseases	Neurodegenerative diseases	Parkinson disease	26	161	0	0	ko05012	UQCRC1	PRKACA	SDHA	ATP5F1D	PPIF	ATP5F1B	SDHB	ADORA2A	CASP9	UQCRC2	SLC6A3	SDHC	DRD2	ATP5F1A	CASP3	UQCRQ	ATP5F1C	UQCRFS1	UQCRH	CYC1	TH	UQCR10	DRD1	MT-ND6	MT-CYB	SDHD
Organismal Systems	Endocrine system	Estrogen signaling pathway	27	171	0	0	ko04915	PRKACA	HSP90AA1	PGR	NCOA1	MMP2	ESR1	HSP90AB1	MAPK1	MMP9	MAPK3	AKT2	OPRM1	CTSD	RARA	RAF1	KRAS	ESR2	NCOA2	AKT1	EGFR	PRKCD	NOS3	FOS	BCL2	JUN	SRC	CALM1
Human Diseases	Infectious diseases	Amoebiasis	20	106	0	0	ko05146	NOS2	PRKACA	TGFB1	HSPB1	COL1A1	NFKB1	IFNG	IL12B	FN1	IL1B	IL6	IL10	TLR4	PRKCA	CASP3	PRKCB	COL3A1	CXCL8	RELA	TNF
Organismal Systems	Immune system	Chemokine signaling pathway	30	207	0	0	ko04062	ROCK1	PRKACA	CXCL2	GSK3B	JAK2	MAPK1	HCK	MAPK3	IKBKB	AKT2	JAK3	CCL2	NFKB1	ITK	STAT1	PTK2B	RAF1	KRAS	AKT1	NCF1	PRKCD	PRKCB	STAT3	CXCL10	CXCL11	CXCL8	RELA	SRC	CHUK	LYN
Organismal Systems	Endocrine system	Oxytocin signaling pathway	25	158	0	0	ko04921	CACNA2D2	ROCK1	CAMK2A	PRKACA	PTGS2	MAPK1	MAPK3	PIK3CG	CCND1	CDKN1A	ELK1	RAF1	KRAS	PPP3CA	EGFR	CACNA2D1	PRKCA	NOS3	PRKCB	EEF2	FOS	JUN	SRC	CALM1	PPP3R1
Human Diseases	Endocrine and metabolic diseases	Cushing syndrome	26	169	0	0	ko04934	CACNA1G	E2F2	CAMK2A	PRKACA	PDE8A	GSK3B	MAPK1	CACNA1I	E2F1	MAPK3	CDK6	AHR	CCND1	CDKN1B	CDK2	CDKN1A	LDLR	CDK4	RB1	EGFR	CRH	CDKN2A	KCNK3	CACNA1H	HSD3B1	HSD3B2
Organismal Systems	Nervous system	Long-term potentiation	15	70	0	0.0001	ko04720	CAMK2A	PRKACA	MAPK1	MAPK3	GRIA2	RAF1	KRAS	PPP3CA	PRKCA	GRIA1	PRKCB	GRM5	CALM1	PPP3R1	GRIN2B
Cellular Processes	Cell growth and death	Apoptosis - multiple species	10	33	0	0.0001	ko04215	CASP8	BAX	BIRC5	BBC3	MAPK8	MAPK10	CASP9	CASP3	BCL2L1	BCL2
Human Diseases	Drug resistance	Antifolate resistance	11	40	0	0.0001	ko01523	ABCC1	IKBKB	NFKB1	ABCG2	IL1B	IL6	ATIC	RELA	TYMS	TNF	CHUK
Human Diseases	Infectious diseases	Salmonella infection	18	97	0	0.0001	ko05132	NOS2	ROCK1	CXCL2	MAPK1	MAPK3	MAPK8	NFKB1	MAPK10	IFNG	MAPK14	IL1A	IL1B	IL6	TLR4	CXCL8	FOS	RELA	JUN
Human Diseases	Cancers	Transcriptional misregulation in cancers	28	195	0	0.0001	ko05202	MPO	IGF1	RUNX1T1	BAX	GZMB	MMP9	FLT1	PLAT	NFKB1	CDKN1B	POLK	PLAU	CDKN1A	RUNX2	RARA	PPARG	IL6	CDK9	MYC	IGF1R	TP53	RXRG	IGFBP3	CXCL8	BCL2L1	RELA	RXRA	RXRB
Human Diseases	Infectious diseases	Leishmaniasis	24	155	0	0.0001	ko05140	NOS2	PTGS2	JAK2	MAPK1	MAPK3	TGFB1	NFKB1	IFNG	MAPK14	IL12B	IL4	IL1A	STAT1	IL1B	ELK1	IL10	TLR4	NCF1	JAK1	PRKCB	FOS	RELA	JUN	TNF
Organismal Systems	Endocrine system	Parathyroid hormone synthesis, secretion and action	20	117	0	0.0001	ko04928	CASR	PDE4A	PRKACA	MAPK1	MAPK3	PDE4C	PDE4D	TNFSF11	CDKN1A	RUNX2	RAF1	RXRG	EGFR	PRKCA	PRKCB	FOS	BCL2	PDE4B	RXRA	RXRB
Cellular Processes	Cell growth and death	Cell cycle	21	129	0	0.0001	ko04110	E2F2	GSK3B	ABL1	E2F1	TGFB1	CDK6	CCND1	CDKN1B	CDK2	CDKN1A	CCNB1	CDK4	MYC	RB1	TP53	CCNA2	CDKN2A	CHEK1	CDK1	CHEK2	CDK7
Cellular Processes	Cellular community - eukaryotes	Focal adhesion	29	212	0	0.0001	ko04510	BAD	IGF1	ROCK1	GSK3B	MAPK1	FLT1	MAPK3	AKT2	CAV1	MAPK8	COL1A1	MAPK10	CCND1	VEGFA	FN1	SPP1	ELK1	RAF1	EGF	IGF1R	ERBB2	AKT1	EGFR	PRKCA	PRKCB	BCL2	PTEN	JUN	SRC
Organismal Systems	Immune system	NOD-like receptor signaling pathway	27	193	0.0001	0.0002	ko04621	CASR	CASP8	HSP90AA1	CXCL2	HSP90AB1	MAPK1	MAPK3	IKBKB	MAPK8	CCL2	NFKB1	MAPK10	MAPK14	STAT1	IL1B	IL6	TLR4	JAK1	PRKCD	CXCL8	BCL2L1	BCL2	IFNB1	RELA	JUN	TNF	CHUK
Organismal Systems	Nervous system	Long-term depression	13	60	0.0001	0.0002	ko04730	IGF1	NOS1	MAPK1	MAPK3	GRIA2	RAF1	KRAS	IGF1R	CRH	PRKCA	GRIA1	PRKCB	LYN
Human Diseases	Infectious diseases	Legionellosis	15	77	0.0001	0.0002	ko05134	CLK1	CASP8	CXCL2	NFKB1	IL12B	IL1B	CASP9	IL6	TLR4	ARF1	CASP3	CXCL8	RELA	HSF1	TNF
Organismal Systems	Circulatory system	Adrenergic signaling in cardiomyocytes	23	154	0.0001	0.0002	ko04261	CACNA2D2	ADRB1	CAMK2A	PRKACA	MAPK1	MAPK3	AKT2	SCN1B	PIK3CG	MAPK14	ADRA1A	FXYD2	AKT1	CACNA2D1	PRKCA	ADRB2	ADRA1B	BCL2	ADRA1D	SCN4B	SLC8A1	SCN5A	CALM1
Organismal Systems	Circulatory system	Vascular smooth muscle contraction	20	125	0.0001	0.0002	ko04270	ROCK1	PRKACA	MAPK1	MAPK3	ADRA1A	ADORA2A	RAF1	EDNRA	PRKCA	KCNMA1	PTGIR	PRKCD	PRKCB	ADRA1B	ADORA2B	PLA2G1B	ADRA1D	PLA2G2A	PLA2G2E	CALM1
Cellular Processes	Cell growth and death	Necroptosis	25	176	0.0001	0.0002	ko04217	FAS	PARP3	CASP8	PYGM	CAMK2A	HSP90AA1	BAX	HSP90AB1	JAK2	PYGL	JAK3	MAPK8	MAPK10	IFNG	IL1A	STAT1	IL1B	PARP2	TLR4	PARP1	JAK1	STAT3	BCL2	IFNB1	TNF
Organismal Systems	Endocrine system	PPAR signaling pathway	15	79	0.0001	0.0002	ko03320	PPARD	EHHADH	ACADM	PPARG	FADS2	RXRG	ACOX1	FABP1	FABP5	OLR1	ADIPOQ	RXRA	PPARA	MMP1	RXRB
Organismal Systems	Immune system	Fc epsilon RI signaling pathway	15	79	0.0001	0.0002	ko04664	ALOX5	MAPK1	MAPK3	AKT2	MAPK8	MAPK10	MAPK14	IL4	RAF1	KRAS	AKT1	PRKCA	FCER1A	TNF	LYN
Organismal Systems	Environmental adaptation	Circadian entrainment	17	99	0.0001	0.0003	ko04713	CACNA1G	CAMK2A	PRKACA	NOS1	MAPK1	CACNA1I	MAPK3	GRIA2	MTNR1B	PRKCA	GRIA1	PRKCB	MTNR1A	FOS	CACNA1H	CALM1	GRIN2B
Metabolism	Lipid metabolism	Steroid hormone biosynthesis	14	72	0.0001	0.0003	ko00140	HSD17B1	CYP19A1	CYP1B1	CYP1A1	CYP1A2	SRD5A1	CYP3A4	HSD11B2	AKR1C1	AKR1C3	HSD3B1	HSD3B2	UGT1A1	SRD5A2
Human Diseases	Infectious diseases	HTLV-I infection	43	386	0.0001	0.0003	ko05166	E2F2	POLB	PRKACA	GSK3B	BAX	ICAM1	TSPO	POLE2	E2F1	IKBKB	AKT2	TGFB1	JAK3	MAPK8	NFKB1	IL2	CCND1	CDKN1A	ELK1	KRAS	CDK4	IL6	MYC	PPP3CA	RB1	TP53	AKT1	CDKN2A	POLE3	CHEK1	FDPS	JAK1	VCAM1	FOS	BCL2L1	RELA	POLE	JUN	LCK	CHEK2	TNF	CHUK
Human Diseases	Neurodegenerative diseases	Prion diseases	10	40	0.0001	0.0003	ko05020	HSPA5	PRKACA	BAX	MAPK1	MAPK3	IL1A	IL1B	ELK1	IL6	SOD1
Environmental Information Processing	Signal transduction	AMPK signaling pathway	20	129	0.0001	0.0003	ko04152	IGF1	SREBF1	ACACB	LIPE	SIRT1	HNF4A	AKT2	CCND1	HMGCR	ADRA1A	PPARG	IGF1R	AKT1	CCNA2	EEF2	INSR	ADIPOQ	SLC2A4	INS	ACACA
Organismal Systems	Sensory system	Inflammatory mediator regulation of TRP channels	17	101	0.0001	0.0003	ko04750	IGF1	CAMK2A	PRKACA	HTR2A	MAPK8	MAPK10	MAPK14	IL1B	HTR2B	HTR2C	PRKCA	PRKCD	PRKCB	HRH1	TRPV1	SRC	CALM1
Human Diseases	Neurodegenerative diseases	Huntington disease	28	217	0.0002	0.0004	ko05016	UQCRC1	CASP8	SDHA	BAX	ATP5F1D	BBC3	PPIF	ATP5F1B	SDHB	PPARG	DLG4	CASP9	UQCRC2	TP53	SOD1	SDHC	ATP5F1A	CASP3	UQCRQ	ATP5F1C	GRM5	UQCRFS1	UQCRH	CYC1	UQCR10	MT-CYB	SDHD	GRIN2B
Human Diseases	Infectious diseases	Shigellosis	13	66	0.0002	0.0004	ko05131	ROCK1	ABL1	MAPK1	MAPK3	IKBKB	MAPK8	NFKB1	MAPK10	MAPK14	CXCL8	RELA	SRC	CHUK
Cellular Processes	Cell growth and death	Cellular senescence	37	328	0.0003	0.0006	ko04218	E2F2	SIRT1	MAPK1	E2F1	MAPK3	AKT2	TGFB1	CDK6	SERPINE1	NFKB1	CCND1	MAPK14	IL1A	CDK2	CDKN1A	RAF1	KRAS	CCNB1	CDK4	IL6	MYC	PPP3CA	RB1	TP53	AKT1	CCNA2	IGFBP3	CDKN2A	CHEK1	MAPKAPK2	CXCL8	CDK1	PTEN	RELA	CHEK2	CALM1	PPP3R1
Organismal Systems	Immune system	Complement and coagulation cascades	16	97	0.0003	0.0007	ko04610	F7	SERPIND1	PLAT	SERPINE1	PROC	CD46	F3	SERPINC1	PLG	PLAU	C1R	MBL2	FGA	THBD	F2	CFB
Organismal Systems	Sensory system	Taste transduction	18	117	0.0003	0.0007	ko04742	GABRA3	GABRA1	PRKACA	GABRA4	SCNN1A	CHRM3	HTR1B	SCN2A	GABRA6	GABRA2	SCN3A	HTR3A	SCNN1G	SCNN1B	SCN9A	HTR1A	HTR1D	GABRA5
Organismal Systems	Immune system	RIG-I-like receptor signaling pathway	14	79	0.0003	0.0007	ko04622	CASP8	IKBKB	MAPK8	NFKB1	MAPK10	MAPK14	IL12B	PIN1	CXCL10	CXCL8	IFNB1	RELA	TNF	CHUK
Metabolism	Lipid metabolism	Linoleic acid metabolism	8	30	0.0004	0.0008	ko00591	CYP2C8	CYP1A2	CYP3A4	PLB1	CYP2C19	PLA2G1B	PLA2G2A	PLA2G2E
Human Diseases	Cancers	Renal cell carcinoma	13	71	0.0004	0.0008	ko05211	BAD	MAPK1	HIF1A	MAPK3	AKT2	TGFB1	VEGFA	CDKN1A	RAF1	KRAS	EGLN1	AKT1	JUN
Cellular Processes	Transport and catabolism	Autophagy - animal	19	133	0.0005	0.0012	ko04140	BAD	PRKACA	MAPK1	HIF1A	MAPK3	AKT2	MAPK8	MAPK10	CTSD	RAF1	KRAS	IGF1R	AKT1	PRKCD	DAPK3	BCL2L1	BCL2	PTEN	INS
Metabolism	Amino acid metabolism	Phenylalanine metabolism	6	18	0.0005	0.0013	ko00360	MAOB	IL4I1	GOT1	AOC3	MAOA	MIF
Organismal Systems	Immune system	Platelet activation	19	135	0.0006	0.0014	ko04611	TBXA2R	ROCK1	PRKACA	PTGS1	MAPK1	MAPK3	AKT2	PIK3CG	COL1A1	MAPK14	AKT1	PTGIR	NOS3	COL3A1	GP9	FGA	GP1BA	SRC	LYN
Organismal Systems	Immune system	Th1 and Th2 cell differentiation	22	168	0.0007	0.0015	ko04658	JAK2	MAPK1	MAPK3	IKBKB	JAK3	MAPK8	NFKB1	MAPK10	IL2	IFNG	MAPK14	IL12B	IL4	STAT1	PPP3CA	JAK1	FOS	RELA	JUN	LCK	CHUK	PPP3R1
Organismal Systems	Aging	Longevity regulating pathway - mammal	16	105	0.0007	0.0016	ko04211	IGF1	PRKACA	BAX	SIRT1	AKT2	NFKB1	CAT	PPARG	KRAS	IGF1R	TP53	AKT1	INSR	RELA	ADIPOQ	INS
Organismal Systems	Digestive system	Carbohydrate digestion and absorption	10	49	0.0007	0.0016	ko04973	AKT2	LCT	FXYD2	AKT1	HK1	HK2	PRKCB	AMY2B	AMY2A	MGAM
Genetic Information Processing	Replication and repair	Base excision repair	8	33	0.0007	0.0016	ko03410	PARP3	POLB	POLE2	PARP2	NEIL1	PARP1	POLE3	POLE
Human Diseases	Cancers	Viral carcinogenesis	30	262	0.0008	0.0017	ko05203	BAD	CASP8	POLB	PRKACA	BAX	MAPK1	MAPK3	JAK3	CDK6	NFKB1	CCND1	CDKN1B	CDK2	CDKN1A	KRAS	CDK4	RB1	TP53	CCNA2	CDKN2A	CHEK1	JAK1	MAPKAPK2	CASP3	STAT3	CDK1	RELA	JUN	SRC	LYN
Metabolism	Amino acid metabolism	Tryptophan metabolism	9	42	0.0009	0.0019	ko00380	MAOB	IL4I1	EHHADH	CAT	CYP1B1	CYP1A1	CYP1A2	KYAT1	MAOA
Metabolism	Carbohydrate metabolism	Galactose metabolism	8	34	0.0009	0.0019	ko00052	AKR1B1	GLA	GCK	LCT	HK1	HK2	LALBA	MGAM
Human Diseases	Infectious diseases	Epithelial cell signaling in Helicobacter pylori infection	13	78	0.0009	0.002	ko05120	IKBKB	MAPK8	NFKB1	MAPK10	MAPK14	EGFR	CASP3	CXCL8	RELA	JUN	SRC	CHUK	LYN
Environmental Information Processing	Signal transduction	Apelin signaling pathway	19	141	0.0011	0.0023	ko04371	NOS2	PRKACA	LIPE	NOS1	MAPK1	MAPK3	PLAT	AKT2	PIK3CG	SERPINE1	CCND1	SPP1	RAF1	KRAS	AKT1	PDE3B	NOS3	SLC8A1	CALM1
Human Diseases	Cancers	Chemical carcinogenesis	14	90	0.0012	0.0025	ko05204	PTGS2	GSTP1	SULT2A1	GSTM1	CYP1B1	CYP2C8	CYP1A1	CYP1A2	CYP3A4	CYP2C19	KYAT1	CHRNA7	GSTM2	UGT1A1
Metabolism	Xenobiotics biodegradation and metabolism	Drug metabolism - other enzymes	13	84	0.0018	0.0039	ko00983	MPO	RRM2B	GSTP1	IMPDH1	GSTM1	XDH	CYP3A4	RRM1	GUSB	IMPDH2	CES1	GSTM2	UGT1A1
Metabolism	Biosynthesis of other secondary metabolites	Neomycin, kanamycin and gentamicin biosynthesis	3	5	0.0021	0.0045	ko00524	GCK	HK1	HK2
Organismal Systems	Endocrine system	Glucagon signaling pathway	15	107	0.0023	0.0049	ko04922	PYGM	CAMK2A	PRKACA	ACACB	SIRT1	PYGL	AKT2	GCK	PPP3CA	AKT1	PDE3B	PPARA	CALM1	PPP3R1	ACACA
Organismal Systems	Endocrine system	Renin secretion	11	67	0.0025	0.0052	ko04924	ADRB1	PRKACA	PPP3CA	EDNRA	PDE3B	KCNMA1	ADORA1	ADRB2	PDE3A	CALM1	PPP3R1
Metabolism	Carbohydrate metabolism	Starch and sucrose metabolism	8	40	0.0027	0.0056	ko00500	PYGM	PYGL	GCK	HK1	HK2	AMY2B	AMY2A	MGAM
Environmental Information Processing	Signal transduction	Rap1 signaling pathway	24	211	0.0027	0.0056	ko04015	IGF1	FGFR2	MAPK1	FLT1	MAPK3	AKT2	MAPK14	VEGFA	ADORA2A	RAF1	KRAS	EGF	IGF1R	AKT1	EGFR	DRD2	PRKCA	PRKCB	ADORA2B	INSR	SRC	CALM1	INS	GRIN2B
Human Diseases	Cancers	Choline metabolism in cancer	15	109	0.0028	0.0057	ko05231	MAPK1	HIF1A	MAPK3	AKT2	MAPK8	MAPK10	RAF1	KRAS	EGF	AKT1	EGFR	PRKCA	PRKCB	FOS	JUN
Organismal Systems	Digestive system	Salivary secretion	14	100	0.0033	0.0066	ko04970	ADRB1	PRKACA	NOS1	LYZ	ADRA1A	CHRM3	FXYD2	PRKCA	KCNMA1	PRKCB	ADRB2	ADRA1B	ADRA1D	CALM1
Human Diseases	Infectious diseases	Human papillomavirus infection	40	416	0.0034	0.0068	ko05165	BAD	FAS	CASP8	PRKACA	PTGS2	GSK3B	BAX	MAPK1	E2F1	MAPK3	IKBKB	AKT2	CDK6	COL1A1	NFKB1	CCND1	CDKN1B	VEGFA	FN1	STAT1	SPP1	CDK2	CDKN1A	IRF1	RAF1	KRAS	CDK4	EGF	RB1	TP53	AKT1	CCNA2	EGFR	JAK1	CASP3	IFNB1	PTEN	RELA	TNF	CHUK
Metabolism	Lipid metabolism	Arachidonic acid metabolism	11	70	0.0036	0.0071	ko00590	ALOX5	PTGS2	PTGS1	CYP2C8	PLB1	CYP2C19	PLA2G1B	PLA2G2A	PLA2G2E	AKR1C3	CYP2B6
Metabolism	Global and overview maps	Metabolic pathways	111	1416	0.0036	0.0071	ko01100	NOS2	UQCRC1	ALOX5	RRM2B	BCAT1	PYGM	MAOB	SDHA	PTGS2	ACACB	PAFAH1B3	AKR1B1	NOS1	PTGS1	ATP5F1D	HMOX1	POLE2	PYGL	POLA1	GLA	ASAH1	IL4I1	BCAT2	PIK3CG	IMPDH1	GCK	HSD17B1	MVK	ATP5F1B	MAN1A1	HMGCR	GNPDA1	EHHADH	ODC1	LCT	HAS2	ACADM	SDHB	AKR1A1	GOT1	DNMT1	AOC3
Metabolism	Lipid metabolism	alpha-Linolenic acid metabolism	6	26	0.0043	0.0085	ko00592	FADS2	ACOX1	PLB1	PLA2G1B	PLA2G2A	PLA2G2E
Organismal Systems	Circulatory system	Cardiac muscle contraction	12	82	0.0043	0.0085	ko04260	CACNA2D2	UQCRC1	FXYD2	UQCRC2	CACNA2D1	UQCRQ	UQCRFS1	UQCRH	CYC1	SLC8A1	UQCR10	MT-CYB
Cellular Processes	Transport and catabolism	Mitophagy - animal	11	73	0.0049	0.0096	ko04137	HIF1A	CSNK2A1	E2F1	MAPK8	MAPK10	KRAS	TP53	BCL2L1	RELA	JUN	SRC
Human Diseases	Infectious diseases	Epstein-Barr virus infection	31	309	0.0051	0.0099	ko05169	PRKACA	GSK3B	ICAM1	CSNK2A1	IKBKB	AKT2	JAK3	HSPB1	MAPK8	PSMD3	NFKB1	MAPK10	CDKN1B	IFNG	MAPK14	CDK2	CDKN1A	IL10	MYC	RB1	TP53	AKT1	CCNA2	JAK1	STAT3	CDK1	BCL2	RELA	JUN	CHUK	LYN
[truncated: 69 more columns]
