# Supplementary material for: Investigation of the Potential Mechanism Governing the Effect of the Shen Zhu San on COVID-19 by Network Pharmacology
Source: Evid Based Complement Alternat Med. 2020 Nov 7;2020:8468303. doi: 10.1155/2020/8468303 (PMC7669347; doi:10.1155/2020/8468303)
Supplement: Supplementary Materials — Table S1: a database of component targets . Table S2: the statistics of GO functional enrichment of 627 targets. Table S3: the statistics of KEGG enrichment of 627 targets. Table S4: the statistics of GO functional enrichment of 40 cotargets in the immune system process. Table S5: the statistics of KEGG enrichment of 40 cotargets. [file 8468303.f1.zip › 8468303.f1/Table S4. The statistics of GO functional enrichment of 40 co-targets in immune system process.xls]

## Sheet: ClueGO Results
GOID	GOTerm	Ontology Source	Term PValue	Term PValue Corrected with Bonferroni step down	Group PValue	Group PValue Corrected with Bonferroni step down	GOLevels	GOGroups	% Associated Genes	Nr. Genes	Associated Genes Found
GO:0002687	positive regulation of leukocyte migration	GO_ImmuneSystemProcess-GOA_23.02.2017_10h01	3.00853e-05	0.00285811	0.000343786	0.000343786	[2, 3]	Group0	6.66667	8	[CCL2, CXCL10, CXCL11, CXCL2, CXCL8, IL4, IL6, TNF]
GO:0002548	monocyte chemotaxis	GO_ImmuneSystemProcess-GOA_23.02.2017_10h01	0.0316711	0.0316711	0.000343786	0.000343786	[3]	Group0	4.6875	3	[CCL2, CXCL10, IL6]
GO:0002688	regulation of leukocyte chemotaxis	GO_ImmuneSystemProcess-GOA_23.02.2017_10h01	0.000164516	0.0126678	0.000343786	0.000343786	[3]	Group0	6.19469	7	[CCL2, CXCL10, CXCL11, CXCL2, CXCL8, IL4, IL6]
GO:0002690	positive regulation of leukocyte chemotaxis	GO_ImmuneSystemProcess-GOA_23.02.2017_10h01	4.08556e-05	0.00367701	0.000343786	0.000343786	[3, 4]	Group0	7.69231	7	[CCL2, CXCL10, CXCL11, CXCL2, CXCL8, IL4, IL6]
GO:0071677	positive regulation of mononuclear cell migration	GO_ImmuneSystemProcess-GOA_23.02.2017_10h01	0.000108551	0.00911831	0.000343786	0.000343786	[3, 4]	Group0	16.6667	4	[CCL2, CXCL10, IL4, TNF]
GO:0002562	somatic diversification of immune receptors via germline recombination within a single locus	GO_ImmuneSystemProcess-GOA_23.02.2017_10h01	0.000320733	0.0221306	5.2637e-05	0.000105274	[2, 3]	Group1	8.77193	5	[CD40LG, IFNG, IL10, IL2, IL4]
GO:0002700	regulation of production of molecular mediator of immune response	GO_ImmuneSystemProcess-GOA_23.02.2017_10h01	3.19718e-05	0.00297337	5.2637e-05	0.000105274	[2, 3]	Group1	6.61157	8	[CD40LG, IFNB1, IFNG, IL10, IL2, IL4, IL6, TNF]
GO:0016445	somatic diversification of immunoglobulins	GO_ImmuneSystemProcess-GOA_23.02.2017_10h01	0.000348263	0.0229853	5.2637e-05	0.000105274	[2, 3]	Group1	8.62069	5	[CD40LG, IFNG, IL10, IL2, IL4]
GO:0002285	lymphocyte activation involved in immune response	GO_ImmuneSystemProcess-GOA_23.02.2017_10h01	3.10132e-05	0.00291524	5.2637e-05	0.000105274	[2, 3, 4]	Group1	5.6962	9	[CD40LG, CEACAM1, IFNB1, IFNG, IL10, IL2, IL4, IL6, STAT3]
GO:0002703	regulation of leukocyte mediated immunity	GO_ImmuneSystemProcess-GOA_23.02.2017_10h01	3.43175e-05	0.00315721	5.2637e-05	0.000105274	[3]	Group1	5.625	9	[CEACAM1, IFNB1, IFNG, IL10, IL1B, IL2, IL4, IL6, TNF]
GO:0002819	regulation of adaptive immune response	GO_ImmuneSystemProcess-GOA_23.02.2017_10h01	9.4248e-08	9.4248e-06	5.2637e-05	0.000105274	[3]	Group1	8.0292	11	[CEACAM1, IFNB1, IFNG, IL10, IL1B, IL2, IL4, IL6, IRF1, SIRT1, TNF]
GO:0048305	immunoglobulin secretion	GO_ImmuneSystemProcess-GOA_23.02.2017_10h01	0.000128233	0.0102586	5.2637e-05	0.000105274	[3]	Group1	16	4	[CD40LG, IL2, IL6, TNF]
GO:0002286	T cell activation involved in immune response	GO_ImmuneSystemProcess-GOA_23.02.2017_10h01	0.000368379	0.0235762	5.2637e-05	0.000105274	[2, 3, 4, 5]	Group1	6.59341	6	[CEACAM1, IFNB1, IFNG, IL4, IL6, STAT3]
GO:0002312	B cell activation involved in immune response	GO_ImmuneSystemProcess-GOA_23.02.2017_10h01	6.10077e-05	0.00536868	5.2637e-05	0.000105274	[2, 3, 4, 5]	Group1	9.09091	6	[CD40LG, IFNB1, IFNG, IL10, IL2, IL4]
GO:0002637	regulation of immunoglobulin production	GO_ImmuneSystemProcess-GOA_23.02.2017_10h01	1.5316e-06	0.000151628	5.2637e-05	0.000105274	[3, 4]	Group1	12.5	7	[CD40LG, IFNG, IL10, IL2, IL4, IL6, TNF]
GO:0002705	positive regulation of leukocyte mediated immunity	GO_ImmuneSystemProcess-GOA_23.02.2017_10h01	0.000368379	0.0235762	5.2637e-05	0.000105274	[3, 4]	Group1	6.59341	6	[IFNG, IL1B, IL2, IL4, IL6, TNF]
GO:0002821	positive regulation of adaptive immune response	GO_ImmuneSystemProcess-GOA_23.02.2017_10h01	2.41281e-05	0.0023163	5.2637e-05	0.000105274	[3, 4]	Group1	8.33333	7	[IFNG, IL1B, IL2, IL4, IL6, SIRT1, TNF]
GO:0016447	somatic recombination of immunoglobulin gene segments	GO_ImmuneSystemProcess-GOA_23.02.2017_10h01	0.000127035	0.0102898	5.2637e-05	0.000105274	[3, 4]	Group1	10.6383	5	[CD40LG, IFNG, IL10, IL2, IL4]
GO:1903708	positive regulation of hemopoiesis	GO_ImmuneSystemProcess-GOA_23.02.2017_10h01	0.000358011	0.0232707	5.2637e-05	0.000105274	[2, 3, 4, 5]	Group1	4.70588	8	[CASP8, FOS, IFNG, IL2, IL4, IL6, JUN, TNF]
GO:0002639	positive regulation of immunoglobulin production	GO_ImmuneSystemProcess-GOA_23.02.2017_10h01	0.00074831	0.0441503	5.2637e-05	0.000105274	[3, 4, 5]	Group1	10.2564	4	[IFNG, IL2, IL4, IL6]
GO:0002706	regulation of lymphocyte mediated immunity	GO_ImmuneSystemProcess-GOA_23.02.2017_10h01	3.68598e-06	0.000361226	5.2637e-05	0.000105274	[4]	Group1	7.37705	9	[CEACAM1, IFNB1, IFNG, IL10, IL1B, IL2, IL4, IL6, TNF]
GO:0002822	regulation of adaptive immune response based on somatic recombination of immune receptors built from immunoglobulin superfamily domains	GO_ImmuneSystemProcess-GOA_23.02.2017_10h01	4.83119e-06	0.000468625	5.2637e-05	0.000105274	[4]	Group1	7.14286	9	[CEACAM1, IFNB1, IFNG, IL10, IL1B, IL2, IL4, IL6, TNF]
GO:0042098	T cell proliferation	GO_ImmuneSystemProcess-GOA_23.02.2017_10h01	0.000117995	0.00967559	5.2637e-05	0.000105274	[4]	Group1	4.81283	9	[CD209, CD40LG, IFNG, IL10, IL1B, IL2, IL4, IL6, IRF1]
GO:0050670	regulation of lymphocyte proliferation	GO_ImmuneSystemProcess-GOA_23.02.2017_10h01	0.00032081	0.0218151	5.2637e-05	0.000105274	[4]	Group1	4.22535	9	[CD209, CD40LG, IFNG, IL10, IL1B, IL2, IL4, IL6, IRF1]
GO:1902105	regulation of leukocyte differentiation	GO_ImmuneSystemProcess-GOA_23.02.2017_10h01	4.28423e-05	0.00381297	5.2637e-05	0.000105274	[3, 5]	Group1	4.34783	11	[CASP8, CEACAM1, FOS, IFNB1, IFNG, IL2, IL4, IL6, IRF1, JUN, TNF]
GO:0002381	immunoglobulin production involved in immunoglobulin mediated immune response	GO_ImmuneSystemProcess-GOA_23.02.2017_10h01	0.000207002	0.0153181	5.2637e-05	0.000105274	[3, 6]	Group1	9.61539	5	[CD40LG, IFNG, IL10, IL2, IL4]
GO:0002708	positive regulation of lymphocyte mediated immunity	GO_ImmuneSystemProcess-GOA_23.02.2017_10h01	0.000146136	0.0113986	5.2637e-05	0.000105274	[4, 5]	Group1	7.79221	6	[IFNG, IL1B, IL2, IL4, IL6, TNF]
GO:0002824	positive regulation of adaptive immune response based on somatic recombination of immune receptors built from immunoglobulin superfamily domains	GO_ImmuneSystemProcess-GOA_23.02.2017_10h01	0.000180939	0.0137514	5.2637e-05	0.000105274	[4, 5]	Group1	7.5	6	[IFNG, IL1B, IL2, IL4, IL6, TNF]
GO:0051023	regulation of immunoglobulin secretion	GO_ImmuneSystemProcess-GOA_23.02.2017_10h01	6.2575e-05	0.00544402	5.2637e-05	0.000105274	[4, 5]	Group1	19.0476	4	[CD40LG, IL2, IL6, TNF]
GO:1902107	positive regulation of leukocyte differentiation	GO_ImmuneSystemProcess-GOA_23.02.2017_10h01	7.46159e-05	0.00634235	5.2637e-05	0.000105274	[3, 4, 5, 6]	Group1	5.88235	8	[CASP8, FOS, IFNG, IL2, IL4, IL6, JUN, TNF]
GO:0002208	somatic diversification of immunoglobulins involved in immune response	GO_ImmuneSystemProcess-GOA_23.02.2017_10h01	7.32511e-05	0.00629959	5.2637e-05	0.000105274	[3, 4, 7]	Group1	11.9048	5	[CD40LG, IFNG, IL10, IL2, IL4]
GO:0002712	regulation of B cell mediated immunity	GO_ImmuneSystemProcess-GOA_23.02.2017_10h01	0.00011441	0.00949601	5.2637e-05	0.000105274	[5]	Group1	10.8696	5	[IFNG, IL10, IL2, IL4, TNF]
GO:0002761	regulation of myeloid leukocyte differentiation	GO_ImmuneSystemProcess-GOA_23.02.2017_10h01	0.000227812	0.0166303	5.2637e-05	0.000105274	[4, 6]	Group1	5.88235	7	[CASP8, CEACAM1, FOS, IFNG, IL4, JUN, TNF]
GO:0035743	CD4-positive, alpha-beta T cell cytokine production	GO_ImmuneSystemProcess-GOA_23.02.2017_10h01	0.000317581	0.0222307	5.2637e-05	0.000105274	[4, 6]	Group1	23.0769	3	[IFNB1, IL4, IL6]
GO:0035745	T-helper 2 cell cytokine production	GO_ImmuneSystemProcess-GOA_23.02.2017_10h01	0.000185983	0.0139488	5.2637e-05	0.000105274	[3, 5, 7]	Group1	27.2727	3	[IFNB1, IL4, IL6]
GO:0042129	regulation of T cell proliferation	GO_ImmuneSystemProcess-GOA_23.02.2017_10h01	3.60793e-05	0.00328322	5.2637e-05	0.000105274	[5]	Group1	5.59006	9	[CD209, CD40LG, IFNG, IL10, IL1B, IL2, IL4, IL6, IRF1]
GO:0045190	isotype switching	GO_ImmuneSystemProcess-GOA_23.02.2017_10h01	7.32511e-05	0.00629959	5.2637e-05	0.000105274	[3, 4, 5, 6, 9]	Group1	11.9048	5	[CD40LG, IFNG, IL10, IL2, IL4]
GO:0002714	positive regulation of B cell mediated immunity	GO_ImmuneSystemProcess-GOA_23.02.2017_10h01	0.000345333	0.0231373	5.2637e-05	0.000105274	[5, 6]	Group1	12.5	4	[IFNG, IL2, IL4, TNF]
GO:0002763	positive regulation of myeloid leukocyte differentiation	GO_ImmuneSystemProcess-GOA_23.02.2017_10h01	0.000247987	0.0176071	5.2637e-05	0.000105274	[4, 5, 6, 7]	Group1	9.25926	5	[CASP8, FOS, IFNG, JUN, TNF]
GO:0042102	positive regulation of T cell proliferation	GO_ImmuneSystemProcess-GOA_23.02.2017_10h01	0.000757688	0.0439459	5.2637e-05	0.000105274	[5, 6]	Group1	5.76923	6	[CD40LG, IFNG, IL1B, IL2, IL4, IL6]
GO:0002204	somatic recombination of immunoglobulin genes involved in immune response	GO_ImmuneSystemProcess-GOA_23.02.2017_10h01	7.32511e-05	0.00629959	5.2637e-05	0.000105274	[4, 5, 8]	Group1	11.9048	5	[CD40LG, IFNG, IL10, IL2, IL4]
GO:0002889	regulation of immunoglobulin mediated immune response	GO_ImmuneSystemProcess-GOA_23.02.2017_10h01	0.00011441	0.00949601	5.2637e-05	0.000105274	[6]	Group1	10.8696	5	[IFNG, IL10, IL2, IL4, TNF]
GO:0045066	regulatory T cell differentiation	GO_ImmuneSystemProcess-GOA_23.02.2017_10h01	0.000732832	0.0439699	5.2637e-05	0.000105274	[5, 7]	Group1	17.6471	3	[IFNG, IL2, IRF1]
GO:0046632	alpha-beta T cell differentiation	GO_ImmuneSystemProcess-GOA_23.02.2017_10h01	0.000368379	0.0235762	5.2637e-05	0.000105274	[5, 7]	Group1	6.59341	6	[IFNG, IL4, IL6, IRF1, ITK, STAT3]
GO:0045191	regulation of isotype switching	GO_ImmuneSystemProcess-GOA_23.02.2017_10h01	0.000233435	0.0168073	5.2637e-05	0.000105274	[4, 5, 6, 7, 10]	Group1	13.7931	4	[IFNG, IL10, IL2, IL4]
GO:0048291	isotype switching to IgG isotypes	GO_ImmuneSystemProcess-GOA_23.02.2017_10h01	0.000401181	0.0252744	5.2637e-05	0.000105274	[4, 5, 6, 7, 10]	Group1	21.4286	3	[IFNG, IL2, IL4]
GO:0002891	positive regulation of immunoglobulin mediated immune response	GO_ImmuneSystemProcess-GOA_23.02.2017_10h01	0.000345333	0.0231373	5.2637e-05	0.000105274	[6, 7]	Group1	12.5	4	[IFNG, IL2, IL4, TNF]
GO:0002363	alpha-beta T cell lineage commitment	GO_ImmuneSystemProcess-GOA_23.02.2017_10h01	0.000732832	0.0439699	5.2637e-05	0.000105274	[6, 8]	Group1	17.6471	3	[IL4, IL6, STAT3]
GO:0045589	regulation of regulatory T cell differentiation	GO_ImmuneSystemProcess-GOA_23.02.2017_10h01	0.000497739	0.0308598	5.2637e-05	0.000105274	[6, 8]	Group1	20	3	[IFNG, IL2, IRF1]
GO:0048302	regulation of isotype switching to IgG isotypes	GO_ImmuneSystemProcess-GOA_23.02.2017_10h01	0.000317581	0.0222307	5.2637e-05	0.000105274	[5, 6, 7, 8, 11]	Group1	23.0769	3	[IFNG, IL2, IL4]
GO:0043373	CD4-positive, alpha-beta T cell lineage commitment	GO_ImmuneSystemProcess-GOA_23.02.2017_10h01	0.000608038	0.0370903	5.2637e-05	0.000105274	[4, 7, 8, 9, 10]	Group1	18.75	3	[IL4, IL6, STAT3]
GO:0002295	T-helper cell lineage commitment	GO_ImmuneSystemProcess-GOA_23.02.2017_10h01	0.000497739	0.0308598	5.2637e-05	0.000105274	[4, 5, 6, 7, 8, 9, 10, 11]	Group1	20	3	[IL4, IL6, STAT3]
GO:0072539	T-helper 17 cell differentiation	GO_ImmuneSystemProcess-GOA_23.02.2017_10h01	0.000732832	0.0439699	5.2637e-05	0.000105274	[4, 5, 6, 7, 8, 9, 10, 11]	Group1	17.6471	3	[IL4, IL6, STAT3]
GO:0048304	positive regulation of isotype switching to IgG isotypes	GO_ImmuneSystemProcess-GOA_23.02.2017_10h01	0.000136277	0.0107659	5.2637e-05	0.000105274	[5, 6, 7, 8, 9, 11, 12]	Group1	30	3	[IFNG, IL2, IL4]
