# Supplementary material for: Investigation of the Potential Mechanism Governing the Effect of the Shen Zhu San on COVID-19 by Network Pharmacology
Source: Evid Based Complement Alternat Med. 2020 Nov 7;2020:8468303. doi: 10.1155/2020/8468303 (PMC7669347; doi:10.1155/2020/8468303)
Supplement: Supplementary Materials — Table S1: a database of component targets . Table S2: the statistics of GO functional enrichment of 627 targets. Table S3: the statistics of KEGG enrichment of 627 targets. Table S4: the statistics of GO functional enrichment of 40 cotargets in the immune system process. Table S5: the statistics of KEGG enrichment of 40 cotargets. [file 8468303.f1.zip › 8468303.f1/Table S5. The statistics of KEGG enrichment of 40 co-targets.xls]

## Sheet: ClueGO Results
GOID	GOTerm	Ontology Source	Term PValue	Term PValue Corrected with Bonferroni step down	Group PValue	Group PValue Corrected with Bonferroni step down	GOLevels	GOGroups	% Associated Genes	Nr. Genes	Associated Genes Found
KEGG:04630	JAK-STAT signaling pathway	KEGG_07.02.2020	2.56018e-09	1.17768e-07	8.33722e-16	5.83605e-15	[-1]	Group00	6.17284	10	[IFNB1, IFNG, IL10, IL2, IL4, IL6, JAK1, RAF1, STAT1, STAT3]
KEGG:04659	Th17 cell differentiation	KEGG_07.02.2020	3.56014e-14	2.34969e-12	8.33722e-16	5.83605e-15	[-1]	Group00	11.215	12	[FOS, IFNG, IKBKB, IL1B, IL2, IL4, IL6, JAK1, JUN, RELA, STAT1, STAT3]
KEGG:04672	Intestinal immune network for IgA production	KEGG_07.02.2020	3.02311e-06	7.86008e-05	8.33722e-16	5.83605e-15	[-1]	Group00	10.2041	5	[CD40LG, IL10, IL2, IL4, IL6]
KEGG:05152	Tuberculosis	KEGG_07.02.2020	1.90868e-11	1.06886e-09	8.33722e-16	5.83605e-15	[-1]	Group00	6.66667	12	[CASP8, CD209, IFNB1, IFNG, IL10, IL1B, IL6, JAK1, RAF1, RELA, STAT1, TNF]
KEGG:05321	Inflammatory bowel disease (IBD)	KEGG_07.02.2020	4.28348e-15	2.86993e-13	8.33722e-16	5.83605e-15	[-1]	Group00	16.9231	11	[IFNG, IL10, IL1B, IL2, IL4, IL6, JUN, RELA, STAT1, STAT3, TNF]
KEGG:04620	Toll-like receptor signaling pathway	KEGG_07.02.2020	1.20402e-17	8.78935e-16	1.02831e-22	1.23397e-21	[-1]	Group01	13.4615	14	[CASP8, CXCL10, CXCL11, CXCL8, FOS, IFNB1, IKBKB, IL1B, IL6, JUN, RELA, STAT1, TLR7, TNF]
KEGG:04659	Th17 cell differentiation	KEGG_07.02.2020	3.56014e-14	2.34969e-12	1.02831e-22	1.23397e-21	[-1]	Group01	11.215	12	[FOS, IFNG, IKBKB, IL1B, IL2, IL4, IL6, JAK1, JUN, RELA, STAT1, STAT3]
KEGG:05161	Hepatitis B	KEGG_07.02.2020	2.14044e-16	1.54112e-14	1.02831e-22	1.23397e-21	[-1]	Group01	9.25926	15	[CASP8, CXCL8, FOS, IFNB1, IKBKB, IL6, JAK1, JUN, KRAS, RAF1, RELA, STAT1, STAT3, TNF, TP53]
KEGG:05162	Measles	KEGG_07.02.2020	4.11665e-19	3.12866e-17	1.02831e-22	1.23397e-21	[-1]	Group01	11.5942	16	[CASP8, CD209, CDKN1B, FOS, IFNB1, IKBKB, IL1B, IL2, IL6, JAK1, JUN, RELA, STAT1, STAT3, TLR7, TP53]
KEGG:05167	Kaposi sarcoma-associated herpesvirus infection	KEGG_07.02.2020	1.73889e-15	1.18245e-13	1.02831e-22	1.23397e-21	[-1]	Group01	8.06452	15	[CASP8, CXCL2, CXCL8, FOS, IFNB1, IKBKB, IL6, JAK1, JUN, KRAS, RAF1, RELA, STAT1, STAT3, TP53]
KEGG:05169	Epstein-Barr virus infection	KEGG_07.02.2020	3.38717e-12	1.96456e-10	1.02831e-22	1.23397e-21	[-1]	Group01	6.46766	13	[CASP8, CDKN1B, CXCL10, IFNB1, IKBKB, IL6, JAK1, JUN, RELA, STAT1, STAT3, TNF, TP53]
KEGG:04630	JAK-STAT signaling pathway	KEGG_07.02.2020	2.56018e-09	1.17768e-07	2.696e-12	8.088e-12	[-1]	Group02	6.17284	10	[IFNB1, IFNG, IL10, IL2, IL4, IL6, JAK1, RAF1, STAT1, STAT3]
KEGG:04640	Hematopoietic cell lineage	KEGG_07.02.2020	0.00118171	0.00590857	2.696e-12	8.088e-12	[-1]	Group02	4.0404	4	[IL1B, IL4, IL6, TNF]
KEGG:04664	Fc epsilon RI signaling pathway	KEGG_07.02.2020	0.000284044	0.00312449	2.696e-12	8.088e-12	[-1]	Group02	5.88235	4	[IL4, KRAS, RAF1, TNF]
KEGG:04672	Intestinal immune network for IgA production	KEGG_07.02.2020	3.02311e-06	7.86008e-05	2.696e-12	8.088e-12	[-1]	Group02	10.2041	5	[CD40LG, IL10, IL2, IL4, IL6]
KEGG:05144	Malaria	KEGG_07.02.2020	5.52323e-11	2.87208e-09	2.696e-12	8.088e-12	[-1]	Group02	16	8	[CCL2, CD40LG, CXCL8, IFNG, IL10, IL1B, IL6, TNF]
KEGG:05310	Asthma	KEGG_07.02.2020	1.24469e-05	0.000298727	2.696e-12	8.088e-12	[-1]	Group02	12.9032	4	[CD40LG, IL10, IL4, TNF]
KEGG:05320	Autoimmune thyroid disease	KEGG_07.02.2020	0.000107478	0.00182713	2.696e-12	8.088e-12	[-1]	Group02	7.54717	4	[CD40LG, IL10, IL2, IL4]
KEGG:05330	Allograft rejection	KEGG_07.02.2020	1.88419e-08	7.7252e-07	2.696e-12	8.088e-12	[-1]	Group02	15.7895	6	[CD40LG, IFNG, IL10, IL2, IL4, TNF]
KEGG:04217	Necroptosis	KEGG_07.02.2020	6.96485e-07	2.1591e-05	3.47561e-19	3.47561e-18	[-1]	Group03	4.93827	8	[CASP8, IFNB1, IFNG, IL1B, JAK1, STAT1, STAT3, TNF]
KEGG:04380	Osteoclast differentiation	KEGG_07.02.2020	2.5083e-10	1.27923e-08	3.47561e-19	3.47561e-18	[-1]	Group03	7.8125	10	[FOS, IFNB1, IFNG, IKBKB, IL1B, JAK1, JUN, RELA, STAT1, TNF]
KEGG:04920	Adipocytokine signaling pathway	KEGG_07.02.2020	0.0003005	0.003005	3.47561e-19	3.47561e-18	[-1]	Group03	5.7971	4	[IKBKB, RELA, STAT3, TNF]
KEGG:04940	Type I diabetes mellitus	KEGG_07.02.2020	4.68642e-05	0.000890421	3.47561e-19	3.47561e-18	[-1]	Group03	9.30233	4	[IFNG, IL1B, IL2, TNF]
KEGG:05145	Toxoplasmosis	KEGG_07.02.2020	2.16817e-12	1.27922e-10	3.47561e-19	3.47561e-18	[-1]	Group03	9.82143	11	[CASP8, CD40LG, IFNG, IKBKB, IL10, JAK1, PPIF, RELA, STAT1, STAT3, TNF]
KEGG:05152	Tuberculosis	KEGG_07.02.2020	1.90868e-11	1.06886e-09	3.47561e-19	3.47561e-18	[-1]	Group03	6.66667	12	[CASP8, CD209, IFNB1, IFNG, IL10, IL1B, IL6, JAK1, RAF1, RELA, STAT1, TNF]
KEGG:05160	Hepatitis C	KEGG_07.02.2020	1.17282e-13	7.62335e-12	3.47561e-19	3.47561e-18	[-1]	Group03	8.3871	13	[CASP8, CXCL10, IFNB1, IFNG, IKBKB, JAK1, KRAS, RAF1, RELA, STAT1, STAT3, TNF, TP53]
KEGG:05164	Influenza A	KEGG_07.02.2020	4.45688e-16	3.16439e-14	3.47561e-19	3.47561e-18	[-1]	Group03	8.82353	15	[CASP8, CCL2, CXCL10, CXCL8, IFNB1, IFNG, IKBKB, IL1B, IL6, JAK1, RAF1, RELA, STAT1, TLR7, TNF]
KEGG:04064	NF-kappa B signaling pathway	KEGG_07.02.2020	1.8944e-08	7.5776e-07	3.04534e-10	6.09069e-10	[-1]	Group04	7.84314	8	[CD40LG, CXCL2, CXCL8, IKBKB, IL1B, PLAU, RELA, TNF]
KEGG:04621	NOD-like receptor signaling pathway	KEGG_07.02.2020	8.79809e-13	5.36684e-11	3.04534e-10	6.09069e-10	[-1]	Group04	7.18232	13	[CASP8, CCL2, CXCL2, CXCL8, IFNB1, IKBKB, IL1B, IL6, JAK1, JUN, RELA, STAT1, TNF]
KEGG:04662	B cell receptor signaling pathway	KEGG_07.02.2020	2.05372e-06	5.54503e-05	3.04534e-10	6.09069e-10	[-1]	Group04	7.31707	6	[FOS, IKBKB, JUN, KRAS, RAF1, RELA]
KEGG:04722	Neurotrophin signaling pathway	KEGG_07.02.2020	1.79134e-05	0.000376181	3.04534e-10	6.09069e-10	[-1]	Group04	5.04202	6	[IKBKB, JUN, KRAS, RAF1, RELA, TP53]
KEGG:04932	Non-alcoholic fatty liver disease (NAFLD)	KEGG_07.02.2020	3.66931e-07	1.24757e-05	3.04534e-10	6.09069e-10	[-1]	Group04	5.36913	8	[CASP8, CXCL8, IKBKB, IL1B, IL6, JUN, RELA, TNF]
KEGG:05120	Epithelial cell signaling in Helicobacter pylori infection	KEGG_07.02.2020	1.78473e-05	0.000392641	3.04534e-10	6.09069e-10	[-1]	Group04	7.14286	5	[CXCL2, CXCL8, IKBKB, JUN, RELA]
KEGG:05130	Pathogenic Escherichia coli infection	KEGG_07.02.2020	3.0305e-07	1.06067e-05	3.04534e-10	6.09069e-10	[-1]	Group04	4.45545	9	[CASP8, CXCL8, FOS, IKBKB, IL1B, IL6, JUN, RELA, TNF]
KEGG:05132	Salmonella infection	KEGG_07.02.2020	3.75316e-08	1.4262e-06	3.04534e-10	6.09069e-10	[-1]	Group04	4.6729	10	[CASP8, CXCL8, FOS, IKBKB, IL1B, IL6, JUN, RAF1, RELA, TNF]
KEGG:04064	NF-kappa B signaling pathway	KEGG_07.02.2020	1.8944e-08	7.5776e-07	7.15117e-18	6.43605e-17	[-1]	Group05	7.84314	8	[CD40LG, CXCL2, CXCL8, IKBKB, IL1B, PLAU, RELA, TNF]
KEGG:04622	RIG-I-like receptor signaling pathway	KEGG_07.02.2020	2.95155e-08	1.1511e-06	7.15117e-18	6.43605e-17	[-1]	Group05	10	7	[CASP8, CXCL10, CXCL8, IFNB1, IKBKB, RELA, TNF]
KEGG:04920	Adipocytokine signaling pathway	KEGG_07.02.2020	0.0003005	0.003005	7.15117e-18	6.43605e-17	[-1]	Group05	5.7971	4	[IKBKB, RELA, STAT3, TNF]
KEGG:04931	Insulin resistance	KEGG_07.02.2020	0.000144186	0.00230698	7.15117e-18	6.43605e-17	[-1]	Group05	4.62963	5	[IKBKB, IL6, RELA, STAT3, TNF]
KEGG:04932	Non-alcoholic fatty liver disease (NAFLD)	KEGG_07.02.2020	3.66931e-07	1.24757e-05	7.15117e-18	6.43605e-17	[-1]	Group05	5.36913	8	[CASP8, CXCL8, IKBKB, IL1B, IL6, JUN, RELA, TNF]
KEGG:05145	Toxoplasmosis	KEGG_07.02.2020	2.16817e-12	1.27922e-10	7.15117e-18	6.43605e-17	[-1]	Group05	9.82143	11	[CASP8, CD40LG, IFNG, IKBKB, IL10, JAK1, PPIF, RELA, STAT1, STAT3, TNF]
KEGG:05212	Pancreatic cancer	KEGG_07.02.2020	1.77771e-09	8.35523e-08	7.15117e-18	6.43605e-17	[-1]	Group05	10.5263	8	[IKBKB, JAK1, KRAS, RAF1, RELA, STAT1, STAT3, TP53]
KEGG:05221	Acute myeloid leukemia	KEGG_07.02.2020	1.43894e-05	0.000330957	7.15117e-18	6.43605e-17	[-1]	Group05	7.46269	5	[IKBKB, KRAS, RAF1, RELA, STAT3]
KEGG:05222	Small cell lung cancer	KEGG_07.02.2020	0.000898237	0.00628766	7.15117e-18	6.43605e-17	[-1]	Group05	4.34783	4	[CDKN1B, IKBKB, RELA, TP53]
KEGG:04210	Apoptosis	KEGG_07.02.2020	9.80146e-09	4.31264e-07	6.46937e-13	2.58775e-12	[-1]	Group06	6.61765	9	[CASP8, FOS, IKBKB, JUN, KRAS, RAF1, RELA, TNF, TP53]
KEGG:04625	C-type lectin receptor signaling pathway	KEGG_07.02.2020	1.20402e-17	8.78935e-16	6.46937e-13	2.58775e-12	[-1]	Group06	13.4615	14	[CASP8, CD209, IKBKB, IL10, IL1B, IL2, IL6, IRF1, JUN, KRAS, RAF1, RELA, STAT1, TNF]
KEGG:04932	Non-alcoholic fatty liver disease (NAFLD)	KEGG_07.02.2020	3.66931e-07	1.24757e-05	6.46937e-13	2.58775e-12	[-1]	Group06	5.36913	8	[CASP8, CXCL8, IKBKB, IL1B, IL6, JUN, RELA, TNF]
KEGG:05130	Pathogenic Escherichia coli infection	KEGG_07.02.2020	3.0305e-07	1.06067e-05	6.46937e-13	2.58775e-12	[-1]	Group06	4.45545	9	[CASP8, CXCL8, FOS, IKBKB, IL1B, IL6, JUN, RELA, TNF]
KEGG:05132	Salmonella infection	KEGG_07.02.2020	3.75316e-08	1.4262e-06	6.46937e-13	2.58775e-12	[-1]	Group06	4.6729	10	[CASP8, CXCL8, FOS, IKBKB, IL1B, IL6, JUN, RAF1, RELA, TNF]
KEGG:05133	Pertussis	KEGG_07.02.2020	5.08512e-11	2.69511e-09	6.46937e-13	2.58775e-12	[-1]	Group06	11.8421	9	[CXCL8, FOS, IL10, IL1B, IL6, IRF1, JUN, RELA, TNF]
KEGG:05152	Tuberculosis	KEGG_07.02.2020	1.90868e-11	1.06886e-09	6.46937e-13	2.58775e-12	[-1]	Group06	6.66667	12	[CASP8, CD209, IFNB1, IFNG, IL10, IL1B, IL6, JAK1, RAF1, RELA, STAT1, TNF]
KEGG:05170	Human immunodeficiency virus 1 infection	KEGG_07.02.2020	4.56762e-07	1.46164e-05	6.46937e-13	2.58775e-12	[-1]	Group06	4.24528	9	[CASP8, FOS, IFNB1, IKBKB, JUN, KRAS, RAF1, RELA, TNF]
KEGG:05321	Inflammatory bowel disease (IBD)	KEGG_07.02.2020	4.28348e-15	2.86993e-13	6.46937e-13	2.58775e-12	[-1]	Group06	16.9231	11	[IFNG, IL10, IL1B, IL2, IL4, IL6, JUN, RELA, STAT1, STAT3, TNF]
KEGG:04066	HIF-1 signaling pathway	KEGG_07.02.2020	0.000150598	0.00225897	7.26833e-10	7.26833e-10	[-1]	Group07	4.58716	5	[CDKN1B, IFNG, IL6, RELA, STAT3]
KEGG:04623	Cytosolic DNA-sensing pathway	KEGG_07.02.2020	4.25476e-07	1.40407e-05	7.26833e-10	7.26833e-10	[-1]	Group07	9.52381	6	[CXCL10, IFNB1, IKBKB, IL1B, IL6, RELA]
KEGG:04920	Adipocytokine signaling pathway	KEGG_07.02.2020	0.0003005	0.003005	7.26833e-10	7.26833e-10	[-1]	Group07	5.7971	4	[IKBKB, RELA, STAT3, TNF]
KEGG:04931	Insulin resistance	KEGG_07.02.2020	0.000144186	0.00230698	7.26833e-10	7.26833e-10	[-1]	Group07	4.62963	5	[IKBKB, IL6, RELA, STAT3, TNF]
KEGG:04932	Non-alcoholic fatty liver disease (NAFLD)	KEGG_07.02.2020	3.66931e-07	1.24757e-05	7.26833e-10	7.26833e-10	[-1]	Group07	5.36913	8	[CASP8, CXCL8, IKBKB, IL1B, IL6, JUN, RELA, TNF]
KEGG:05130	Pathogenic Escherichia coli infection	KEGG_07.02.2020	3.0305e-07	1.06067e-05	7.26833e-10	7.26833e-10	[-1]	Group07	4.45545	9	[CASP8, CXCL8, FOS, IKBKB, IL1B, IL6, JUN, RELA, TNF]
KEGG:05132	Salmonella infection	KEGG_07.02.2020	3.75316e-08	1.4262e-06	7.26833e-10	7.26833e-10	[-1]	Group07	4.6729	10	[CASP8, CXCL8, FOS, IKBKB, IL1B, IL6, JUN, RAF1, RELA, TNF]
KEGG:05166	Human T-cell leukemia virus 1 infection	KEGG_07.02.2020	4.6751e-08	1.72979e-06	7.26833e-10	7.26833e-10	[-1]	Group07	4.56621	10	[FOS, IKBKB, IL2, IL6, JAK1, JUN, KRAS, RELA, TNF, TP53]
KEGG:05169	Epstein-Barr virus infection	KEGG_07.02.2020	3.38717e-12	1.96456e-10	7.26833e-10	7.26833e-10	[-1]	Group07	6.46766	13	[CASP8, CDKN1B, CXCL10, IFNB1, IKBKB, IL6, JAK1, JUN, RELA, STAT1, STAT3, TNF, TP53]
KEGG:05221	Acute myeloid leukemia	KEGG_07.02.2020	1.43894e-05	0.000330957	7.26833e-10	7.26833e-10	[-1]	Group07	7.46269	5	[IKBKB, KRAS, RAF1, RELA, STAT3]
KEGG:04621	NOD-like receptor signaling pathway	KEGG_07.02.2020	8.79809e-13	5.36684e-11	5.82111e-15	3.49267e-14	[-1]	Group08	7.18232	13	[CASP8, CCL2, CXCL2, CXCL8, IFNB1, IKBKB, IL1B, IL6, JAK1, JUN, RELA, STAT1, TNF]
KEGG:04932	Non-alcoholic fatty liver disease (NAFLD)	KEGG_07.02.2020	3.66931e-07	1.24757e-05	5.82111e-15	3.49267e-14	[-1]	Group08	5.36913	8	[CASP8, CXCL8, IKBKB, IL1B, IL6, JUN, RELA, TNF]
KEGG:04933	AGE-RAGE signaling pathway in diabetic complications	KEGG_07.02.2020	6.07565e-13	3.82766e-11	5.82111e-15	3.49267e-14	[-1]	Group08	11	11	[CCL2, CDKN1B, CXCL8, IL1B, IL6, JUN, KRAS, RELA, STAT1, STAT3, TNF]
KEGG:05130	Pathogenic Escherichia coli infection	KEGG_07.02.2020	3.0305e-07	1.06067e-05	5.82111e-15	3.49267e-14	[-1]	Group08	4.45545	9	[CASP8, CXCL8, FOS, IKBKB, IL1B, IL6, JUN, RELA, TNF]
KEGG:05133	Pertussis	KEGG_07.02.2020	5.08512e-11	2.69511e-09	5.82111e-15	3.49267e-14	[-1]	Group08	11.8421	9	[CXCL8, FOS, IL10, IL1B, IL6, IRF1, JUN, RELA, TNF]
KEGG:05134	Legionellosis	KEGG_07.02.2020	6.80476e-09	3.06214e-07	5.82111e-15	3.49267e-14	[-1]	Group08	12.2807	7	[CASP8, CXCL2, CXCL8, IL1B, IL6, RELA, TNF]
KEGG:05135	Yersinia infection	KEGG_07.02.2020	1.45553e-13	9.31538e-12	5.82111e-15	3.49267e-14	[-1]	Group08	10	12	[CCL2, CXCL8, FOS, IFNB1, IKBKB, IL10, IL1B, IL2, IL6, JUN, RELA, TNF]
KEGG:05163	Human cytomegalovirus infection	KEGG_07.02.2020	6.9347e-13	4.29951e-11	5.82111e-15	3.49267e-14	[-1]	Group08	6.22222	14	[CASP8, CCL2, CXCL8, IFNB1, IKBKB, IL1B, IL6, JAK1, KRAS, RAF1, RELA, STAT3, TNF, TP53]
KEGG:05321	Inflammatory bowel disease (IBD)	KEGG_07.02.2020	4.28348e-15	2.86993e-13	5.82111e-15	3.49267e-14	[-1]	Group08	16.9231	11	[IFNG, IL10, IL1B, IL2, IL4, IL6, JUN, RELA, STAT1, STAT3, TNF]
KEGG:05323	Rheumatoid arthritis	KEGG_07.02.2020	3.24622e-10	1.59065e-08	5.82111e-15	3.49267e-14	[-1]	Group08	9.67742	9	[CCL2, CXCL2, CXCL8, FOS, IFNG, IL1B, IL6, JUN, TNF]
KEGG:04380	Osteoclast differentiation	KEGG_07.02.2020	2.5083e-10	1.27923e-08	3.30808e-16	2.64647e-15	[-1]	Group09	7.8125	10	[FOS, IFNB1, IFNG, IKBKB, IL1B, JAK1, JUN, RELA, STAT1, TNF]
KEGG:04620	Toll-like receptor signaling pathway	KEGG_07.02.2020	1.20402e-17	8.78935e-16	3.30808e-16	2.64647e-15	[-1]	Group09	13.4615	14	[CASP8, CXCL10, CXCL11, CXCL8, FOS, IFNB1, IKBKB, IL1B, IL6, JUN, RELA, STAT1, TLR7, TNF]
KEGG:04621	NOD-like receptor signaling pathway	KEGG_07.02.2020	8.79809e-13	5.36684e-11	3.30808e-16	2.64647e-15	[-1]	Group09	7.18232	13	[CASP8, CCL2, CXCL2, CXCL8, IFNB1, IKBKB, IL1B, IL6, JAK1, JUN, RELA, STAT1, TNF]
KEGG:04622	RIG-I-like receptor signaling pathway	KEGG_07.02.2020	2.95155e-08	1.1511e-06	3.30808e-16	2.64647e-15	[-1]	Group09	10	7	[CASP8, CXCL10, CXCL8, IFNB1, IKBKB, RELA, TNF]
KEGG:04931	Insulin resistance	KEGG_07.02.2020	0.000144186	0.00230698	3.30808e-16	2.64647e-15	[-1]	Group09	4.62963	5	[IKBKB, IL6, RELA, STAT3, TNF]
KEGG:05160	Hepatitis C	KEGG_07.02.2020	1.17282e-13	7.62335e-12	3.30808e-16	2.64647e-15	[-1]	Group09	8.3871	13	[CASP8, CXCL10, IFNB1, IFNG, IKBKB, JAK1, KRAS, RAF1, RELA, STAT1, STAT3, TNF, TP53]
KEGG:05161	Hepatitis B	KEGG_07.02.2020	2.14044e-16	1.54112e-14	3.30808e-16	2.64647e-15	[-1]	Group09	9.25926	15	[CASP8, CXCL8, FOS, IFNB1, IKBKB, IL6, JAK1, JUN, KRAS, RAF1, RELA, STAT1, STAT3, TNF, TP53]
KEGG:05162	Measles	KEGG_07.02.2020	4.11665e-19	3.12866e-17	3.30808e-16	2.64647e-15	[-1]	Group09	11.5942	16	[CASP8, CD209, CDKN1B, FOS, IFNB1, IKBKB, IL1B, IL2, IL6, JAK1, JUN, RELA, STAT1, STAT3, TLR7, TP53]
KEGG:05163	Human cytomegalovirus infection	KEGG_07.02.2020	6.9347e-13	4.29951e-11	3.30808e-16	2.64647e-15	[-1]	Group09	6.22222	14	[CASP8, CCL2, CXCL8, IFNB1, IKBKB, IL1B, IL6, JAK1, KRAS, RAF1, RELA, STAT3, TNF, TP53]
KEGG:05166	Human T-cell leukemia virus 1 infection	KEGG_07.02.2020	4.6751e-08	1.72979e-06	3.30808e-16	2.64647e-15	[-1]	Group09	4.56621	10	[FOS, IKBKB, IL2, IL6, JAK1, JUN, KRAS, RELA, TNF, TP53]
KEGG:05167	Kaposi sarcoma-associated herpesvirus infection	KEGG_07.02.2020	1.73889e-15	1.18245e-13	3.30808e-16	2.64647e-15	[-1]	Group09	8.06452	15	[CASP8, CXCL2, CXCL8, FOS, IFNB1, IKBKB, IL6, JAK1, JUN, KRAS, RAF1, RELA, STAT1, STAT3, TP53]
KEGG:05169	Epstein-Barr virus infection	KEGG_07.02.2020	3.38717e-12	1.96456e-10	3.30808e-16	2.64647e-15	[-1]	Group09	6.46766	13	[CASP8, CDKN1B, CXCL10, IFNB1, IKBKB, IL6, JAK1, JUN, RELA, STAT1, STAT3, TNF, TP53]
KEGG:04217	Necroptosis	KEGG_07.02.2020	6.96485e-07	2.1591e-05	5.05276e-20	5.55804e-19	[-1]	Group10	4.93827	8	[CASP8, IFNB1, IFNG, IL1B, JAK1, STAT1, STAT3, TNF]
KEGG:04380	Osteoclast differentiation	KEGG_07.02.2020	2.5083e-10	1.27923e-08	5.05276e-20	5.55804e-19	[-1]	Group10	7.8125	10	[FOS, IFNB1, IFNG, IKBKB, IL1B, JAK1, JUN, RELA, STAT1, TNF]
KEGG:04621	NOD-like receptor signaling pathway	KEGG_07.02.2020	8.79809e-13	5.36684e-11	5.05276e-20	5.55804e-19	[-1]	Group10	7.18232	13	[CASP8, CCL2, CXCL2, CXCL8, IFNB1, IKBKB, IL1B, IL6, JAK1, JUN, RELA, STAT1, TNF]
KEGG:04625	C-type lectin receptor signaling pathway	KEGG_07.02.2020	1.20402e-17	8.78935e-16	5.05276e-20	5.55804e-19	[-1]	Group10	13.4615	14	[CASP8, CD209, IKBKB, IL10, IL1B, IL2, IL6, IRF1, JUN, KRAS, RAF1, RELA, STAT1, TNF]
KEGG:04630	JAK-STAT signaling pathway	KEGG_07.02.2020	2.56018e-09	1.17768e-07	5.05276e-20	5.55804e-19	[-1]	Group10	6.17284	10	[IFNB1, IFNG, IL10, IL2, IL4, IL6, JAK1, RAF1, STAT1, STAT3]
KEGG:05140	Leishmaniasis	KEGG_07.02.2020	1.42934e-12	8.57606e-11	5.05276e-20	5.55804e-19	[-1]	Group10	12.987	10	[FOS, IFNG, IL10, IL1B, IL4, JAK1, JUN, RELA, STAT1, TNF]
KEGG:05143	African trypanosomiasis	KEGG_07.02.2020	7.20251e-07	2.16075e-05	5.05276e-20	5.55804e-19	[-1]	Group10	13.5135	5	[IFNG, IL10, IL1B, IL6, TNF]
KEGG:05145	Toxoplasmosis	KEGG_07.02.2020	2.16817e-12	1.27922e-10	5.05276e-20	5.55804e-19	[-1]	Group10	9.82143	11	[CASP8, CD40LG, IFNG, IKBKB, IL10, JAK1, PPIF, RELA, STAT1, STAT3, TNF]
KEGG:05146	Amoebiasis	KEGG_07.02.2020	1.8944e-08	7.5776e-07	5.05276e-20	5.55804e-19	[-1]	Group10	7.84314	8	[CXCL2, CXCL8, IFNG, IL10, IL1B, IL6, RELA, TNF]
KEGG:05152	Tuberculosis	KEGG_07.02.2020	1.90868e-11	1.06886e-09	5.05276e-20	5.55804e-19	[-1]	Group10	6.66667	12	[CASP8, CD209, IFNB1, IFNG, IL10, IL1B, IL6, JAK1, RAF1, RELA, STAT1, TNF]
KEGG:05160	Hepatitis C	KEGG_07.02.2020	1.17282e-13	7.62335e-12	5.05276e-20	5.55804e-19	[-1]	Group10	8.3871	13	[CASP8, CXCL10, IFNB1, IFNG, IKBKB, JAK1, KRAS, RAF1, RELA, STAT1, STAT3, TNF, TP53]
KEGG:05164	Influenza A	KEGG_07.02.2020	4.45688e-16	3.16439e-14	5.05276e-20	5.55804e-19	[-1]	Group10	8.82353	15	[CASP8, CCL2, CXCL10, CXCL8, IFNB1, IFNG, IKBKB, IL1B, IL6, JAK1, RAF1, RELA, STAT1, TLR7, TNF]
KEGG:05321	Inflammatory bowel disease (IBD)	KEGG_07.02.2020	4.28348e-15	2.86993e-13	5.05276e-20	5.55804e-19	[-1]	Group10	16.9231	11	[IFNG, IL10, IL1B, IL2, IL4, IL6, JUN, RELA, STAT1, STAT3, TNF]
KEGG:04012	ErbB signaling pathway	KEGG_07.02.2020	0.000666568	0.00599911	2.18766e-14	1.09383e-13	[-1]	Group11	4.70588	4	[CDKN1B, JUN, KRAS, RAF1]
KEGG:04060	Cytokine-cytokine receptor interaction	KEGG_07.02.2020	2.6525e-11	1.45888e-09	2.18766e-14	1.09383e-13	[-1]	Group11	4.7619	14	[CCL2, CD40LG, CXCL10, CXCL11, CXCL2, CXCL8, IFNB1, IFNG, IL10, IL1B, IL2, IL4, IL6, TNF]
KEGG:04061	Viral protein interaction with cytokine and cytokine receptor	KEGG_07.02.2020	6.27364e-10	3.01135e-08	2.18766e-14	1.09383e-13	[-1]	Group11	9	9	[CCL2, CXCL10, CXCL11, CXCL2, CXCL8, IL10, IL2, IL6, TNF]
KEGG:04062	Chemokine signaling pathway	KEGG_07.02.2020	3.39587e-11	1.83377e-09	2.18766e-14	1.09383e-13	[-1]	Group11	6.34921	12	[CCL2, CXCL10, CXCL11, CXCL2, CXCL8, IKBKB, ITK, KRAS, RAF1, RELA, STAT1, STAT3]
KEGG:04064	NF-kappa B signaling pathway	KEGG_07.02.2020	1.8944e-08	7.5776e-07	2.18766e-14	1.09383e-13	[-1]	Group11	7.84314	8	[CD40LG, CXCL2, CXCL8, IKBKB, IL1B, PLAU, RELA, TNF]
KEGG:04068	FoxO signaling pathway	KEGG_07.02.2020	1.35522e-07	4.8788e-06	2.18766e-14	1.09383e-13	[-1]	Group11	6.10687	8	[CDKN1B, IKBKB, IL10, IL6, KRAS, RAF1, SIRT1, STAT3]
KEGG:04071	Sphingolipid signaling pathway	KEGG_07.02.2020	0.000227449	0.00318428	2.18766e-14	1.09383e-13	[-1]	Group11	4.20168	5	[KRAS, RAF1, RELA, TNF, TP53]
KEGG:04137	Mitophagy	KEGG_07.02.2020	0.000238561	0.0031013	2.18766e-14	1.09383e-13	[-1]	Group11	6.15385	4	[JUN, KRAS, RELA, TP53]
KEGG:04210	Apoptosis	KEGG_07.02.2020	9.80146e-09	4.31264e-07	2.18766e-14	1.09383e-13	[-1]	Group11	6.61765	9	[CASP8, FOS, IKBKB, JUN, KRAS, RAF1, RELA, TNF, TP53]
KEGG:04211	Longevity regulating pathway	KEGG_07.02.2020	0.000792947	0.00634358	2.18766e-14	1.09383e-13	[-1]	Group11	4.49438	4	[KRAS, RELA, SIRT1, TP53]
KEGG:04217	Necroptosis	KEGG_07.02.2020	6.96485e-07	2.1591e-05	2.18766e-14	1.09383e-13	[-1]	Group11	4.93827	8	[CASP8, IFNB1, IFNG, IL1B, JAK1, STAT1, STAT3, TNF]
KEGG:04218	Cellular senescence	KEGG_07.02.2020	8.43747e-06	0.000210937	2.18766e-14	1.09383e-13	[-1]	Group11	4.375	7	[CXCL8, IL6, KRAS, RAF1, RELA, SIRT1, TP53]
KEGG:04380	Osteoclast differentiation	KEGG_07.02.2020	2.5083e-10	1.27923e-08	2.18766e-14	1.09383e-13	[-1]	Group11	7.8125	10	[FOS, IFNB1, IFNG, IKBKB, IL1B, JAK1, JUN, RELA, STAT1, TNF]
KEGG:04620	Toll-like receptor signaling pathway	KEGG_07.02.2020	1.20402e-17	8.78935e-16	2.18766e-14	1.09383e-13	[-1]	Group11	13.4615	14	[CASP8, CXCL10, CXCL11, CXCL8, FOS, IFNB1, IKBKB, IL1B, IL6, JUN, RELA, STAT1, TLR7, TNF]
KEGG:04621	NOD-like receptor signaling pathway	KEGG_07.02.2020	8.79809e-13	5.36684e-11	2.18766e-14	1.09383e-13	[-1]	Group11	7.18232	13	[CASP8, CCL2, CXCL2, CXCL8, IFNB1, IKBKB, IL1B, IL6, JAK1, JUN, RELA, STAT1, TNF]
KEGG:04622	RIG-I-like receptor signaling pathway	KEGG_07.02.2020	2.95155e-08	1.1511e-06	2.18766e-14	1.09383e-13	[-1]	Group11	10	7	[CASP8, CXCL10, CXCL8, IFNB1, IKBKB, RELA, TNF]
KEGG:04623	Cytosolic DNA-sensing pathway	KEGG_07.02.2020	4.25476e-07	1.40407e-05	2.18766e-14	1.09383e-13	[-1]	Group11	9.52381	6	[CXCL10, IFNB1, IKBKB, IL1B, IL6, RELA]
KEGG:04625	C-type lectin receptor signaling pathway	KEGG_07.02.2020	1.20402e-17	8.78935e-16	2.18766e-14	1.09383e-13	[-1]	Group11	13.4615	14	[CASP8, CD209, IKBKB, IL10, IL1B, IL2, IL6, IRF1, JUN, KRAS, RAF1, RELA, STAT1, TNF]
KEGG:04630	JAK-STAT signaling pathway	KEGG_07.02.2020	2.56018e-09	1.17768e-07	2.18766e-14	1.09383e-13	[-1]	Group11	6.17284	10	[IFNB1, IFNG, IL10, IL2, IL4, IL6, JAK1, RAF1, STAT1, STAT3]
KEGG:04640	Hematopoietic cell lineage	KEGG_07.02.2020	0.00118171	0.00590857	2.18766e-14	1.09383e-13	[-1]	Group11	4.0404	4	[IL1B, IL4, IL6, TNF]
KEGG:04657	IL-17 signaling pathway	KEGG_07.02.2020	2.71479e-18	2.03609e-16	2.18766e-14	1.09383e-13	[-1]	Group11	14.8936	14	[CASP8, CCL2, CXCL10, CXCL2, CXCL8, FOS, IFNG, IKBKB, IL1B, IL4, IL6, JUN, RELA, TNF]
KEGG:04658	Th1 and Th2 cell differentiation	KEGG_07.02.2020	2.94174e-10	1.47087e-08	2.18766e-14	1.09383e-13	[-1]	Group11	9.78261	9	[FOS, IFNG, IKBKB, IL2, IL4, JAK1, JUN, RELA, STAT1]
KEGG:04659	Th17 cell differentiation	KEGG_07.02.2020	3.56014e-14	2.34969e-12	2.18766e-14	1.09383e-13	[-1]	Group11	11.215	12	[FOS, IFNG, IKBKB, IL1B, IL2, IL4, IL6, JAK1, JUN, RELA, STAT1, STAT3]
KEGG:04660	T cell receptor signaling pathway	KEGG_07.02.2020	5.84362e-16	4.09054e-14	2.18766e-14	1.09383e-13	[-1]	Group11	12.5	13	[CD40LG, FOS, IFNG, IKBKB, IL10, IL2, IL4, ITK, JUN, KRAS, RAF1, RELA, TNF]
KEGG:04662	B cell receptor signaling pathway	KEGG_07.02.2020	2.05372e-06	5.54503e-05	2.18766e-14	1.09383e-13	[-1]	Group11	7.31707	6	[FOS, IKBKB, JUN, KRAS, RAF1, RELA]
KEGG:04664	Fc epsilon RI signaling pathway	KEGG_07.02.2020	0.000284044	0.00312449	2.18766e-14	1.09383e-13	[-1]	Group11	5.88235	4	[IL4, KRAS, RAF1, TNF]
KEGG:04668	TNF signaling pathway	KEGG_07.02.2020	1.58527e-15	1.09383e-13	2.18766e-14	1.09383e-13	[-1]	Group11	11.6071	13	[CASP8, CCL2, CXCL10, CXCL2, FOS, IFNB1, IKBKB, IL1B, IL6, IRF1, JUN, RELA, TNF]
KEGG:04672	Intestinal immune network for IgA production	KEGG_07.02.2020	3.02311e-06	7.86008e-05	2.18766e-14	1.09383e-13	[-1]	Group11	10.2041	5	[CD40LG, IL10, IL2, IL4, IL6]
KEGG:04722	Neurotrophin signaling pathway	KEGG_07.02.2020	1.79134e-05	0.000376181	2.18766e-14	1.09383e-13	[-1]	Group11	5.04202	6	[IKBKB, JUN, KRAS, RAF1, RELA, TP53]
KEGG:04917	Prolactin signaling pathway	KEGG_07.02.2020	2.95155e-08	1.1511e-06	2.18766e-14	1.09383e-13	[-1]	Group11	10	7	[FOS, IRF1, KRAS, RAF1, RELA, STAT1, STAT3]
KEGG:04920	Adipocytokine signaling pathway	KEGG_07.02.2020	0.0003005	0.003005	2.18766e-14	1.09383e-13	[-1]	Group11	5.7971	4	[IKBKB, RELA, STAT3, TNF]
KEGG:04931	Insulin resistance	KEGG_07.02.2020	0.000144186	0.00230698	2.18766e-14	1.09383e-13	[-1]	Group11	4.62963	5	[IKBKB, IL6, RELA, STAT3, TNF]
KEGG:04932	Non-alcoholic fatty liver disease (NAFLD)	KEGG_07.02.2020	3.66931e-07	1.24757e-05	2.18766e-14	1.09383e-13	[-1]	Group11	5.36913	8	[CASP8, CXCL8, IKBKB, IL1B, IL6, JUN, RELA, TNF]
KEGG:04933	AGE-RAGE signaling pathway in diabetic complications	KEGG_07.02.2020	6.07565e-13	3.82766e-11	2.18766e-14	1.09383e-13	[-1]	Group11	11	11	[CCL2, CDKN1B, CXCL8, IL1B, IL6, JUN, KRAS, RELA, STAT1, STAT3, TNF]
KEGG:04935	Growth hormone synthesis, secretion and action	KEGG_07.02.2020	0.000227449	0.00318428	2.18766e-14	1.09383e-13	[-1]	Group11	4.20168	5	[FOS, KRAS, RAF1, STAT1, STAT3]
KEGG:04940	Type I diabetes mellitus	KEGG_07.02.2020	4.68642e-05	0.000890421	2.18766e-14	1.09383e-13	[-1]	Group11	9.30233	4	[IFNG, IL1B, IL2, TNF]
KEGG:05031	Amphetamine addiction	KEGG_07.02.2020	0.00418031	0.0125409	2.18766e-14	1.09383e-13	[-1]	Group11	4.34783	3	[FOS, JUN, SIRT1]
KEGG:05120	Epithelial cell signaling in Helicobacter pylori infection	KEGG_07.02.2020	1.78473e-05	0.000392641	2.18766e-14	1.09383e-13	[-1]	Group11	7.14286	5	[CXCL2, CXCL8, IKBKB, JUN, RELA]
KEGG:05130	Pathogenic Escherichia coli infection	KEGG_07.02.2020	3.0305e-07	1.06067e-05	2.18766e-14	1.09383e-13	[-1]	Group11	4.45545	9	[CASP8, CXCL8, FOS, IKBKB, IL1B, IL6, JUN, RELA, TNF]
KEGG:05132	Salmonella infection	KEGG_07.02.2020	3.75316e-08	1.4262e-06	2.18766e-14	1.09383e-13	[-1]	Group11	4.6729	10	[CASP8, CXCL8, FOS, IKBKB, IL1B, IL6, JUN, RAF1, RELA, TNF]
KEGG:05133	Pertussis	KEGG_07.02.2020	5.08512e-11	2.69511e-09	2.18766e-14	1.09383e-13	[-1]	Group11	11.8421	9	[CXCL8, FOS, IL10, IL1B, IL6, IRF1, JUN, RELA, TNF]
KEGG:05134	Legionellosis	KEGG_07.02.2020	6.80476e-09	3.06214e-07	2.18766e-14	1.09383e-13	[-1]	Group11	12.2807	7	[CASP8, CXCL2, CXCL8, IL1B, IL6, RELA, TNF]
KEGG:05135	Yersinia infection	KEGG_07.02.2020	1.45553e-13	9.31538e-12	2.18766e-14	1.09383e-13	[-1]	Group11	10	12	[CCL2, CXCL8, FOS, IFNB1, IKBKB, IL10, IL1B, IL2, IL6, JUN, RELA, TNF]
KEGG:05140	Leishmaniasis	KEGG_07.02.2020	1.42934e-12	8.57606e-11	2.18766e-14	1.09383e-13	[-1]	Group11	12.987	10	[FOS, IFNG, IL10, IL1B, IL4, JAK1, JUN, RELA, STAT1, TNF]
KEGG:05142	Chagas disease (American trypanosomiasis)	KEGG_07.02.2020	9.0544e-18	6.70026e-16	2.18766e-14	1.09383e-13	[-1]	Group11	13.7255	14	[CASP8, CCL2, CXCL8, FOS, IFNB1, IFNG, IKBKB, IL10, IL1B, IL2, IL6, JUN, RELA, TNF]
KEGG:05143	African trypanosomiasis	KEGG_07.02.2020	7.20251e-07	2.16075e-05	2.18766e-14	1.09383e-13	[-1]	Group11	13.5135	5	[IFNG, IL10, IL1B, IL6, TNF]
KEGG:05144	Malaria	KEGG_07.02.2020	5.52323e-11	2.87208e-09	2.18766e-14	1.09383e-13	[-1]	Group11	16	8	[CCL2, CD40LG, CXCL8, IFNG, IL10, IL1B, IL6, TNF]
KEGG:05145	Toxoplasmosis	KEGG_07.02.2020	2.16817e-12	1.27922e-10	2.18766e-14	1.09383e-13	[-1]	Group11	9.82143	11	[CASP8, CD40LG, IFNG, IKBKB, IL10, JAK1, PPIF, RELA, STAT1, STAT3, TNF]
KEGG:05146	Amoebiasis	KEGG_07.02.2020	1.8944e-08	7.5776e-07	2.18766e-14	1.09383e-13	[-1]	Group11	7.84314	8	[CXCL2, CXCL8, IFNG, IL10, IL1B, IL6, RELA, TNF]
KEGG:05152	Tuberculosis	KEGG_07.02.2020	1.90868e-11	1.06886e-09	2.18766e-14	1.09383e-13	[-1]	Group11	6.66667	12	[CASP8, CD209, IFNB1, IFNG, IL10, IL1B, IL6, JAK1, RAF1, RELA, STAT1, TNF]
KEGG:05160	Hepatitis C	KEGG_07.02.2020	1.17282e-13	7.62335e-12	2.18766e-14	1.09383e-13	[-1]	Group11	8.3871	13	[CASP8, CXCL10, IFNB1, IFNG, IKBKB, JAK1, KRAS, RAF1, RELA, STAT1, STAT3, TNF, TP53]
KEGG:05161	Hepatitis B	KEGG_07.02.2020	2.14044e-16	1.54112e-14	2.18766e-14	1.09383e-13	[-1]	Group11	9.25926	15	[CASP8, CXCL8, FOS, IFNB1, IKBKB, IL6, JAK1, JUN, KRAS, RAF1, RELA, STAT1, STAT3, TNF, TP53]
KEGG:05162	Measles	KEGG_07.02.2020	4.11665e-19	3.12866e-17	2.18766e-14	1.09383e-13	[-1]	Group11	11.5942	16	[CASP8, CD209, CDKN1B, FOS, IFNB1, IKBKB, IL1B, IL2, IL6, JAK1, JUN, RELA, STAT1, STAT3, TLR7, TP53]
KEGG:05163	Human cytomegalovirus infection	KEGG_07.02.2020	6.9347e-13	4.29951e-11	2.18766e-14	1.09383e-13	[-1]	Group11	6.22222	14	[CASP8, CCL2, CXCL8, IFNB1, IKBKB, IL1B, IL6, JAK1, KRAS, RAF1, RELA, STAT3, TNF, TP53]
KEGG:05164	Influenza A	KEGG_07.02.2020	4.45688e-16	3.16439e-14	2.18766e-14	1.09383e-13	[-1]	Group11	8.82353	15	[CASP8, CCL2, CXCL10, CXCL8, IFNB1, IFNG, IKBKB, IL1B, IL6, JAK1, RAF1, RELA, STAT1, TLR7, TNF]
KEGG:05166	Human T-cell leukemia virus 1 infection	KEGG_07.02.2020	4.6751e-08	1.72979e-06	2.18766e-14	1.09383e-13	[-1]	Group11	4.56621	10	[FOS, IKBKB, IL2, IL6, JAK1, JUN, KRAS, RELA, TNF, TP53]
KEGG:05167	Kaposi sarcoma-associated herpesvirus infection	KEGG_07.02.2020	1.73889e-15	1.18245e-13	2.18766e-14	1.09383e-13	[-1]	Group11	8.06452	15	[CASP8, CXCL2, CXCL8, FOS, IFNB1, IKBKB, IL6, JAK1, JUN, KRAS, RAF1, RELA, STAT1, STAT3, TP53]
KEGG:05169	Epstein-Barr virus infection	KEGG_07.02.2020	3.38717e-12	1.96456e-10	2.18766e-14	1.09383e-13	[-1]	Group11	6.46766	13	[CASP8, CDKN1B, CXCL10, IFNB1, IKBKB, IL6, JAK1, JUN, RELA, STAT1, STAT3, TNF, TP53]
KEGG:05170	Human immunodeficiency virus 1 infection	KEGG_07.02.2020	4.56762e-07	1.46164e-05	2.18766e-14	1.09383e-13	[-1]	Group11	4.24528	9	[CASP8, FOS, IFNB1, IKBKB, JUN, KRAS, RAF1, RELA, TNF]
KEGG:05210	Colorectal cancer	KEGG_07.02.2020	4.85987e-05	0.000874776	2.18766e-14	1.09383e-13	[-1]	Group11	5.81395	5	[FOS, JUN, KRAS, RAF1, TP53]
KEGG:05211	Renal cell carcinoma	KEGG_07.02.2020	0.00418031	0.0125409	2.18766e-14	1.09383e-13	[-1]	Group11	4.34783	3	[JUN, KRAS, RAF1]
KEGG:05212	Pancreatic cancer	KEGG_07.02.2020	1.77771e-09	8.35523e-08	2.18766e-14	1.09383e-13	[-1]	Group11	10.5263	8	[IKBKB, JAK1, KRAS, RAF1, RELA, STAT1, STAT3, TP53]
KEGG:05213	Endometrial cancer	KEGG_07.02.2020	0.00255189	0.0102075	2.18766e-14	1.09383e-13	[-1]	Group11	5.17241	3	[KRAS, RAF1, TP53]
KEGG:05214	Glioma	KEGG_07.02.2020	0.00528318	0.00528318	2.18766e-14	1.09383e-13	[-1]	Group11	4	3	[KRAS, RAF1, TP53]
KEGG:05215	Prostate cancer	KEGG_07.02.2020	1.26963e-08	5.33246e-07	2.18766e-14	1.09383e-13	[-1]	Group11	8.24742	8	[AR, CDKN1B, IKBKB, KRAS, PLAU, RAF1, RELA, TP53]
KEGG:05218	Melanoma	KEGG_07.02.2020	0.00471211	0.00942423	2.18766e-14	1.09383e-13	[-1]	Group11	4.16667	3	[KRAS, RAF1, TP53]
KEGG:05219	Bladder cancer	KEGG_07.02.2020	3.87194e-05	0.000774388	2.18766e-14	1.09383e-13	[-1]	Group11	9.7561	4	[CXCL8, KRAS, RAF1, TP53]
KEGG:05220	Chronic myeloid leukemia	KEGG_07.02.2020	1.30901e-06	3.66523e-05	2.18766e-14	1.09383e-13	[-1]	Group11	7.89474	6	[CDKN1B, IKBKB, KRAS, RAF1, RELA, TP53]
KEGG:05221	Acute myeloid leukemia	KEGG_07.02.2020	1.43894e-05	0.000330957	2.18766e-14	1.09383e-13	[-1]	Group11	7.46269	5	[IKBKB, KRAS, RAF1, RELA, STAT3]
KEGG:05222	Small cell lung cancer	KEGG_07.02.2020	0.000898237	0.00628766	2.18766e-14	1.09383e-13	[-1]	Group11	4.34783	4	[CDKN1B, IKBKB, RELA, TP53]
KEGG:05223	Non-small cell lung cancer	KEGG_07.02.2020	0.000253091	0.00303709	2.18766e-14	1.09383e-13	[-1]	Group11	6.06061	4	[KRAS, RAF1, STAT3, TP53]
KEGG:05230	Central carbon metabolism in cancer	KEGG_07.02.2020	0.00418031	0.0125409	2.18766e-14	1.09383e-13	[-1]	Group11	4.34783	3	[KRAS, RAF1, TP53]
KEGG:05231	Choline metabolism in cancer	KEGG_07.02.2020	0.00113782	0.00682694	2.18766e-14	1.09383e-13	[-1]	Group11	4.08163	4	[FOS, JUN, KRAS, RAF1]
KEGG:05235	PD-L1 expression and PD-1 checkpoint pathway in cancer	KEGG_07.02.2020	6.37501e-12	3.63376e-10	2.18766e-14	1.09383e-13	[-1]	Group11	11.236	10	[FOS, IFNG, IKBKB, JAK1, JUN, KRAS, RAF1, RELA, STAT1, STAT3]
KEGG:05310	Asthma	KEGG_07.02.2020	1.24469e-05	0.000298727	2.18766e-14	1.09383e-13	[-1]	Group11	12.9032	4	[CD40LG, IL10, IL4, TNF]
KEGG:05320	Autoimmune thyroid disease	KEGG_07.02.2020	0.000107478	0.00182713	2.18766e-14	1.09383e-13	[-1]	Group11	7.54717	4	[CD40LG, IL10, IL2, IL4]
KEGG:05321	Inflammatory bowel disease (IBD)	KEGG_07.02.2020	4.28348e-15	2.86993e-13	2.18766e-14	1.09383e-13	[-1]	Group11	16.9231	11	[IFNG, IL10, IL1B, IL2, IL4, IL6, JUN, RELA, STAT1, STAT3, TNF]
KEGG:05323	Rheumatoid arthritis	KEGG_07.02.2020	3.24622e-10	1.59065e-08	2.18766e-14	1.09383e-13	[-1]	Group11	9.67742	9	[CCL2, CXCL2, CXCL8, FOS, IFNG, IL1B, IL6, JUN, TNF]
KEGG:05330	Allograft rejection	KEGG_07.02.2020	1.88419e-08	7.7252e-07	2.18766e-14	1.09383e-13	[-1]	Group11	15.7895	6	[CD40LG, IFNG, IL10, IL2, IL4, TNF]
KEGG:05332	Graft-versus-host disease	KEGG_07.02.2020	1.2213e-06	3.54177e-05	2.18766e-14	1.09383e-13	[-1]	Group11	12.1951	5	[IFNG, IL1B, IL2, IL6, TNF]
KEGG:05418	Fluid shear stress and atherosclerosis	KEGG_07.02.2020	1.1881e-08	5.10884e-07	2.18766e-14	1.09383e-13	[-1]	Group11	6.47482	9	[CCL2, FOS, IFNG, IKBKB, IL1B, JUN, RELA, TNF, TP53]
